# Supplementary material for: Alternative Transmission Patterns in Independently Acquired Nutritional Cosymbionts of Dictyopharidae Planthoppers
Source: mBio. 2021 Aug 31;12(4):e01228-21. doi: 10.1128/mBio.01228-21 (PMC8406288; doi:10.1128/mBio.01228-21)
Supplement: TABLE S3 [file mbio.01228-21-st003.xlsx]

## Sheet: Table_S3A. COI_OTU_table
Otu ID	C. krueperi 1	C. krueperi 2	C. krueperi 3	D. europaea 1	D. europaea 2	D. europaea 3	D. multireticulata 1	D. multireticulata 2	D. multireticulata 3	D. pannonica 1	D. pannonica 2	D. pannonica 3	P. platypus	R. edirneus 1	R. edirneus 2	R. edirneus 3	R. scytha 1	R. scytha 2	R. scytha 3	BLANK
Otu01	0	0	0	1	0	0	0	0	0	0	0	0	4372	0	0	0	0	0	0	0
Otu02	0	0	0	0	0	0	0	0	0	3253	109	147	0	0	0	0	0	0	0	0
Otu03	3250	61	71	0	0	0	0	0	0	0	0	0	0	0	0	0	0	0	0	0
Otu04	0	0	0	2619	152	117	0	0	0	0	0	0	0	0	0	0	0	0	0	0
Otu05	0	0	0	0	0	0	0	0	0	0	0	0	0	0	0	0	2735	26	91	0
Otu06	0	0	0	0	0	0	0	0	0	0	0	0	0	2696	39	2	0	0	0	0
Otu07	0	0	0	0	0	0	1235	46	105	0	0	0	0	0	0	0	0	0	0	0
Otu08/Wolbachia	114	0	17	218	29	23	0	0	0	0	0	0	0	0	0	0	0	0	0	0
Otu09/Diptera	120	0	0	0	0	0	0	0	0	0	0	0	0	0	0	0	0	0	0	0
Otu10	0	0	0	0	0	0	0	0	0	0	0	0	0	12	0	0	0	0	0	0
Otu11	0	0	0	0	0	0	9	0	1	0	0	0	0	0	0	0	0	0	0	0
Otu12	0	0	0	0	0	0	0	0	0	0	0	0	10	0	0	0	0	0	0	0
Otu13	0	0	0	0	0	0	0	0	0	0	0	0	8	0	0	0	0	0	0	0
Otu14	0	0	0	0	0	0	0	0	0	0	0	0	0	6	0	0	0	0	0	0
Otu15	0	0	0	0	0	0	0	0	0	7	0	0	0	0	0	0	0	0	0	0
Otu16	0	0	0	2	3	0	0	0	0	0	0	0	0	0	0	0	0	0	0	0
Otu17	0	0	0	0	0	0	0	0	0	5	0	0	0	0	0	0	0	0	0	0
Otu18	0	0	0	0	0	0	0	0	0	2	1	1	0	0	0	0	0	0	0	0
Otu19	0	0	0	0	0	0	0	0	0	0	0	0	0	0	0	0	4	0	0	0
Otu20	0	0	0	0	0	0	0	0	0	0	0	0	0	0	0	0	2	0	1	0
Otu21	0	0	0	0	0	0	0	0	0	0	0	0	0	3	0	0	0	0	0	0
Otu22	0	0	0	0	0	0	0	0	0	0	0	0	0	2	0	0	0	0	0	0
Otu23	2	0	0	0	0	0	0	0	0	0	0	0	0	0	0	0	0	0	0	0
Otu24	0	0	0	2	0	0	0	0	0	0	0	0	0	0	0	0	0	0	0	0
Otu25	2	0	0	0	0	0	0	0	0	0	0	0	0	0	0	0	0	0	0	0
Otu26	0	0	0	2	0	0	0	0	0	0	0	0	0	0	0	0	0	0	0	0
Otu27	0	0	0	0	0	0	0	0	0	0	0	0	2	0	0	0	0	0	0	0
Otu28	0	0	0	0	0	0	0	0	0	2	0	0	0	0	0	0	0	0	0	0
Otu29	0	0	0	0	0	0	0	0	0	0	2	0	0	0	0	0	0	0	0	0
Otu30	0	0	0	0	0	0	0	0	0	0	0	0	0	0	0	0	1	0	1	0

## Sheet: Table_S3B. COI_Unique_gen_table
Sequence ID	Total_count	C. krueperi 1	C. krueperi 2	C. krueperi 3	D. europaea 1	D. europaea 2	D. europaea 3	D. multireticulata 1	D. multireticulata 2	D. multireticulata 3	D. pannonica 1	D. pannonica 2	D. pannonica 3	P. platypus	R. edirneus 1	R. edirneus 2	R. edirneus 3	R. scytha 1	R. scytha 2	R. scytha 3	BLANK
M01530_32_000000000-CT392_1_1105_17352_14918	2735	0	0	0	1	0	0	0	0	0	0	0	0	2734	0	0	0	0	0	0	0
M01530_32_000000000-CT392_1_1117_12463_9551	2251	0	0	0	0	0	0	0	0	0	2158	0	93	0	0	0	0	0	0	0	0
M01530_32_000000000-CT392_1_1111_16956_15512	2024	2024	0	0	0	0	0	0	0	0	0	0	0	0	0	0	0	0	0	0	0
M01530_32_000000000-CT392_1_2107_15812_3067	1920	0	0	0	1746	100	74	0	0	0	0	0	0	0	0	0	0	0	0	0	0
M01530_32_000000000-CT392_1_1101_16957_18421	1860	0	0	0	0	0	0	0	0	0	0	0	0	0	0	0	0	1778	19	63	0
M01530_32_000000000-CT392_1_1102_15609_5091	1775	0	0	0	0	0	0	0	0	0	0	0	0	0	1697	0	0	0	0	0	0
M01530_32_000000000-CT392_1_1108_10326_18112	975	0	0	0	0	0	0	868	31	76	0	0	0	0	0	0	0	0	0	0	0
M01530_32_000000000-CT392_1_1118_8407_18494	320	94	0	13	173	21	19	0	0	0	0	0	0	0	0	0	0	0	0	0	0
M01530_43_000000000-J3Y7D_1_1103_21822_10231	120	0	56	64	0	0	0	0	0	0	0	0	0	0	0	0	0	0	0	0	0
M01530_43_000000000-J3Y7D_1_1107_21897_11926	103	0	0	0	0	0	0	0	0	0	2	100	1	0	0	0	0	0	0	0	0
M01530_32_000000000-CT392_1_1102_8368_16746	100	100	0	0	0	0	0	0	0	0	0	0	0	0	0	0	0	0	0	0	0
M01530_32_000000000-CT392_1_1114_27006_14683	44	0	0	0	0	0	0	0	0	0	0	0	0	0	0	0	0	44	0	0	0
M01530_43_000000000-J3Y7D_1_1103_14068_18767	38	0	0	0	0	0	0	0	0	0	0	0	0	0	2	34	2	0	0	0	0
M01530_32_000000000-CT392_1_1104_19270_6183	34	0	0	0	0	0	0	0	0	0	0	0	0	34	0	0	0	0	0	0	0
M01530_32_000000000-CT392_1_1107_13792_15684	34	0	0	0	0	0	0	0	0	0	0	0	0	0	34	0	0	0	0	0	0
M01530_32_000000000-CT392_1_1106_13202_7127	33	0	0	0	0	0	0	0	0	0	0	0	0	33	0	0	0	0	0	0	0
M01530_32_000000000-CT392_1_2119_18904_17410	32	32	0	0	0	0	0	0	0	0	0	0	0	0	0	0	0	0	0	0	0
M01530_32_000000000-CT392_1_1113_12830_10204	26	0	0	0	0	0	0	0	0	0	0	0	0	26	0	0	0	0	0	0	0
M01530_32_000000000-CT392_1_1115_15987_20200	26	0	0	0	0	0	0	0	0	0	24	1	1	0	0	0	0	0	0	0	0
M01530_32_000000000-CT392_1_1115_5518_8005	24	0	0	0	0	0	0	0	0	0	0	0	0	0	23	0	0	0	0	0	0
M01530_32_000000000-CT392_1_2110_7764_9575	24	0	0	0	0	0	0	0	0	0	0	0	0	0	24	0	0	0	0	0	0
M01530_32_000000000-CT392_1_1115_16717_21225	23	0	0	0	0	0	0	0	0	0	0	0	0	23	0	0	0	0	0	0	0
M01530_32_000000000-CT392_1_1117_9451_8150	22	0	0	0	0	0	0	0	0	0	0	0	0	22	0	0	0	0	0	0	0
M01530_32_000000000-CT392_1_1118_7781_5213	22	0	0	0	0	0	0	0	0	0	0	0	0	22	0	0	0	0	0	0	0
M01530_32_000000000-CT392_1_1104_17600_5122	21	0	0	0	0	0	0	0	0	0	0	0	0	0	21	0	0	0	0	0	0
M01530_32_000000000-CT392_1_1113_24055_21882	21	21	0	0	0	0	0	0	0	0	0	0	0	0	0	0	0	0	0	0	0
M01530_32_000000000-CT392_1_1113_21910_8149	20	0	0	0	0	0	0	0	0	0	0	0	0	0	20	0	0	0	0	0	0
M01530_32_000000000-CT392_1_2102_8879_18545	20	0	0	0	0	0	0	0	0	0	0	0	0	0	20	0	0	0	0	0	0
M01530_32_000000000-CT392_1_2103_25210_6216	20	0	0	0	0	0	0	0	0	0	20	0	0	0	0	0	0	0	0	0	0
M01530_32_000000000-CT392_1_1106_25050_5946	19	0	0	0	0	0	0	0	0	0	19	0	0	0	0	0	0	0	0	0	0
M01530_32_000000000-CT392_1_1113_19699_3277	19	0	0	0	0	0	0	0	0	0	0	0	0	19	0	0	0	0	0	0	0
M01530_32_000000000-CT392_1_1114_27911_8278	19	19	0	0	0	0	0	0	0	0	0	0	0	0	0	0	0	0	0	0	0
M01530_32_000000000-CT392_1_2101_16920_3729	19	0	0	0	19	0	0	0	0	0	0	0	0	0	0	0	0	0	0	0	0
M01530_32_000000000-CT392_1_2107_26996_12523	19	19	0	0	0	0	0	0	0	0	0	0	0	0	0	0	0	0	0	0	0
M01530_32_000000000-CT392_1_2111_24006_14647	19	19	0	0	0	0	0	0	0	0	0	0	0	0	0	0	0	0	0	0	0
M01530_32_000000000-CT392_1_2112_23524_9616	19	0	0	0	17	1	1	0	0	0	0	0	0	0	0	0	0	0	0	0	0
M01530_32_000000000-CT392_1_1101_12385_10003	18	0	0	0	0	0	0	0	0	0	18	0	0	0	0	0	0	0	0	0	0
M01530_32_000000000-CT392_1_1103_6396_6520	18	0	0	0	0	0	0	0	0	0	0	0	0	18	0	0	0	0	0	0	0
M01530_32_000000000-CT392_1_1104_17369_18739	18	0	0	0	18	0	0	0	0	0	0	0	0	0	0	0	0	0	0	0	0
M01530_32_000000000-CT392_1_1106_7218_12798	18	0	0	0	0	0	0	0	0	0	17	0	1	0	0	0	0	0	0	0	0
M01530_32_000000000-CT392_1_1108_12820_8439	18	0	0	0	18	0	0	0	0	0	0	0	0	0	0	0	0	0	0	0	0
M01530_32_000000000-CT392_1_2102_17889_16999	18	18	0	0	0	0	0	0	0	0	0	0	0	0	0	0	0	0	0	0	0
M01530_32_000000000-CT392_1_2108_7884_10450	18	0	0	0	0	0	0	0	0	0	0	0	0	18	0	0	0	0	0	0	0
M01530_32_000000000-CT392_1_1104_6968_6703	17	0	0	0	0	0	0	0	0	0	17	0	0	0	0	0	0	0	0	0	0
M01530_32_000000000-CT392_1_1109_12760_8319	17	0	0	0	0	0	0	0	0	0	0	0	0	0	17	0	0	0	0	0	0
M01530_32_000000000-CT392_1_1116_19136_6590	17	0	0	0	0	0	0	0	0	0	0	0	0	17	0	0	0	0	0	0	0
M01530_32_000000000-CT392_1_1119_26518_16467	17	0	0	0	16	0	1	0	0	0	0	0	0	0	0	0	0	0	0	0	0
M01530_32_000000000-CT392_1_1107_12600_6687	16	16	0	0	0	0	0	0	0	0	0	0	0	0	0	0	0	0	0	0	0
M01530_32_000000000-CT392_1_1107_17484_5313	16	0	0	0	0	0	0	0	0	0	0	0	0	16	0	0	0	0	0	0	0
M01530_32_000000000-CT392_1_1110_14697_6688	16	0	0	0	0	0	0	0	0	0	0	0	0	16	0	0	0	0	0	0	0
M01530_32_000000000-CT392_1_2101_13946_17721	16	0	0	0	0	0	0	0	0	0	0	0	0	0	16	0	0	0	0	0	0
M01530_32_000000000-CT392_1_2105_9963_14317	16	0	0	0	15	1	0	0	0	0	0	0	0	0	0	0	0	0	0	0	0
M01530_32_000000000-CT392_1_2107_15433_15167	16	0	0	0	14	0	2	0	0	0	0	0	0	0	0	0	0	0	0	0	0
M01530_32_000000000-CT392_1_1103_14128_22883	15	15	0	0	0	0	0	0	0	0	0	0	0	0	0	0	0	0	0	0	0
M01530_32_000000000-CT392_1_1106_6130_6286	15	15	0	0	0	0	0	0	0	0	0	0	0	0	0	0	0	0	0	0	0
M01530_32_000000000-CT392_1_1107_12417_8931	15	0	0	0	15	0	0	0	0	0	0	0	0	0	0	0	0	0	0	0	0
M01530_32_000000000-CT392_1_2104_7048_9905	15	15	0	0	0	0	0	0	0	0	0	0	0	0	0	0	0	0	0	0	0
M01530_32_000000000-CT392_1_2106_20948_13934	15	15	0	0	0	0	0	0	0	0	0	0	0	0	0	0	0	0	0	0	0
M01530_32_000000000-CT392_1_2108_23944_13893	15	0	0	0	0	0	0	0	0	0	0	0	0	0	15	0	0	0	0	0	0
M01530_32_000000000-CT392_1_1101_23559_13434	14	0	0	0	14	0	0	0	0	0	0	0	0	0	0	0	0	0	0	0	0
M01530_32_000000000-CT392_1_1105_9099_24079	14	0	0	0	0	0	0	0	0	0	0	0	0	14	0	0	0	0	0	0	0
M01530_32_000000000-CT392_1_1106_17443_14947	14	0	0	0	0	0	0	0	0	0	0	0	0	14	0	0	0	0	0	0	0
M01530_32_000000000-CT392_1_1107_17222_16999	14	0	0	0	0	0	0	0	0	0	0	0	0	14	0	0	0	0	0	0	0
M01530_32_000000000-CT392_1_2107_22837_13211	14	0	0	0	0	0	0	0	0	0	0	0	0	0	14	0	0	0	0	0	0
M01530_32_000000000-CT392_1_2116_8605_4700	14	14	0	0	0	0	0	0	0	0	0	0	0	0	0	0	0	0	0	0	0
M01530_32_000000000-CT392_1_1119_23453_17610	13	0	0	0	0	0	0	0	0	0	0	0	0	13	0	0	0	0	0	0	0
M01530_32_000000000-CT392_1_2104_20095_14434	13	0	0	0	0	0	0	0	0	0	0	0	0	13	0	0	0	0	0	0	0
M01530_32_000000000-CT392_1_2104_5876_12830	13	0	0	0	0	0	0	0	0	0	0	0	0	0	0	0	0	13	0	0	0
M01530_32_000000000-CT392_1_2111_27669_9676	13	0	0	0	0	0	0	0	0	0	0	0	0	13	0	0	0	0	0	0	0
M01530_32_000000000-CT392_1_2118_8823_21329	13	0	0	0	12	0	1	0	0	0	0	0	0	0	0	0	0	0	0	0	0
M01530_32_000000000-CT392_1_1101_20461_21985	12	0	0	0	0	0	0	0	0	0	0	0	0	0	12	0	0	0	0	0	0
M01530_32_000000000-CT392_1_1101_27664_6469	12	12	0	0	0	0	0	0	0	0	0	0	0	0	0	0	0	0	0	0	0
M01530_32_000000000-CT392_1_1103_12008_13562	12	0	0	0	0	0	0	0	0	0	0	0	0	12	0	0	0	0	0	0	0
M01530_32_000000000-CT392_1_1106_14726_7124	12	0	0	0	0	0	0	0	0	0	11	0	1	0	0	0	0	0	0	0	0
M01530_32_000000000-CT392_1_1107_16695_15347	12	0	0	0	0	0	0	0	0	0	12	0	0	0	0	0	0	0	0	0	0
M01530_32_000000000-CT392_1_1107_23698_14806	12	0	0	0	0	0	0	0	0	0	0	0	0	0	0	0	0	12	0	0	0
M01530_32_000000000-CT392_1_1108_7993_5442	12	0	0	0	0	0	0	0	0	0	0	0	0	0	12	0	0	0	0	0	0
M01530_32_000000000-CT392_1_1112_12369_6740	12	0	0	0	0	0	0	0	0	0	0	0	0	12	0	0	0	0	0	0	0
M01530_32_000000000-CT392_1_1116_16257_6172	12	0	0	0	0	0	0	0	0	0	0	0	0	0	10	0	0	0	0	0	0
M01530_32_000000000-CT392_1_2102_13030_6376	12	0	0	0	12	0	0	0	0	0	0	0	0	0	0	0	0	0	0	0	0
M01530_32_000000000-CT392_1_2102_27215_16766	12	0	0	0	0	0	0	0	0	0	0	0	0	0	12	0	0	0	0	0	0
M01530_32_000000000-CT392_1_2103_14549_17722	12	0	0	0	12	0	0	0	0	0	0	0	0	0	0	0	0	0	0	0	0
M01530_32_000000000-CT392_1_2104_9821_23945	12	0	0	0	0	0	0	0	0	0	0	0	0	12	0	0	0	0	0	0	0
M01530_32_000000000-CT392_1_2111_16108_16391	12	12	0	0	0	0	0	0	0	0	0	0	0	0	0	0	0	0	0	0	0
M01530_32_000000000-CT392_1_2114_16045_11980	12	12	0	0	0	0	0	0	0	0	0	0	0	0	0	0	0	0	0	0	0
M01530_32_000000000-CT392_1_2116_28049_15374	12	12	0	0	0	0	0	0	0	0	0	0	0	0	0	0	0	0	0	0	0
M01530_43_000000000-J3Y7D_1_1103_3534_8681	12	0	0	0	0	0	0	0	0	0	11	0	1	0	0	0	0	0	0	0	0
M01530_32_000000000-CT392_1_1101_24603_17544	11	11	0	0	0	0	0	0	0	0	0	0	0	0	0	0	0	0	0	0	0
M01530_32_000000000-CT392_1_1106_22661_7610	11	0	0	0	0	0	0	0	0	0	0	0	0	0	0	0	0	11	0	0	0
M01530_32_000000000-CT392_1_1107_17073_7857	11	0	0	0	11	0	0	0	0	0	0	0	0	0	0	0	0	0	0	0	0
M01530_32_000000000-CT392_1_1112_8367_24270	11	0	0	0	0	0	0	0	0	0	11	0	0	0	0	0	0	0	0	0	0
M01530_32_000000000-CT392_1_1113_8708_15728	11	11	0	0	0	0	0	0	0	0	0	0	0	0	0	0	0	0	0	0	0
M01530_32_000000000-CT392_1_1115_16147_6050	11	0	0	0	0	0	0	0	0	0	0	0	0	0	0	0	0	11	0	0	0
M01530_32_000000000-CT392_1_1118_12418_21600	11	11	0	0	0	0	0	0	0	0	0	0	0	0	0	0	0	0	0	0	0
M01530_32_000000000-CT392_1_1119_13203_14451	11	11	0	0	0	0	0	0	0	0	0	0	0	0	0	0	0	0	0	0	0
M01530_32_000000000-CT392_1_2102_15559_14414	11	11	0	0	0	0	0	0	0	0	0	0	0	0	0	0	0	0	0	0	0
M01530_32_000000000-CT392_1_2105_23269_13181	11	11	0	0	0	0	0	0	0	0	0	0	0	0	0	0	0	0	0	0	0
M01530_32_000000000-CT392_1_2107_9974_8068	11	0	0	0	0	0	0	0	0	0	0	0	0	0	11	0	0	0	0	0	0
M01530_32_000000000-CT392_1_2110_22676_21088	11	0	0	0	0	0	0	0	0	0	0	0	0	11	0	0	0	0	0	0	0
M01530_32_000000000-CT392_1_2114_16853_21935	11	11	0	0	0	0	0	0	0	0	0	0	0	0	0	0	0	0	0	0	0
M01530_32_000000000-CT392_1_2119_19773_10631	11	0	0	0	0	0	0	0	0	0	0	0	0	0	0	0	0	11	0	0	0
M01530_32_000000000-CT392_1_1101_18033_13751	10	0	0	0	0	0	0	0	0	0	0	0	0	0	10	0	0	0	0	0	0
M01530_32_000000000-CT392_1_1102_16397_18266	10	0	0	0	0	0	0	0	0	0	0	0	0	0	10	0	0	0	0	0	0
M01530_32_000000000-CT392_1_1103_13269_24823	10	10	0	0	0	0	0	0	0	0	0	0	0	0	0	0	0	0	0	0	0
M01530_32_000000000-CT392_1_1106_27333_19223	10	0	0	0	10	0	0	0	0	0	0	0	0	0	0	0	0	0	0	0	0
M01530_32_000000000-CT392_1_1113_26497_17901	10	0	0	0	0	0	0	0	0	0	10	0	0	0	0	0	0	0	0	0	0
M01530_32_000000000-CT392_1_1114_4579_21316	10	0	0	0	0	0	0	0	0	0	10	0	0	0	0	0	0	0	0	0	0
M01530_32_000000000-CT392_1_1116_7378_18919	10	0	0	0	0	0	0	0	0	0	10	0	0	0	0	0	0	0	0	0	0
M01530_32_000000000-CT392_1_1118_13811_16174	10	0	0	0	0	0	0	0	0	0	0	0	0	10	0	0	0	0	0	0	0
M01530_32_000000000-CT392_1_1119_25362_9728	10	0	0	0	0	0	0	0	0	0	0	0	0	10	0	0	0	0	0	0	0
M01530_32_000000000-CT392_1_2101_13985_14509	10	0	0	0	0	0	0	0	0	0	0	0	0	10	0	0	0	0	0	0	0
M01530_32_000000000-CT392_1_2105_8065_2974	10	10	0	0	0	0	0	0	0	0	0	0	0	0	0	0	0	0	0	0	0
M01530_32_000000000-CT392_1_2107_16783_6481	10	0	0	0	0	0	0	0	0	0	0	0	0	10	0	0	0	0	0	0	0
M01530_32_000000000-CT392_1_2110_14162_24406	10	0	0	0	0	0	0	0	0	0	0	0	0	10	0	0	0	0	0	0	0
M01530_32_000000000-CT392_1_2111_7687_7068	10	0	0	0	0	0	0	0	0	0	0	0	0	10	0	0	0	0	0	0	0
M01530_32_000000000-CT392_1_2117_10428_15064	10	0	0	0	0	0	0	0	0	0	0	0	0	10	0	0	0	0	0	0	0
M01530_32_000000000-CT392_1_1101_11426_11395	9	0	0	0	0	0	0	0	0	0	0	0	0	9	0	0	0	0	0	0	0
M01530_32_000000000-CT392_1_1103_20263_11375	9	0	0	0	0	0	0	0	0	0	0	0	0	9	0	0	0	0	0	0	0
M01530_32_000000000-CT392_1_1103_22221_8325	9	0	0	0	0	0	0	0	0	0	9	0	0	0	0	0	0	0	0	0	0
M01530_32_000000000-CT392_1_1103_23544_21441	9	0	0	0	0	0	0	0	0	0	9	0	0	0	0	0	0	0	0	0	0
M01530_32_000000000-CT392_1_1103_24789_15623	9	0	0	0	0	0	0	0	0	0	0	0	0	0	0	0	0	7	0	2	0
M01530_32_000000000-CT392_1_1105_11272_5746	9	0	0	0	0	0	0	0	0	0	0	0	0	9	0	0	0	0	0	0	0
M01530_32_000000000-CT392_1_1106_12608_24895	9	9	0	0	0	0	0	0	0	0	0	0	0	0	0	0	0	0	0	0	0
M01530_32_000000000-CT392_1_1106_19517_9144	9	9	0	0	0	0	0	0	0	0	0	0	0	0	0	0	0	0	0	0	0
M01530_32_000000000-CT392_1_1107_11206_8859	9	0	0	0	8	0	1	0	0	0	0	0	0	0	0	0	0	0	0	0	0
M01530_32_000000000-CT392_1_1107_11746_15832	9	9	0	0	0	0	0	0	0	0	0	0	0	0	0	0	0	0	0	0	0
M01530_32_000000000-CT392_1_1108_16469_7855	9	0	0	0	0	0	0	0	0	0	0	0	0	9	0	0	0	0	0	0	0
M01530_32_000000000-CT392_1_1108_25868_7408	9	9	0	0	0	0	0	0	0	0	0	0	0	0	0	0	0	0	0	0	0
M01530_32_000000000-CT392_1_1109_23852_11966	9	0	0	0	0	0	0	0	0	0	0	0	0	9	0	0	0	0	0	0	0
M01530_32_000000000-CT392_1_1110_21616_5296	9	0	0	0	0	0	0	0	0	0	0	0	0	0	9	0	0	0	0	0	0
M01530_32_000000000-CT392_1_1111_23648_2840	9	0	0	0	0	0	0	0	0	0	9	0	0	0	0	0	0	0	0	0	0
M01530_32_000000000-CT392_1_1113_8366_11451	9	0	0	0	0	0	0	0	0	0	0	0	0	9	0	0	0	0	0	0	0
M01530_32_000000000-CT392_1_1113_8889_13201	9	0	0	0	0	0	0	0	0	0	0	0	0	0	0	0	0	9	0	0	0
M01530_32_000000000-CT392_1_2101_11757_4117	9	0	0	0	0	0	0	0	0	0	0	0	0	0	0	0	0	9	0	0	0
M01530_32_000000000-CT392_1_2104_25469_7383	9	0	0	0	0	0	0	0	0	0	0	0	0	9	0	0	0	0	0	0	0
M01530_32_000000000-CT392_1_2105_18048_2010	9	0	0	0	7	0	2	0	0	0	0	0	0	0	0	0	0	0	0	0	0
M01530_32_000000000-CT392_1_2108_8015_7004	9	0	0	0	0	0	0	0	0	0	0	0	0	0	0	0	0	9	0	0	0
M01530_32_000000000-CT392_1_2109_8635_14568	9	0	0	0	0	0	0	0	0	0	0	0	0	9	0	0	0	0	0	0	0
M01530_32_000000000-CT392_1_2110_21221_10547	9	0	0	0	0	0	0	0	0	0	9	0	0	0	0	0	0	0	0	0	0
M01530_32_000000000-CT392_1_2110_23867_15918	9	0	0	0	0	0	0	0	0	0	9	0	0	0	0	0	0	0	0	0	0
M01530_32_000000000-CT392_1_2111_12682_3632	9	0	0	0	0	0	0	0	0	0	0	0	0	9	0	0	0	0	0	0	0
M01530_32_000000000-CT392_1_2114_15907_12485	9	0	0	0	0	0	0	0	0	0	0	0	0	0	0	0	0	9	0	0	0
M01530_32_000000000-CT392_1_2114_25585_4153	9	9	0	0	0	0	0	0	0	0	0	0	0	0	0	0	0	0	0	0	0
M01530_32_000000000-CT392_1_2116_6770_13149	9	0	0	0	0	0	0	0	0	0	9	0	0	0	0	0	0	0	0	0	0
M01530_32_000000000-CT392_1_2119_10254_18574	9	0	0	0	0	0	0	0	0	0	9	0	0	0	0	0	0	0	0	0	0
M01530_32_000000000-CT392_1_2119_21413_15779	9	0	0	0	0	0	0	0	0	0	9	0	0	0	0	0	0	0	0	0	0
M01530_43_000000000-J3Y7D_1_1103_18193_13877	9	0	0	0	0	0	0	0	0	0	0	0	0	0	0	0	0	7	1	1	0
M01530_32_000000000-CT392_1_1101_10090_17522	8	8	0	0	0	0	0	0	0	0	0	0	0	0	0	0	0	0	0	0	0
M01530_32_000000000-CT392_1_1101_9993_8687	8	8	0	0	0	0	0	0	0	0	0	0	0	0	0	0	0	0	0	0	0
M01530_32_000000000-CT392_1_1103_28375_12139	8	8	0	0	0	0	0	0	0	0	0	0	0	0	0	0	0	0	0	0	0
M01530_32_000000000-CT392_1_1104_18044_7776	8	0	0	0	0	0	0	0	0	0	0	0	0	8	0	0	0	0	0	0	0
M01530_32_000000000-CT392_1_1106_23010_7814	8	0	0	0	8	0	0	0	0	0	0	0	0	0	0	0	0	0	0	0	0
M01530_32_000000000-CT392_1_1108_17027_18809	8	0	0	0	0	0	0	0	0	0	0	0	0	0	0	0	0	8	0	0	0
M01530_32_000000000-CT392_1_1109_4896_17254	8	0	0	0	0	0	0	0	0	0	0	0	0	8	0	0	0	0	0	0	0
M01530_32_000000000-CT392_1_1109_9748_17330	8	0	0	0	8	0	0	0	0	0	0	0	0	0	0	0	0	0	0	0	0
M01530_32_000000000-CT392_1_1110_24693_16027	8	0	0	0	0	0	0	0	0	0	0	0	0	8	0	0	0	0	0	0	0
M01530_32_000000000-CT392_1_1112_12670_18546	8	0	0	0	0	0	0	0	0	0	0	0	0	8	0	0	0	0	0	0	0
M01530_32_000000000-CT392_1_1112_18744_3818	8	0	0	0	0	0	0	7	0	1	0	0	0	0	0	0	0	0	0	0	0
M01530_32_000000000-CT392_1_1112_9700_17732	8	0	0	0	0	0	0	0	0	0	0	0	0	0	0	0	0	7	0	1	0
M01530_32_000000000-CT392_1_1113_10442_9956	8	8	0	0	0	0	0	0	0	0	0	0	0	0	0	0	0	0	0	0	0
M01530_32_000000000-CT392_1_1114_18623_11862	8	8	0	0	0	0	0	0	0	0	0	0	0	0	0	0	0	0	0	0	0
M01530_32_000000000-CT392_1_1115_5433_18355	8	0	0	0	0	0	0	0	0	0	0	0	0	0	8	0	0	0	0	0	0
M01530_32_000000000-CT392_1_1116_24579_6125	8	0	0	0	0	0	0	0	0	0	0	0	0	0	8	0	0	0	0	0	0
M01530_32_000000000-CT392_1_1117_28701_15483	8	0	0	0	0	0	0	0	0	0	0	0	0	0	0	0	0	8	0	0	0
M01530_32_000000000-CT392_1_1117_6915_13614	8	0	0	0	0	0	0	0	0	0	8	0	0	0	0	0	0	0	0	0	0
M01530_32_000000000-CT392_1_2103_14091_20131	8	0	0	0	0	0	0	0	0	0	0	0	0	8	0	0	0	0	0	0	0
M01530_32_000000000-CT392_1_2103_8513_10810	8	0	0	0	0	0	0	0	0	0	0	0	0	0	8	0	0	0	0	0	0
M01530_32_000000000-CT392_1_2104_28050_18563	8	0	0	0	8	0	0	0	0	0	0	0	0	0	0	0	0	0	0	0	0
M01530_32_000000000-CT392_1_2105_11340_20771	8	0	0	0	0	0	0	0	0	0	0	0	0	0	0	0	0	8	0	0	0
M01530_32_000000000-CT392_1_2105_14270_18098	8	0	0	0	0	0	0	0	0	0	0	0	0	0	7	0	0	0	0	0	0
M01530_32_000000000-CT392_1_2105_5347_5746	8	0	0	0	0	0	0	0	0	0	0	0	0	0	0	0	0	8	0	0	0
M01530_32_000000000-CT392_1_2106_22493_23263	8	0	0	0	6	2	0	0	0	0	0	0	0	0	0	0	0	0	0	0	0
M01530_32_000000000-CT392_1_2107_21368_14907	8	0	0	0	0	0	0	0	0	0	0	0	0	8	0	0	0	0	0	0	0
M01530_32_000000000-CT392_1_2108_24288_9199	8	0	0	0	0	0	0	0	0	0	8	0	0	0	0	0	0	0	0	0	0
M01530_32_000000000-CT392_1_2109_10887_10667	8	0	0	0	8	0	0	0	0	0	0	0	0	0	0	0	0	0	0	0	0
M01530_32_000000000-CT392_1_2110_16923_5894	8	0	0	0	0	0	0	0	0	0	0	0	0	8	0	0	0	0	0	0	0
M01530_32_000000000-CT392_1_2110_7835_13934	8	8	0	0	0	0	0	0	0	0	0	0	0	0	0	0	0	0	0	0	0
M01530_32_000000000-CT392_1_2110_9602_24660	8	0	0	0	0	0	0	0	0	0	0	0	0	8	0	0	0	0	0	0	0
M01530_32_000000000-CT392_1_2112_15025_23568	8	0	0	0	0	0	0	0	0	0	0	0	0	8	0	0	0	0	0	0	0
M01530_32_000000000-CT392_1_2112_22101_2190	8	0	0	0	0	0	0	8	0	0	0	0	0	0	0	0	0	0	0	0	0
M01530_32_000000000-CT392_1_2114_18153_10323	8	0	0	0	0	0	0	0	0	0	0	0	0	8	0	0	0	0	0	0	0
M01530_32_000000000-CT392_1_2118_22706_3926	8	0	0	0	0	0	0	0	0	0	0	0	0	8	0	0	0	0	0	0	0
M01530_32_000000000-CT392_1_2118_9364_17735	8	0	0	0	0	0	0	0	0	0	0	0	0	8	0	0	0	0	0	0	0
M01530_32_000000000-CT392_1_1101_12965_4810	7	7	0	0	0	0	0	0	0	0	0	0	0	0	0	0	0	0	0	0	0
M01530_32_000000000-CT392_1_1101_26178_11498	7	7	0	0	0	0	0	0	0	0	0	0	0	0	0	0	0	0	0	0	0
M01530_32_000000000-CT392_1_1101_4571_14674	7	0	0	0	7	0	0	0	0	0	0	0	0	0	0	0	0	0	0	0	0
M01530_32_000000000-CT392_1_1102_4610_19064	7	0	0	0	0	0	0	0	0	0	0	0	0	0	7	0	0	0	0	0	0
M01530_32_000000000-CT392_1_1104_21884_20607	7	0	0	0	0	0	0	0	0	0	0	0	0	7	0	0	0	0	0	0	0
M01530_32_000000000-CT392_1_1106_11577_7665	7	0	0	0	0	0	0	0	0	0	0	0	0	0	7	0	0	0	0	0	0
M01530_32_000000000-CT392_1_1106_12390_22821	7	0	0	0	0	0	0	0	0	0	0	0	0	0	7	0	0	0	0	0	0
M01530_32_000000000-CT392_1_1106_14816_20560	7	7	0	0	0	0	0	0	0	0	0	0	0	0	0	0	0	0	0	0	0
M01530_32_000000000-CT392_1_1106_15815_17862	7	0	0	0	0	0	0	0	0	0	0	0	0	0	7	0	0	0	0	0	0
M01530_32_000000000-CT392_1_1106_17128_7604	7	0	0	0	0	0	0	0	0	0	0	0	0	0	0	0	0	6	1	0	0
M01530_32_000000000-CT392_1_1107_24777_5848	7	0	0	0	0	0	0	0	0	0	0	0	0	7	0	0	0	0	0	0	0
M01530_32_000000000-CT392_1_1107_25212_21753	7	0	0	0	0	0	0	0	0	0	0	0	0	7	0	0	0	0	0	0	0
M01530_32_000000000-CT392_1_1107_28067_7389	7	0	0	0	0	0	0	0	0	0	7	0	0	0	0	0	0	0	0	0	0
M01530_32_000000000-CT392_1_1109_10411_11837	7	0	0	0	0	0	0	0	0	0	7	0	0	0	0	0	0	0	0	0	0
M01530_32_000000000-CT392_1_1109_11196_9860	7	7	0	0	0	0	0	0	0	0	0	0	0	0	0	0	0	0	0	0	0
M01530_32_000000000-CT392_1_1110_22170_13174	7	0	0	0	0	0	0	0	0	0	0	0	0	7	0	0	0	0	0	0	0
M01530_32_000000000-CT392_1_1110_7413_18309	7	0	0	0	0	0	0	0	0	0	7	0	0	0	0	0	0	0	0	0	0
M01530_32_000000000-CT392_1_1111_16451_12988	7	0	0	0	0	0	0	0	0	0	0	0	0	0	7	0	0	0	0	0	0
M01530_32_000000000-CT392_1_1111_24832_8492	7	0	0	0	0	0	0	0	0	0	0	0	0	0	0	0	0	7	0	0	0
M01530_32_000000000-CT392_1_1113_13549_17209	7	0	0	0	0	0	0	0	0	0	6	0	1	0	0	0	0	0	0	0	0
M01530_32_000000000-CT392_1_1113_5728_14828	7	0	0	0	7	0	0	0	0	0	0	0	0	0	0	0	0	0	0	0	0
M01530_32_000000000-CT392_1_1114_14067_8215	7	7	0	0	0	0	0	0	0	0	0	0	0	0	0	0	0	0	0	0	0
M01530_32_000000000-CT392_1_1114_23210_16187	7	7	0	0	0	0	0	0	0	0	0	0	0	0	0	0	0	0	0	0	0
M01530_32_000000000-CT392_1_1114_7380_7374	7	0	0	0	0	0	0	0	0	0	0	0	0	0	0	0	0	7	0	0	0
M01530_32_000000000-CT392_1_1115_25816_8070	7	0	0	0	0	0	0	0	0	0	0	0	0	7	0	0	0	0	0	0	0
M01530_32_000000000-CT392_1_1116_23173_14017	7	0	0	0	0	0	0	0	0	0	7	0	0	0	0	0	0	0	0	0	0
M01530_32_000000000-CT392_1_1116_8939_16792	7	0	0	0	0	0	0	0	0	0	0	0	0	0	0	0	0	7	0	0	0
M01530_32_000000000-CT392_1_1117_5141_16663	7	0	0	0	0	0	0	0	0	0	0	0	0	7	0	0	0	0	0	0	0
M01530_32_000000000-CT392_1_1119_28140_17951	7	0	0	0	6	1	0	0	0	0	0	0	0	0	0	0	0	0	0	0	0
M01530_32_000000000-CT392_1_2101_13853_12248	7	7	0	0	0	0	0	0	0	0	0	0	0	0	0	0	0	0	0	0	0
M01530_32_000000000-CT392_1_2102_13941_14214	7	0	0	0	0	0	0	0	0	0	0	0	0	0	0	0	0	7	0	0	0
M01530_32_000000000-CT392_1_2103_14994_21677	7	0	0	0	0	0	0	0	0	0	7	0	0	0	0	0	0	0	0	0	0
M01530_32_000000000-CT392_1_2104_13984_21366	7	7	0	0	0	0	0	0	0	0	0	0	0	0	0	0	0	0	0	0	0
M01530_32_000000000-CT392_1_2106_18025_18584	7	0	0	0	0	0	0	0	0	0	0	0	0	0	0	0	0	7	0	0	0
M01530_32_000000000-CT392_1_2107_26312_18077	7	0	0	0	7	0	0	0	0	0	0	0	0	0	0	0	0	0	0	0	0
M01530_32_000000000-CT392_1_2109_22121_13556	7	0	0	0	7	0	0	0	0	0	0	0	0	0	0	0	0	0	0	0	0
M01530_32_000000000-CT392_1_2111_8046_4850	7	0	0	0	0	0	0	0	0	0	0	0	0	0	6	0	0	0	0	0	0
M01530_32_000000000-CT392_1_2116_11970_21596	7	0	0	0	0	0	0	0	0	0	0	0	0	7	0	0	0	0	0	0	0
M01530_32_000000000-CT392_1_2117_24858_6390	7	0	0	0	0	0	0	0	0	0	0	0	0	7	0	0	0	0	0	0	0
M01530_32_000000000-CT392_1_2119_21110_12172	7	0	0	0	0	0	0	0	0	0	0	0	0	7	0	0	0	0	0	0	0
M01530_43_000000000-J3Y7D_1_1101_15662_7961	7	0	0	0	2	3	2	0	0	0	0	0	0	0	0	0	0	0	0	0	0
M01530_43_000000000-J3Y7D_1_1101_17564_17954	7	0	0	0	4	2	1	0	0	0	0	0	0	0	0	0	0	0	0	0	0
M01530_43_000000000-J3Y7D_1_1107_12612_13610	7	0	0	0	0	0	0	0	0	0	0	0	0	0	6	0	0	0	0	0	0
M01530_32_000000000-CT392_1_1101_12064_21676	6	0	0	0	0	0	0	0	0	0	6	0	0	0	0	0	0	0	0	0	0
M01530_32_000000000-CT392_1_1101_23003_21912	6	0	0	0	0	0	0	0	0	0	0	0	0	0	6	0	0	0	0	0	0
M01530_32_000000000-CT392_1_1101_8227_12333	6	0	0	0	5	0	1	0	0	0	0	0	0	0	0	0	0	0	0	0	0
M01530_32_000000000-CT392_1_1102_16149_9206	6	0	0	0	0	0	0	0	0	0	0	0	0	0	0	0	0	6	0	0	0
M01530_32_000000000-CT392_1_1102_26287_15833	6	0	0	0	0	0	0	0	0	0	0	0	0	6	0	0	0	0	0	0	0
M01530_32_000000000-CT392_1_1103_15273_20600	6	0	0	0	0	0	0	0	0	0	0	0	0	0	6	0	0	0	0	0	0
M01530_32_000000000-CT392_1_1103_15752_10815	6	6	0	0	0	0	0	0	0	0	0	0	0	0	0	0	0	0	0	0	0
M01530_32_000000000-CT392_1_1103_17897_5338	6	0	0	0	0	0	0	0	0	0	0	0	0	6	0	0	0	0	0	0	0
M01530_32_000000000-CT392_1_1103_21203_2705	6	0	0	0	0	0	0	0	0	0	0	0	0	0	6	0	0	0	0	0	0
M01530_32_000000000-CT392_1_1104_18550_17079	6	6	0	0	0	0	0	0	0	0	0	0	0	0	0	0	0	0	0	0	0
M01530_32_000000000-CT392_1_1104_22724_9232	6	0	0	0	0	0	0	0	0	0	0	0	0	0	6	0	0	0	0	0	0
M01530_32_000000000-CT392_1_1105_17246_8274	6	0	0	0	0	0	0	0	0	0	0	0	0	0	0	0	0	6	0	0	0
M01530_32_000000000-CT392_1_1105_28115_13000	6	0	0	0	0	0	0	0	0	0	6	0	0	0	0	0	0	0	0	0	0
M01530_32_000000000-CT392_1_1105_5633_20030	6	6	0	0	0	0	0	0	0	0	0	0	0	0	0	0	0	0	0	0	0
M01530_32_000000000-CT392_1_1106_27132_9709	6	0	0	0	0	0	0	0	0	0	0	0	0	6	0	0	0	0	0	0	0
M01530_32_000000000-CT392_1_1107_21885_10600	6	0	0	0	6	0	0	0	0	0	0	0	0	0	0	0	0	0	0	0	0
M01530_32_000000000-CT392_1_1108_11889_10490	6	0	0	0	0	0	0	0	0	0	0	0	0	6	0	0	0	0	0	0	0
M01530_32_000000000-CT392_1_1108_13776_18542	6	0	0	0	5	0	1	0	0	0	0	0	0	0	0	0	0	0	0	0	0
M01530_32_000000000-CT392_1_1108_18826_13444	6	0	0	0	6	0	0	0	0	0	0	0	0	0	0	0	0	0	0	0	0
M01530_32_000000000-CT392_1_1109_24245_16192	6	0	0	0	0	0	0	0	0	0	0	0	0	6	0	0	0	0	0	0	0
M01530_32_000000000-CT392_1_1109_5798_8024	6	0	0	0	0	0	0	0	0	0	0	0	0	0	6	0	0	0	0	0	0
M01530_32_000000000-CT392_1_1110_17940_8849	6	0	0	0	6	0	0	0	0	0	0	0	0	0	0	0	0	0	0	0	0
M01530_32_000000000-CT392_1_1110_25959_9847	6	6	0	0	0	0	0	0	0	0	0	0	0	0	0	0	0	0	0	0	0
M01530_32_000000000-CT392_1_1110_26072_11908	6	0	0	0	0	0	0	0	0	0	0	0	0	0	0	0	0	6	0	0	0
M01530_32_000000000-CT392_1_1111_11718_6649	6	0	0	0	0	0	0	0	0	0	0	0	0	0	0	0	0	6	0	0	0
M01530_32_000000000-CT392_1_1111_13684_14623	6	0	0	0	5	0	1	0	0	0	0	0	0	0	0	0	0	0	0	0	0
M01530_32_000000000-CT392_1_1112_19803_10017	6	0	0	0	0	0	0	0	0	0	0	0	0	6	0	0	0	0	0	0	0
M01530_32_000000000-CT392_1_1112_20287_8086	6	0	0	0	0	0	0	0	0	0	0	0	0	6	0	0	0	0	0	0	0
M01530_32_000000000-CT392_1_1112_20677_22184	6	0	0	0	0	0	0	0	0	0	0	0	0	6	0	0	0	0	0	0	0
M01530_32_000000000-CT392_1_1112_21869_19045	6	0	0	0	0	0	0	0	0	0	0	0	0	6	0	0	0	0	0	0	0
M01530_32_000000000-CT392_1_1113_10406_15903	6	0	0	0	6	0	0	0	0	0	0	0	0	0	0	0	0	0	0	0	0
M01530_32_000000000-CT392_1_1115_19162_15263	6	0	0	0	0	0	0	0	0	0	0	0	0	0	6	0	0	0	0	0	0
M01530_32_000000000-CT392_1_1117_8962_13115	6	0	0	0	6	0	0	0	0	0	0	0	0	0	0	0	0	0	0	0	0
M01530_32_000000000-CT392_1_1118_20358_9921	6	6	0	0	0	0	0	0	0	0	0	0	0	0	0	0	0	0	0	0	0
M01530_32_000000000-CT392_1_1119_17903_13271	6	0	0	0	0	0	0	0	0	0	6	0	0	0	0	0	0	0	0	0	0
M01530_32_000000000-CT392_1_1119_22062_16519	6	0	0	0	0	0	0	0	0	0	0	0	0	0	6	0	0	0	0	0	0
M01530_32_000000000-CT392_1_1119_24420_16356	6	0	0	0	0	0	0	0	0	0	0	0	0	6	0	0	0	0	0	0	0
M01530_32_000000000-CT392_1_2101_15936_4457	6	6	0	0	0	0	0	0	0	0	0	0	0	0	0	0	0	0	0	0	0
M01530_32_000000000-CT392_1_2102_10130_8695	6	6	0	0	0	0	0	0	0	0	0	0	0	0	0	0	0	0	0	0	0
M01530_32_000000000-CT392_1_2102_18915_7610	6	6	0	0	0	0	0	0	0	0	0	0	0	0	0	0	0	0	0	0	0
M01530_32_000000000-CT392_1_2102_20590_10884	6	0	0	0	0	0	0	0	0	0	6	0	0	0	0	0	0	0	0	0	0
M01530_32_000000000-CT392_1_2103_23948_8109	6	0	0	0	0	0	0	6	0	0	0	0	0	0	0	0	0	0	0	0	0
M01530_32_000000000-CT392_1_2104_15395_5841	6	0	0	0	6	0	0	0	0	0	0	0	0	0	0	0	0	0	0	0	0
M01530_32_000000000-CT392_1_2104_17260_24283	6	0	0	0	0	0	0	0	0	0	0	0	0	6	0	0	0	0	0	0	0
M01530_32_000000000-CT392_1_2104_20304_18429	6	0	0	0	0	0	0	0	0	0	0	0	0	0	6	0	0	0	0	0	0
M01530_32_000000000-CT392_1_2104_21592_13154	6	0	0	0	0	0	0	0	0	0	0	0	0	6	0	0	0	0	0	0	0
M01530_32_000000000-CT392_1_2106_14443_12420	6	0	0	0	0	0	0	0	0	0	0	0	0	0	0	0	0	4	1	1	0
M01530_32_000000000-CT392_1_2106_20428_19094	6	0	0	0	0	0	0	6	0	0	0	0	0	0	0	0	0	0	0	0	0
M01530_32_000000000-CT392_1_2106_20580_9312	6	0	0	0	0	0	0	0	0	0	0	0	0	6	0	0	0	0	0	0	0
M01530_32_000000000-CT392_1_2106_26264_18505	6	0	0	0	0	0	0	6	0	0	0	0	0	0	0	0	0	0	0	0	0
M01530_32_000000000-CT392_1_2107_10086_5666	6	0	0	0	0	0	0	0	0	0	0	0	0	0	6	0	0	0	0	0	0
M01530_32_000000000-CT392_1_2107_11847_24700	6	0	0	0	0	0	0	0	0	0	0	0	0	6	0	0	0	0	0	0	0
M01530_32_000000000-CT392_1_2107_25473_10452	6	0	0	0	0	0	0	0	0	0	0	0	0	0	0	0	0	6	0	0	0
M01530_32_000000000-CT392_1_2108_14181_9640	6	0	0	0	0	0	0	0	0	0	6	0	0	0	0	0	0	0	0	0	0
M01530_32_000000000-CT392_1_2108_25069_10070	6	0	0	0	0	0	0	0	0	0	0	0	0	0	5	0	0	0	0	0	0
M01530_32_000000000-CT392_1_2110_11287_18358	6	0	0	0	0	0	0	0	0	0	0	0	0	6	0	0	0	0	0	0	0
M01530_32_000000000-CT392_1_2110_21940_8461	6	0	0	0	0	0	0	0	0	0	6	0	0	0	0	0	0	0	0	0	0
M01530_32_000000000-CT392_1_2110_6734_12155	6	0	0	0	0	0	0	6	0	0	0	0	0	0	0	0	0	0	0	0	0
M01530_32_000000000-CT392_1_2111_21663_18579	6	0	0	0	0	0	0	0	0	0	0	0	0	0	0	0	0	6	0	0	0
M01530_32_000000000-CT392_1_2112_15620_23330	6	0	0	0	0	0	0	0	0	0	0	0	0	6	0	0	0	0	0	0	0
M01530_32_000000000-CT392_1_2112_17690_20135	6	0	0	0	0	0	0	0	0	0	5	0	1	0	0	0	0	0	0	0	0
M01530_32_000000000-CT392_1_2116_14338_3320	6	6	0	0	0	0	0	0	0	0	0	0	0	0	0	0	0	0	0	0	0
M01530_32_000000000-CT392_1_2116_24974_14958	6	0	0	0	0	0	0	0	0	0	6	0	0	0	0	0	0	0	0	0	0
M01530_32_000000000-CT392_1_2116_8631_10344	6	0	0	0	0	0	0	0	0	0	6	0	0	0	0	0	0	0	0	0	0
M01530_32_000000000-CT392_1_2117_17813_2272	6	6	0	0	0	0	0	0	0	0	0	0	0	0	0	0	0	0	0	0	0
M01530_32_000000000-CT392_1_2117_18014_20594	6	6	0	0	0	0	0	0	0	0	0	0	0	0	0	0	0	0	0	0	0
M01530_32_000000000-CT392_1_2117_26597_5738	6	0	0	0	0	0	0	0	0	0	0	0	0	0	6	0	0	0	0	0	0
M01530_32_000000000-CT392_1_2117_8441_8514	6	0	0	0	0	0	0	0	0	0	0	0	0	0	0	0	0	6	0	0	0
M01530_32_000000000-CT392_1_2117_9202_20681	6	0	0	0	0	0	0	0	0	0	0	0	0	6	0	0	0	0	0	0	0
M01530_32_000000000-CT392_1_2118_15882_15093	6	0	0	0	0	0	0	0	0	0	0	0	0	0	6	0	0	0	0	0	0
M01530_32_000000000-CT392_1_2119_11287_19938	6	0	0	0	0	0	0	0	0	0	0	0	0	0	0	0	0	6	0	0	0
M01530_32_000000000-CT392_1_2119_23022_17347	6	0	0	0	0	0	0	0	0	0	0	0	0	0	6	0	0	0	0	0	0
M01530_32_000000000-CT392_1_1101_11089_18396	5	5	0	0	0	0	0	0	0	0	0	0	0	0	0	0	0	0	0	0	0
M01530_32_000000000-CT392_1_1101_14162_18770	5	0	0	0	0	0	0	0	0	0	0	0	0	5	0	0	0	0	0	0	0
M01530_32_000000000-CT392_1_1101_17649_12143	5	0	0	0	0	0	0	0	0	0	0	0	0	5	0	0	0	0	0	0	0
M01530_32_000000000-CT392_1_1101_17767_19720	5	0	0	0	0	0	0	5	0	0	0	0	0	0	0	0	0	0	0	0	0
M01530_32_000000000-CT392_1_1101_17914_23268	5	0	0	0	0	0	0	0	0	0	5	0	0	0	0	0	0	0	0	0	0
M01530_32_000000000-CT392_1_1101_21598_8115	5	0	0	0	0	0	0	0	0	0	0	0	0	0	0	0	0	5	0	0	0
M01530_32_000000000-CT392_1_1101_29383_15386	5	0	0	0	0	0	0	0	0	0	0	0	0	5	0	0	0	0	0	0	0
M01530_32_000000000-CT392_1_1101_6117_5600	5	0	0	0	0	0	0	0	0	0	5	0	0	0	0	0	0	0	0	0	0
M01530_32_000000000-CT392_1_1102_10018_22869	5	0	0	0	0	0	0	0	0	0	0	0	0	0	0	0	0	5	0	0	0
M01530_32_000000000-CT392_1_1102_12535_15685	5	0	0	0	0	0	0	5	0	0	0	0	0	0	0	0	0	0	0	0	0
M01530_32_000000000-CT392_1_1102_13398_20049	5	5	0	0	0	0	0	0	0	0	0	0	0	0	0	0	0	0	0	0	0
M01530_32_000000000-CT392_1_1102_17410_20610	5	0	0	0	0	0	0	0	0	0	0	0	0	5	0	0	0	0	0	0	0
M01530_32_000000000-CT392_1_1102_21346_7615	5	0	0	0	0	0	0	0	0	0	0	0	0	0	5	0	0	0	0	0	0
M01530_32_000000000-CT392_1_1102_22136_2738	5	0	0	0	0	0	0	0	0	0	0	0	0	0	5	0	0	0	0	0	0
M01530_32_000000000-CT392_1_1102_26954_13621	5	0	0	0	0	0	0	0	0	0	0	0	0	5	0	0	0	0	0	0	0
M01530_32_000000000-CT392_1_1102_7735_10963	5	0	0	0	0	0	0	0	0	0	0	0	0	0	5	0	0	0	0	0	0
M01530_32_000000000-CT392_1_1103_20626_11981	5	0	0	0	0	0	0	5	0	0	0	0	0	0	0	0	0	0	0	0	0
M01530_32_000000000-CT392_1_1103_22616_19080	5	0	0	0	0	0	0	0	0	0	0	0	0	5	0	0	0	0	0	0	0
M01530_32_000000000-CT392_1_1103_25606_8242	5	5	0	0	0	0	0	0	0	0	0	0	0	0	0	0	0	0	0	0	0
M01530_32_000000000-CT392_1_1103_9453_5618	5	0	0	0	0	0	0	0	0	0	0	0	0	0	5	0	0	0	0	0	0
M01530_32_000000000-CT392_1_1104_11560_11068	5	0	0	0	0	0	0	0	0	0	0	0	0	0	5	0	0	0	0	0	0
M01530_32_000000000-CT392_1_1104_13196_9094	5	0	0	0	0	0	0	0	0	0	0	0	0	0	5	0	0	0	0	0	0
M01530_32_000000000-CT392_1_1104_14842_12754	5	0	0	0	0	0	0	0	0	0	0	0	0	5	0	0	0	0	0	0	0
M01530_32_000000000-CT392_1_1104_16923_19153	5	0	0	0	4	0	1	0	0	0	0	0	0	0	0	0	0	0	0	0	0
M01530_32_000000000-CT392_1_1104_18551_23969	5	0	0	0	0	0	0	0	0	0	0	0	0	0	5	0	0	0	0	0	0
M01530_32_000000000-CT392_1_1105_10682_5085	5	0	0	0	0	0	0	0	0	0	5	0	0	0	0	0	0	0	0	0	0
M01530_32_000000000-CT392_1_1105_13998_18546	5	0	0	0	0	0	0	0	0	0	5	0	0	0	0	0	0	0	0	0	0
M01530_32_000000000-CT392_1_1105_18107_12647	5	0	0	0	0	0	0	0	0	0	0	0	0	0	0	0	0	4	0	1	0
M01530_32_000000000-CT392_1_1105_20951_11584	5	0	0	0	0	0	0	0	0	0	0	0	0	5	0	0	0	0	0	0	0
M01530_32_000000000-CT392_1_1105_23505_3547	5	0	0	0	0	0	0	0	0	0	0	0	0	5	0	0	0	0	0	0	0
M01530_32_000000000-CT392_1_1106_12246_14851	5	0	0	0	0	0	0	0	0	0	5	0	0	0	0	0	0	0	0	0	0
M01530_32_000000000-CT392_1_1106_13831_8675	5	0	0	0	0	0	0	0	0	0	0	0	0	0	5	0	0	0	0	0	0
M01530_32_000000000-CT392_1_1106_16847_12032	5	5	0	0	0	0	0	0	0	0	0	0	0	0	0	0	0	0	0	0	0
M01530_32_000000000-CT392_1_1106_24424_13951	5	5	0	0	0	0	0	0	0	0	0	0	0	0	0	0	0	0	0	0	0
M01530_32_000000000-CT392_1_1106_25039_12116	5	0	0	0	0	0	0	0	0	0	5	0	0	0	0	0	0	0	0	0	0
M01530_32_000000000-CT392_1_1107_12363_6725	5	5	0	0	0	0	0	0	0	0	0	0	0	0	0	0	0	0	0	0	0
M01530_32_000000000-CT392_1_1107_23094_11011	5	0	0	0	0	0	0	0	0	0	0	0	0	5	0	0	0	0	0	0	0
M01530_32_000000000-CT392_1_1107_29384_15519	5	0	0	0	0	0	0	0	0	0	5	0	0	0	0	0	0	0	0	0	0
M01530_32_000000000-CT392_1_1108_22939_9997	5	0	0	0	0	0	0	0	0	0	5	0	0	0	0	0	0	0	0	0	0
M01530_32_000000000-CT392_1_1109_18953_10090	5	0	0	0	0	0	0	0	0	0	4	0	1	0	0	0	0	0	0	0	0
M01530_32_000000000-CT392_1_1109_24502_14525	5	0	0	0	0	0	0	0	0	0	5	0	0	0	0	0	0	0	0	0	0
M01530_32_000000000-CT392_1_1110_11403_23008	5	5	0	0	0	0	0	0	0	0	0	0	0	0	0	0	0	0	0	0	0
M01530_32_000000000-CT392_1_1110_12108_21713	5	5	0	0	0	0	0	0	0	0	0	0	0	0	0	0	0	0	0	0	0
M01530_32_000000000-CT392_1_1110_12368_7416	5	0	0	0	0	0	0	0	0	0	0	0	0	0	5	0	0	0	0	0	0
M01530_32_000000000-CT392_1_1110_18631_11839	5	0	0	0	0	0	0	0	0	0	0	0	0	5	0	0	0	0	0	0	0
M01530_32_000000000-CT392_1_1110_20351_6850	5	0	0	0	0	0	0	0	0	0	0	0	0	0	0	0	0	5	0	0	0
M01530_32_000000000-CT392_1_1110_9932_15297	5	0	0	0	0	0	0	0	0	0	0	0	0	0	5	0	0	0	0	0	0
M01530_32_000000000-CT392_1_1111_14108_22519	5	0	0	0	0	0	0	0	0	0	0	0	0	5	0	0	0	0	0	0	0
M01530_32_000000000-CT392_1_1111_15011_19774	5	5	0	0	0	0	0	0	0	0	0	0	0	0	0	0	0	0	0	0	0
M01530_32_000000000-CT392_1_1111_18669_8368	5	0	0	0	0	0	0	0	0	0	5	0	0	0	0	0	0	0	0	0	0
M01530_32_000000000-CT392_1_1111_21061_14262	5	0	0	0	0	0	0	0	0	0	4	0	1	0	0	0	0	0	0	0	0
M01530_32_000000000-CT392_1_1111_24191_20645	5	0	0	0	0	0	0	0	0	0	0	0	0	5	0	0	0	0	0	0	0
M01530_32_000000000-CT392_1_1111_9355_10464	5	0	0	0	0	0	0	0	0	0	4	0	1	0	0	0	0	0	0	0	0
M01530_32_000000000-CT392_1_1112_11660_11765	5	5	0	0	0	0	0	0	0	0	0	0	0	0	0	0	0	0	0	0	0
M01530_32_000000000-CT392_1_1113_10843_18008	5	0	0	0	0	0	0	0	0	0	0	0	0	0	5	0	0	0	0	0	0
M01530_32_000000000-CT392_1_1113_25216_4335	5	5	0	0	0	0	0	0	0	0	0	0	0	0	0	0	0	0	0	0	0
M01530_32_000000000-CT392_1_1114_13954_15743	5	5	0	0	0	0	0	0	0	0	0	0	0	0	0	0	0	0	0	0	0
M01530_32_000000000-CT392_1_1114_22285_8479	5	0	0	0	0	0	0	0	0	0	0	0	0	5	0	0	0	0	0	0	0
M01530_32_000000000-CT392_1_1114_29295_12854	5	0	0	0	0	0	0	0	0	0	0	0	0	5	0	0	0	0	0	0	0
M01530_32_000000000-CT392_1_1115_12964_19197	5	0	0	0	0	0	0	0	0	0	0	0	0	0	0	0	0	5	0	0	0
M01530_32_000000000-CT392_1_1115_21132_2758	5	0	0	0	0	0	0	0	0	0	0	0	0	5	0	0	0	0	0	0	0
M01530_32_000000000-CT392_1_1115_5328_9450	5	0	0	0	0	0	0	0	0	0	5	0	0	0	0	0	0	0	0	0	0
M01530_32_000000000-CT392_1_1116_13812_17975	5	0	0	0	5	0	0	0	0	0	0	0	0	0	0	0	0	0	0	0	0
M01530_32_000000000-CT392_1_1116_18275_12925	5	0	0	0	5	0	0	0	0	0	0	0	0	0	0	0	0	0	0	0	0
M01530_32_000000000-CT392_1_1116_21126_12347	5	0	0	0	0	0	0	0	0	0	0	0	0	0	5	0	0	0	0	0	0
M01530_32_000000000-CT392_1_1116_21992_20992	5	0	0	0	0	0	0	0	0	0	0	0	0	5	0	0	0	0	0	0	0
M01530_32_000000000-CT392_1_1116_8461_7985	5	0	0	0	0	0	0	0	0	0	0	0	0	5	0	0	0	0	0	0	0
M01530_32_000000000-CT392_1_1117_17078_9694	5	0	0	0	0	0	0	0	0	0	5	0	0	0	0	0	0	0	0	0	0
M01530_32_000000000-CT392_1_1117_24300_19907	5	0	0	0	0	0	0	0	0	0	0	0	0	5	0	0	0	0	0	0	0
M01530_32_000000000-CT392_1_1117_24646_16031	5	0	0	0	5	0	0	0	0	0	0	0	0	0	0	0	0	0	0	0	0
M01530_32_000000000-CT392_1_2101_13120_13050	5	0	0	0	5	0	0	0	0	0	0	0	0	0	0	0	0	0	0	0	0
M01530_32_000000000-CT392_1_2101_24215_20522	5	0	0	0	0	0	0	0	0	0	0	0	0	0	0	0	0	5	0	0	0
M01530_32_000000000-CT392_1_2101_28284_9106	5	0	0	0	5	0	0	0	0	0	0	0	0	0	0	0	0	0	0	0	0
M01530_32_000000000-CT392_1_2102_15905_13461	5	0	0	0	0	0	0	0	0	0	0	0	0	0	0	0	0	5	0	0	0
M01530_32_000000000-CT392_1_2102_19097_6268	5	0	0	0	0	0	0	0	0	0	0	0	0	0	5	0	0	0	0	0	0
M01530_32_000000000-CT392_1_2102_22905_3923	5	0	0	0	0	0	0	0	0	0	5	0	0	0	0	0	0	0	0	0	0
M01530_32_000000000-CT392_1_2103_26804_14564	5	5	0	0	0	0	0	0	0	0	0	0	0	0	0	0	0	0	0	0	0
M01530_32_000000000-CT392_1_2104_23072_17293	5	0	0	0	4	1	0	0	0	0	0	0	0	0	0	0	0	0	0	0	0
M01530_32_000000000-CT392_1_2104_23222_11266	5	0	0	0	0	0	0	0	0	0	5	0	0	0	0	0	0	0	0	0	0
M01530_32_000000000-CT392_1_2104_24761_17103	5	0	0	0	0	0	0	0	0	0	0	0	0	0	0	0	0	5	0	0	0
M01530_32_000000000-CT392_1_2105_24286_13081	5	0	0	0	0	0	0	0	0	0	5	0	0	0	0	0	0	0	0	0	0
M01530_32_000000000-CT392_1_2106_12113_14843	5	0	0	0	0	0	0	0	0	0	0	0	0	0	0	0	0	5	0	0	0
M01530_32_000000000-CT392_1_2106_23405_12530	5	0	0	0	0	0	0	0	0	0	0	0	0	5	0	0	0	0	0	0	0
M01530_32_000000000-CT392_1_2106_25567_14628	5	0	0	0	0	0	0	0	0	0	5	0	0	0	0	0	0	0	0	0	0
M01530_32_000000000-CT392_1_2106_25673_18105	5	0	0	0	5	0	0	0	0	0	0	0	0	0	0	0	0	0	0	0	0
M01530_32_000000000-CT392_1_2106_8900_21494	5	0	0	0	0	0	0	0	0	0	5	0	0	0	0	0	0	0	0	0	0
M01530_32_000000000-CT392_1_2107_12272_18024	5	0	0	0	0	0	0	0	0	0	0	0	0	5	0	0	0	0	0	0	0
M01530_32_000000000-CT392_1_2107_21918_14850	5	0	0	0	0	0	0	0	0	0	0	0	0	5	0	0	0	0	0	0	0
M01530_32_000000000-CT392_1_2108_10397_12626	5	0	0	0	0	0	0	0	0	0	5	0	0	0	0	0	0	0	0	0	0
M01530_32_000000000-CT392_1_2108_11506_21806	5	0	0	0	0	0	0	0	0	0	0	0	0	0	0	0	0	5	0	0	0
M01530_32_000000000-CT392_1_2108_14972_16768	5	5	0	0	0	0	0	0	0	0	0	0	0	0	0	0	0	0	0	0	0
M01530_32_000000000-CT392_1_2108_16821_21661	5	0	0	0	0	0	0	0	0	0	0	0	0	0	0	0	0	5	0	0	0
M01530_32_000000000-CT392_1_2108_21217_5980	5	5	0	0	0	0	0	0	0	0	0	0	0	0	0	0	0	0	0	0	0
M01530_32_000000000-CT392_1_2108_26054_5878	5	0	0	0	0	0	0	0	0	0	5	0	0	0	0	0	0	0	0	0	0
M01530_32_000000000-CT392_1_2108_7490_16719	5	5	0	0	0	0	0	0	0	0	0	0	0	0	0	0	0	0	0	0	0
M01530_32_000000000-CT392_1_2109_15447_13572	5	0	0	0	0	0	0	0	0	0	0	0	0	0	5	0	0	0	0	0	0
M01530_32_000000000-CT392_1_2110_13736_8700	5	0	0	0	0	0	0	0	0	0	0	0	0	5	0	0	0	0	0	0	0
M01530_32_000000000-CT392_1_2110_19916_9614	5	0	0	0	0	0	0	0	0	0	0	0	0	0	0	0	0	5	0	0	0
M01530_32_000000000-CT392_1_2110_22373_19553	5	0	0	0	0	0	0	0	0	0	0	0	0	5	0	0	0	0	0	0	0
M01530_32_000000000-CT392_1_2111_15972_18565	5	0	0	0	5	0	0	0	0	0	0	0	0	0	0	0	0	0	0	0	0
M01530_32_000000000-CT392_1_2111_26118_7473	5	0	0	0	0	0	0	0	0	0	0	0	0	5	0	0	0	0	0	0	0
M01530_32_000000000-CT392_1_2111_26884_11643	5	0	0	0	0	0	0	0	0	0	0	0	0	0	5	0	0	0	0	0	0
M01530_32_000000000-CT392_1_2111_7891_20994	5	0	0	0	0	0	0	0	0	0	5	0	0	0	0	0	0	0	0	0	0
M01530_32_000000000-CT392_1_2114_18078_18887	5	0	0	0	0	0	0	5	0	0	0	0	0	0	0	0	0	0	0	0	0
M01530_32_000000000-CT392_1_2116_12566_19271	5	0	0	0	0	0	0	5	0	0	0	0	0	0	0	0	0	0	0	0	0
M01530_32_000000000-CT392_1_2116_13013_2635	5	0	0	0	0	0	0	0	0	0	5	0	0	0	0	0	0	0	0	0	0
M01530_32_000000000-CT392_1_2116_14203_14792	5	0	0	0	0	0	0	0	0	0	5	0	0	0	0	0	0	0	0	0	0
M01530_32_000000000-CT392_1_2116_22288_18506	5	0	0	0	0	0	0	0	0	0	0	0	0	5	0	0	0	0	0	0	0
M01530_32_000000000-CT392_1_2116_7292_10161	5	0	0	0	0	0	0	4	0	1	0	0	0	0	0	0	0	0	0	0	0
M01530_32_000000000-CT392_1_2116_8915_14839	5	0	0	0	4	1	0	0	0	0	0	0	0	0	0	0	0	0	0	0	0
M01530_32_000000000-CT392_1_2117_10676_8276	5	0	0	0	0	0	0	0	0	0	0	0	0	5	0	0	0	0	0	0	0
M01530_32_000000000-CT392_1_2117_20492_17646	5	0	0	0	0	0	0	0	0	0	0	0	0	0	0	0	0	5	0	0	0
M01530_32_000000000-CT392_1_2117_28825_14186	5	0	0	0	5	0	0	0	0	0	0	0	0	0	0	0	0	0	0	0	0
M01530_32_000000000-CT392_1_2117_8782_17974	5	0	0	0	0	0	0	0	0	0	4	0	1	0	0	0	0	0	0	0	0
M01530_32_000000000-CT392_1_2118_15285_7434	5	0	0	0	0	0	0	0	0	0	0	0	0	0	0	0	0	5	0	0	0
M01530_32_000000000-CT392_1_2118_15964_14339	5	0	0	0	5	0	0	0	0	0	0	0	0	0	0	0	0	0	0	0	0
M01530_32_000000000-CT392_1_2118_18792_22870	5	0	0	0	0	0	0	0	0	0	0	0	0	0	3	0	0	0	0	0	0
M01530_32_000000000-CT392_1_2118_20603_9278	5	0	0	0	0	0	0	0	0	0	5	0	0	0	0	0	0	0	0	0	0
M01530_32_000000000-CT392_1_2118_23803_5482	5	0	0	0	0	0	0	0	0	0	0	0	0	0	4	0	0	0	0	0	0
M01530_32_000000000-CT392_1_2119_13883_3221	5	0	0	0	5	0	0	0	0	0	0	0	0	0	0	0	0	0	0	0	0
M01530_32_000000000-CT392_1_2119_23061_16981	5	0	0	0	0	0	0	0	0	0	0	0	0	0	0	0	0	5	0	0	0
M01530_43_000000000-J3Y7D_1_1101_12296_16522	5	0	0	0	3	1	1	0	0	0	0	0	0	0	0	0	0	0	0	0	0
M01530_43_000000000-J3Y7D_1_1101_16991_7031	5	0	0	0	3	2	0	0	0	0	0	0	0	0	0	0	0	0	0	0	0
M01530_43_000000000-J3Y7D_1_1101_20663_17479	5	0	0	0	2	3	0	0	0	0	0	0	0	0	0	0	0	0	0	0	0
M01530_43_000000000-J3Y7D_1_1101_22533_10087	5	0	0	0	0	5	0	0	0	0	0	0	0	0	0	0	0	0	0	0	0
M01530_43_000000000-J3Y7D_1_1101_23010_20427	5	0	0	0	0	3	2	0	0	0	0	0	0	0	0	0	0	0	0	0	0
M01530_43_000000000-J3Y7D_1_1103_11424_16718	5	0	0	0	0	0	0	2	0	3	0	0	0	0	0	0	0	0	0	0	0
M01530_43_000000000-J3Y7D_1_1103_14565_2128	5	0	0	0	4	1	0	0	0	0	0	0	0	0	0	0	0	0	0	0	0
M01530_43_000000000-J3Y7D_1_1107_12745_19936	5	0	0	0	0	0	0	0	0	0	4	0	1	0	0	0	0	0	0	0	0
M01530_32_000000000-CT392_1_1101_11597_16878	4	0	0	0	0	0	0	0	0	0	0	0	0	0	0	0	0	4	0	0	0
M01530_32_000000000-CT392_1_1101_14203_3816	4	0	0	0	0	0	0	0	0	0	4	0	0	0	0	0	0	0	0	0	0
M01530_32_000000000-CT392_1_1101_16729_13129	4	0	0	0	0	0	0	0	0	0	0	0	0	0	4	0	0	0	0	0	0
M01530_32_000000000-CT392_1_1101_7643_16220	4	0	0	0	0	0	0	0	0	0	0	0	0	4	0	0	0	0	0	0	0
M01530_32_000000000-CT392_1_1101_7683_17875	4	4	0	0	0	0	0	0	0	0	0	0	0	0	0	0	0	0	0	0	0
M01530_32_000000000-CT392_1_1101_9381_6722	4	0	0	0	0	0	0	0	0	0	0	0	0	4	0	0	0	0	0	0	0
M01530_32_000000000-CT392_1_1102_13417_9855	4	0	0	0	4	0	0	0	0	0	0	0	0	0	0	0	0	0	0	0	0
M01530_32_000000000-CT392_1_1102_17988_18323	4	0	0	0	0	0	0	0	0	0	0	0	0	4	0	0	0	0	0	0	0
M01530_32_000000000-CT392_1_1102_18368_24341	4	4	0	0	0	0	0	0	0	0	0	0	0	0	0	0	0	0	0	0	0
M01530_32_000000000-CT392_1_1102_18828_18439	4	0	0	0	0	0	0	0	0	0	0	0	0	4	0	0	0	0	0	0	0
M01530_32_000000000-CT392_1_1102_26189_4974	4	0	0	0	0	0	0	0	0	0	0	0	0	4	0	0	0	0	0	0	0
M01530_32_000000000-CT392_1_1102_27715_6491	4	0	0	0	0	0	0	0	0	0	4	0	0	0	0	0	0	0	0	0	0
M01530_32_000000000-CT392_1_1102_7604_15669	4	0	0	0	2	2	0	0	0	0	0	0	0	0	0	0	0	0	0	0	0
M01530_32_000000000-CT392_1_1102_8345_4142	4	0	0	0	0	0	0	0	0	0	0	0	0	0	2	1	0	0	0	0	0
M01530_32_000000000-CT392_1_1103_12885_6463	4	0	0	0	0	0	0	0	0	0	3	0	1	0	0	0	0	0	0	0	0
M01530_32_000000000-CT392_1_1103_16268_12661	4	0	0	0	0	0	0	0	0	0	0	0	0	0	0	0	0	4	0	0	0
M01530_32_000000000-CT392_1_1103_18432_18156	4	4	0	0	0	0	0	0	0	0	0	0	0	0	0	0	0	0	0	0	0
M01530_32_000000000-CT392_1_1103_20480_7767	4	0	0	0	0	0	0	0	0	0	4	0	0	0	0	0	0	0	0	0	0
M01530_32_000000000-CT392_1_1103_5813_16224	4	0	0	0	0	0	0	0	0	0	0	0	0	4	0	0	0	0	0	0	0
M01530_32_000000000-CT392_1_1103_9937_16490	4	0	0	0	0	0	0	0	0	0	0	0	0	0	4	0	0	0	0	0	0
M01530_32_000000000-CT392_1_1104_10996_17097	4	4	0	0	0	0	0	0	0	0	0	0	0	0	0	0	0	0	0	0	0
M01530_32_000000000-CT392_1_1104_11127_20557	4	0	0	0	0	0	0	0	0	0	4	0	0	0	0	0	0	0	0	0	0
M01530_32_000000000-CT392_1_1104_15128_18343	4	0	0	0	0	0	0	0	0	0	0	0	0	0	4	0	0	0	0	0	0
M01530_32_000000000-CT392_1_1104_15634_19344	4	4	0	0	0	0	0	0	0	0	0	0	0	0	0	0	0	0	0	0	0
M01530_32_000000000-CT392_1_1104_18460_16653	4	0	0	0	0	0	0	3	0	1	0	0	0	0	0	0	0	0	0	0	0
M01530_32_000000000-CT392_1_1104_21850_14589	4	0	0	0	0	0	0	0	0	0	0	0	0	0	4	0	0	0	0	0	0
M01530_32_000000000-CT392_1_1104_22063_20397	4	0	0	0	0	0	0	0	0	0	0	0	0	0	4	0	0	0	0	0	0
M01530_32_000000000-CT392_1_1104_8283_15883	4	0	0	0	0	0	0	0	0	0	4	0	0	0	0	0	0	0	0	0	0
M01530_32_000000000-CT392_1_1105_11139_16311	4	0	0	0	4	0	0	0	0	0	0	0	0	0	0	0	0	0	0	0	0
M01530_32_000000000-CT392_1_1105_13529_16280	4	0	0	0	4	0	0	0	0	0	0	0	0	0	0	0	0	0	0	0	0
M01530_32_000000000-CT392_1_1105_16766_14504	4	0	0	0	0	0	0	0	0	0	0	0	0	0	4	0	0	0	0	0	0
M01530_32_000000000-CT392_1_1105_16977_24205	4	0	0	0	0	0	0	0	0	0	0	0	0	4	0	0	0	0	0	0	0
M01530_32_000000000-CT392_1_1105_18992_23903	4	0	0	0	0	0	0	0	0	0	0	0	0	0	0	0	0	4	0	0	0
M01530_32_000000000-CT392_1_1105_20232_14765	4	0	0	0	0	0	0	0	0	0	0	0	0	0	3	0	0	0	0	0	0
M01530_32_000000000-CT392_1_1105_21102_13271	4	0	0	0	0	0	0	0	0	0	0	0	0	4	0	0	0	0	0	0	0
M01530_32_000000000-CT392_1_1105_21712_17511	4	0	0	0	0	0	0	0	0	0	0	0	0	0	4	0	0	0	0	0	0
M01530_32_000000000-CT392_1_1105_25045_18713	4	0	0	0	0	0	0	4	0	0	0	0	0	0	0	0	0	0	0	0	0
M01530_32_000000000-CT392_1_1105_4928_10901	4	0	0	0	4	0	0	0	0	0	0	0	0	0	0	0	0	0	0	0	0
M01530_32_000000000-CT392_1_1105_5119_18476	4	0	0	0	3	1	0	0	0	0	0	0	0	0	0	0	0	0	0	0	0
M01530_32_000000000-CT392_1_1105_9315_24592	4	0	0	0	0	0	0	4	0	0	0	0	0	0	0	0	0	0	0	0	0
M01530_32_000000000-CT392_1_1105_9604_7663	4	0	0	0	0	0	0	0	0	0	4	0	0	0	0	0	0	0	0	0	0
M01530_32_000000000-CT392_1_1106_13430_13929	4	0	0	0	0	0	0	4	0	0	0	0	0	0	0	0	0	0	0	0	0
M01530_32_000000000-CT392_1_1106_14249_7435	4	0	0	0	0	0	0	0	0	0	0	0	0	0	0	0	0	3	1	0	0
M01530_32_000000000-CT392_1_1106_15865_16663	4	0	0	0	0	0	0	4	0	0	0	0	0	0	0	0	0	0	0	0	0
M01530_32_000000000-CT392_1_1106_22740_18478	4	0	0	0	0	0	0	0	0	0	0	0	0	0	4	0	0	0	0	0	0
M01530_32_000000000-CT392_1_1106_26949_7706	4	0	0	0	0	0	0	0	0	0	0	0	0	0	4	0	0	0	0	0	0
M01530_32_000000000-CT392_1_1107_10578_8289	4	0	0	0	0	0	0	0	0	0	0	0	0	4	0	0	0	0	0	0	0
M01530_32_000000000-CT392_1_1107_14475_5969	4	0	0	0	4	0	0	0	0	0	0	0	0	0	0	0	0	0	0	0	0
M01530_32_000000000-CT392_1_1107_14967_21325	4	0	0	0	0	0	0	4	0	0	0	0	0	0	0	0	0	0	0	0	0
M01530_32_000000000-CT392_1_1107_18071_10311	4	0	0	0	4	0	0	0	0	0	0	0	0	0	0	0	0	0	0	0	0
M01530_32_000000000-CT392_1_1107_20693_18191	4	0	0	0	0	0	0	0	0	0	0	0	0	0	0	0	0	3	0	1	0
M01530_32_000000000-CT392_1_1107_21996_7384	4	0	0	0	0	0	0	0	0	0	0	0	0	0	4	0	0	0	0	0	0
M01530_32_000000000-CT392_1_1107_23004_21970	4	0	0	0	0	0	0	0	0	0	4	0	0	0	0	0	0	0	0	0	0
M01530_32_000000000-CT392_1_1107_27837_17237	4	4	0	0	0	0	0	0	0	0	0	0	0	0	0	0	0	0	0	0	0
M01530_32_000000000-CT392_1_1108_16397_7602	4	0	0	0	0	0	0	0	0	0	4	0	0	0	0	0	0	0	0	0	0
M01530_32_000000000-CT392_1_1108_18641_2241	4	0	0	0	0	0	0	0	0	0	0	0	0	0	4	0	0	0	0	0	0
M01530_32_000000000-CT392_1_1108_25870_3591	4	0	0	0	0	0	0	0	0	0	0	0	0	0	0	0	0	4	0	0	0
M01530_32_000000000-CT392_1_1108_9998_9370	4	0	0	0	0	0	0	0	0	0	4	0	0	0	0	0	0	0	0	0	0
M01530_32_000000000-CT392_1_1109_18978_9873	4	4	0	0	0	0	0	0	0	0	0	0	0	0	0	0	0	0	0	0	0
M01530_32_000000000-CT392_1_1109_20831_23138	4	0	0	0	0	0	0	0	0	0	0	0	0	4	0	0	0	0	0	0	0
M01530_32_000000000-CT392_1_1109_25905_12067	4	4	0	0	0	0	0	0	0	0	0	0	0	0	0	0	0	0	0	0	0
M01530_32_000000000-CT392_1_1110_14192_15806	4	4	0	0	0	0	0	0	0	0	0	0	0	0	0	0	0	0	0	0	0
M01530_32_000000000-CT392_1_1110_14825_17823	4	0	0	0	0	0	0	0	0	0	0	0	0	0	0	0	0	4	0	0	0
M01530_32_000000000-CT392_1_1110_22076_3407	4	0	0	0	0	0	0	0	0	0	4	0	0	0	0	0	0	0	0	0	0
M01530_32_000000000-CT392_1_1110_22110_3043	4	0	0	0	0	0	0	0	0	0	4	0	0	0	0	0	0	0	0	0	0
M01530_32_000000000-CT392_1_1110_24660_15332	4	0	0	0	0	0	0	0	0	0	3	0	1	0	0	0	0	0	0	0	0
M01530_32_000000000-CT392_1_1110_24704_16735	4	0	0	0	0	0	0	4	0	0	0	0	0	0	0	0	0	0	0	0	0
M01530_32_000000000-CT392_1_1110_9848_18332	4	0	0	0	0	0	0	0	0	0	4	0	0	0	0	0	0	0	0	0	0
M01530_32_000000000-CT392_1_1111_13468_20677	4	0	0	0	0	0	0	0	0	0	0	0	0	0	0	0	0	4	0	0	0
M01530_32_000000000-CT392_1_1111_15889_9845	4	0	0	0	0	0	0	0	0	0	0	0	0	4	0	0	0	0	0	0	0
M01530_32_000000000-CT392_1_1111_17150_15860	4	0	0	0	0	0	0	0	0	0	3	0	1	0	0	0	0	0	0	0	0
M01530_32_000000000-CT392_1_1111_20067_9158	4	0	0	0	0	0	0	0	0	0	0	0	0	0	0	0	0	4	0	0	0
M01530_32_000000000-CT392_1_1111_21492_8380	4	0	0	0	0	0	0	0	0	0	0	0	0	4	0	0	0	0	0	0	0
M01530_32_000000000-CT392_1_1111_22941_5319	4	0	0	0	0	0	0	0	0	0	0	0	0	4	0	0	0	0	0	0	0
M01530_32_000000000-CT392_1_1111_24335_22307	4	0	0	0	0	0	0	0	0	0	0	0	0	4	0	0	0	0	0	0	0
M01530_32_000000000-CT392_1_1111_5447_14990	4	0	0	0	4	0	0	0	0	0	0	0	0	0	0	0	0	0	0	0	0
M01530_32_000000000-CT392_1_1111_7082_19335	4	0	0	0	0	0	0	0	0	0	0	0	0	0	0	0	0	4	0	0	0
M01530_32_000000000-CT392_1_1111_7645_21255	4	0	0	0	0	0	0	0	0	0	4	0	0	0	0	0	0	0	0	0	0
M01530_32_000000000-CT392_1_1111_9364_14340	4	0	0	0	0	0	0	0	0	0	0	0	0	0	0	0	0	4	0	0	0
M01530_32_000000000-CT392_1_1112_10247_18734	4	0	0	0	0	0	0	0	0	0	0	0	0	4	0	0	0	0	0	0	0
M01530_32_000000000-CT392_1_1112_16479_15081	4	0	0	0	0	0	0	0	0	0	4	0	0	0	0	0	0	0	0	0	0
M01530_32_000000000-CT392_1_1112_21359_14437	4	0	0	0	0	0	0	0	0	0	0	0	0	0	0	0	0	4	0	0	0
M01530_32_000000000-CT392_1_1112_7272_13950	4	0	0	0	0	0	0	0	0	0	0	0	0	0	0	0	0	4	0	0	0
M01530_32_000000000-CT392_1_1113_14000_24635	4	0	0	0	0	0	0	0	0	0	4	0	0	0	0	0	0	0	0	0	0
M01530_32_000000000-CT392_1_1113_23360_10626	4	0	0	0	0	0	0	0	0	0	4	0	0	0	0	0	0	0	0	0	0
M01530_32_000000000-CT392_1_1113_24648_8472	4	0	0	0	0	0	0	0	0	0	0	0	0	0	4	0	0	0	0	0	0
M01530_32_000000000-CT392_1_1113_27689_6942	4	0	0	0	0	0	0	0	0	0	0	0	0	4	0	0	0	0	0	0	0
M01530_32_000000000-CT392_1_1113_7189_18333	4	0	0	0	0	0	0	0	0	0	0	0	0	4	0	0	0	0	0	0	0
M01530_32_000000000-CT392_1_1113_7200_12919	4	0	0	0	0	0	0	0	0	0	0	0	0	4	0	0	0	0	0	0	0
M01530_32_000000000-CT392_1_1114_14642_19830	4	0	0	0	4	0	0	0	0	0	0	0	0	0	0	0	0	0	0	0	0
M01530_32_000000000-CT392_1_1114_14880_21767	4	0	0	0	0	0	0	0	0	0	4	0	0	0	0	0	0	0	0	0	0
M01530_32_000000000-CT392_1_1114_18657_6135	4	0	0	0	2	2	0	0	0	0	0	0	0	0	0	0	0	0	0	0	0
M01530_32_000000000-CT392_1_1114_18917_13777	4	0	0	0	4	0	0	0	0	0	0	0	0	0	0	0	0	0	0	0	0
M01530_32_000000000-CT392_1_1114_20444_4873	4	0	0	0	0	0	0	0	0	0	0	0	0	4	0	0	0	0	0	0	0
M01530_32_000000000-CT392_1_1114_24036_11403	4	0	0	0	0	0	0	0	0	0	0	0	0	0	0	0	0	4	0	0	0
M01530_32_000000000-CT392_1_1114_27244_13173	4	4	0	0	0	0	0	0	0	0	0	0	0	0	0	0	0	0	0	0	0
M01530_32_000000000-CT392_1_1115_13359_15494	4	0	0	0	0	0	0	0	0	0	4	0	0	0	0	0	0	0	0	0	0
M01530_32_000000000-CT392_1_1115_17481_19542	4	4	0	0	0	0	0	0	0	0	0	0	0	0	0	0	0	0	0	0	0
M01530_32_000000000-CT392_1_1115_24798_3413	4	0	0	0	0	0	0	0	0	0	0	0	0	0	0	0	0	4	0	0	0
M01530_32_000000000-CT392_1_1115_26653_4456	4	0	0	0	4	0	0	0	0	0	0	0	0	0	0	0	0	0	0	0	0
M01530_32_000000000-CT392_1_1115_9146_19694	4	0	0	0	0	0	0	0	0	0	0	0	0	4	0	0	0	0	0	0	0
M01530_32_000000000-CT392_1_1116_13971_14317	4	0	0	0	0	0	0	0	0	0	0	0	0	0	4	0	0	0	0	0	0
M01530_32_000000000-CT392_1_1116_16367_11575	4	0	0	0	0	0	0	0	0	0	0	0	0	4	0	0	0	0	0	0	0
M01530_32_000000000-CT392_1_1116_17827_2377	4	0	0	0	0	0	0	0	0	0	0	0	0	0	4	0	0	0	0	0	0
M01530_32_000000000-CT392_1_1116_20649_24785	4	0	0	0	0	0	0	0	0	0	0	0	0	0	0	0	0	4	0	0	0
M01530_32_000000000-CT392_1_1116_25558_11871	4	0	0	0	0	0	0	0	0	0	0	0	0	0	4	0	0	0	0	0	0
M01530_32_000000000-CT392_1_1116_26713_11640	4	0	0	0	0	0	0	0	0	0	0	0	0	0	0	0	0	4	0	0	0
M01530_32_000000000-CT392_1_1117_11580_22466	4	0	0	0	0	0	0	0	0	0	0	0	0	4	0	0	0	0	0	0	0
M01530_32_000000000-CT392_1_1117_13307_19316	4	0	0	0	0	0	0	0	0	0	0	0	0	4	0	0	0	0	0	0	0
M01530_32_000000000-CT392_1_1117_13684_11921	4	0	0	0	0	0	0	0	0	0	0	0	0	0	0	0	0	4	0	0	0
M01530_32_000000000-CT392_1_1117_17311_9400	4	0	0	0	0	0	0	0	0	0	0	0	0	4	0	0	0	0	0	0	0
M01530_32_000000000-CT392_1_1117_17425_11376	4	0	0	0	4	0	0	0	0	0	0	0	0	0	0	0	0	0	0	0	0
M01530_32_000000000-CT392_1_1117_17925_11546	4	0	0	0	0	0	0	0	0	0	0	0	0	4	0	0	0	0	0	0	0
M01530_32_000000000-CT392_1_1117_20350_6499	4	0	0	0	0	0	0	0	0	0	0	0	0	0	4	0	0	0	0	0	0
M01530_32_000000000-CT392_1_1117_23454_21746	4	0	0	0	0	0	0	0	0	0	4	0	0	0	0	0	0	0	0	0	0
M01530_32_000000000-CT392_1_1117_23876_18400	4	4	0	0	0	0	0	0	0	0	0	0	0	0	0	0	0	0	0	0	0
M01530_32_000000000-CT392_1_1118_13586_23651	4	0	0	0	4	0	0	0	0	0	0	0	0	0	0	0	0	0	0	0	0
M01530_32_000000000-CT392_1_1118_13819_18891	4	0	0	0	0	0	0	0	0	0	0	0	0	4	0	0	0	0	0	0	0
M01530_32_000000000-CT392_1_1118_14506_8340	4	0	0	0	0	0	0	0	0	0	0	0	0	0	4	0	0	0	0	0	0
M01530_32_000000000-CT392_1_1118_14674_20433	4	0	0	0	0	0	0	0	0	0	4	0	0	0	0	0	0	0	0	0	0
M01530_32_000000000-CT392_1_1118_23641_14366	4	0	0	0	0	0	0	0	0	0	3	0	1	0	0	0	0	0	0	0	0
M01530_32_000000000-CT392_1_2101_25210_11360	4	0	0	0	0	0	0	0	0	0	0	0	0	0	0	0	0	4	0	0	0
M01530_32_000000000-CT392_1_2101_26396_7748	4	0	0	0	0	0	0	0	0	0	0	0	0	4	0	0	0	0	0	0	0
M01530_32_000000000-CT392_1_2101_8544_21481	4	0	0	0	0	0	0	0	0	0	4	0	0	0	0	0	0	0	0	0	0
M01530_32_000000000-CT392_1_2101_8778_8224	4	0	0	0	0	0	0	0	0	0	0	0	0	0	0	0	0	4	0	0	0
M01530_32_000000000-CT392_1_2101_9682_4628	4	0	0	0	0	0	0	0	0	0	4	0	0	0	0	0	0	0	0	0	0
M01530_32_000000000-CT392_1_2102_15436_20706	4	0	0	0	0	0	0	0	0	0	0	0	0	4	0	0	0	0	0	0	0
M01530_32_000000000-CT392_1_2102_20145_19206	4	0	0	0	0	0	0	0	0	0	0	0	0	0	4	0	0	0	0	0	0
M01530_32_000000000-CT392_1_2102_21523_15630	4	0	0	0	0	0	0	0	0	0	0	0	0	0	4	0	0	0	0	0	0
M01530_32_000000000-CT392_1_2102_22869_9279	4	0	0	0	0	0	0	0	0	0	0	0	0	0	0	0	0	4	0	0	0
M01530_32_000000000-CT392_1_2103_10475_16037	4	0	0	0	0	0	0	0	0	0	0	0	0	4	0	0	0	0	0	0	0
M01530_32_000000000-CT392_1_2103_10660_11512	4	0	0	0	0	0	0	0	0	0	0	0	0	0	0	0	0	4	0	0	0
M01530_32_000000000-CT392_1_2103_10673_9474	4	0	0	0	3	1	0	0	0	0	0	0	0	0	0	0	0	0	0	0	0
M01530_32_000000000-CT392_1_2103_12498_7493	4	0	0	0	0	0	0	0	0	0	0	0	0	0	4	0	0	0	0	0	0
M01530_32_000000000-CT392_1_2103_13858_16161	4	0	0	0	0	0	0	0	0	0	0	0	0	4	0	0	0	0	0	0	0
M01530_32_000000000-CT392_1_2103_22015_12843	4	0	0	0	0	0	0	0	0	0	0	0	0	0	0	0	0	4	0	0	0
M01530_32_000000000-CT392_1_2103_5810_15225	4	0	0	0	0	0	0	0	0	0	0	0	0	4	0	0	0	0	0	0	0
M01530_32_000000000-CT392_1_2103_6562_19697	4	0	0	0	0	0	0	0	0	0	3	0	1	0	0	0	0	0	0	0	0
M01530_32_000000000-CT392_1_2104_10751_10057	4	0	0	0	0	0	0	0	0	0	0	0	0	4	0	0	0	0	0	0	0
M01530_32_000000000-CT392_1_2104_21345_17171	4	0	0	0	0	0	0	0	0	0	0	0	0	0	0	0	0	4	0	0	0
M01530_32_000000000-CT392_1_2105_11014_16741	4	4	0	0	0	0	0	0	0	0	0	0	0	0	0	0	0	0	0	0	0
M01530_32_000000000-CT392_1_2105_11968_17648	4	0	0	0	0	0	0	0	0	0	0	0	0	4	0	0	0	0	0	0	0
M01530_32_000000000-CT392_1_2105_13420_10627	4	0	0	0	4	0	0	0	0	0	0	0	0	0	0	0	0	0	0	0	0
M01530_32_000000000-CT392_1_2105_17758_6962	4	0	0	0	0	0	0	0	0	0	0	0	0	4	0	0	0	0	0	0	0
M01530_32_000000000-CT392_1_2105_6878_19884	4	0	0	0	0	0	0	0	0	0	0	0	0	0	0	0	0	4	0	0	0
M01530_32_000000000-CT392_1_2105_9315_13833	4	0	0	0	0	0	0	0	0	0	0	0	0	0	4	0	0	0	0	0	0
M01530_32_000000000-CT392_1_2105_9611_7744	4	0	0	0	4	0	0	0	0	0	0	0	0	0	0	0	0	0	0	0	0
M01530_32_000000000-CT392_1_2106_26806_19844	4	0	0	0	0	0	0	0	0	0	0	0	0	0	0	0	0	4	0	0	0
M01530_32_000000000-CT392_1_2107_10078_23017	4	0	0	0	0	0	0	0	0	0	0	0	0	0	0	0	0	4	0	0	0
M01530_32_000000000-CT392_1_2107_10585_14710	4	0	0	0	0	0	0	0	0	0	4	0	0	0	0	0	0	0	0	0	0
M01530_32_000000000-CT392_1_2107_13643_24670	4	0	0	0	0	0	0	4	0	0	0	0	0	0	0	0	0	0	0	0	0
M01530_32_000000000-CT392_1_2107_14251_12678	4	4	0	0	0	0	0	0	0	0	0	0	0	0	0	0	0	0	0	0	0
M01530_32_000000000-CT392_1_2107_14260_3844	4	0	0	0	4	0	0	0	0	0	0	0	0	0	0	0	0	0	0	0	0
M01530_32_000000000-CT392_1_2107_19479_10303	4	4	0	0	0	0	0	0	0	0	0	0	0	0	0	0	0	0	0	0	0
M01530_32_000000000-CT392_1_2107_19609_5530	4	0	0	0	0	0	0	0	0	0	0	0	0	0	4	0	0	0	0	0	0
M01530_32_000000000-CT392_1_2107_22411_17744	4	0	0	0	4	0	0	0	0	0	0	0	0	0	0	0	0	0	0	0	0
M01530_32_000000000-CT392_1_2107_6982_13365	4	0	0	0	0	0	0	0	0	0	4	0	0	0	0	0	0	0	0	0	0
M01530_32_000000000-CT392_1_2108_11479_6193	4	0	0	0	0	0	0	0	0	0	4	0	0	0	0	0	0	0	0	0	0
M01530_32_000000000-CT392_1_2108_23768_14718	4	0	0	0	0	0	0	0	0	0	0	0	0	0	0	0	0	4	0	0	0
M01530_32_000000000-CT392_1_2109_10709_13270	4	0	0	0	0	0	0	0	0	0	0	0	0	4	0	0	0	0	0	0	0
M01530_32_000000000-CT392_1_2109_13348_7352	4	0	0	0	0	0	0	0	0	0	0	0	0	4	0	0	0	0	0	0	0
M01530_32_000000000-CT392_1_2109_25290_9591	4	0	0	0	1	0	3	0	0	0	0	0	0	0	0	0	0	0	0	0	0
M01530_32_000000000-CT392_1_2109_8729_16771	4	0	0	0	0	0	0	0	0	0	4	0	0	0	0	0	0	0	0	0	0
M01530_32_000000000-CT392_1_2109_9478_9462	4	0	0	0	4	0	0	0	0	0	0	0	0	0	0	0	0	0	0	0	0
M01530_32_000000000-CT392_1_2110_12343_21322	4	0	0	0	0	0	0	0	0	0	0	0	0	0	3	0	0	0	0	0	0
M01530_32_000000000-CT392_1_2110_17296_3894	4	4	0	0	0	0	0	0	0	0	0	0	0	0	0	0	0	0	0	0	0
M01530_32_000000000-CT392_1_2110_17756_21977	4	0	0	0	0	0	0	0	0	0	0	0	0	0	0	0	0	4	0	0	0
M01530_32_000000000-CT392_1_2110_25419_5906	4	0	0	0	0	0	0	0	0	0	0	0	0	4	0	0	0	0	0	0	0
M01530_32_000000000-CT392_1_2110_26532_12029	4	0	0	0	0	0	0	0	0	0	0	0	0	4	0	0	0	0	0	0	0
M01530_32_000000000-CT392_1_2111_10193_15516	4	0	0	0	0	0	0	0	0	0	0	0	0	0	0	0	0	4	0	0	0
M01530_32_000000000-CT392_1_2111_11289_7812	4	0	0	0	0	0	0	0	0	0	4	0	0	0	0	0	0	0	0	0	0
M01530_32_000000000-CT392_1_2111_25579_7603	4	0	0	0	4	0	0	0	0	0	0	0	0	0	0	0	0	0	0	0	0
M01530_32_000000000-CT392_1_2111_26067_8505	4	0	0	0	0	0	0	0	0	0	0	0	0	0	0	0	0	4	0	0	0
M01530_32_000000000-CT392_1_2111_7911_23438	4	0	0	0	0	0	0	0	0	0	0	0	0	4	0	0	0	0	0	0	0
M01530_32_000000000-CT392_1_2112_10742_3526	4	0	0	0	0	0	0	0	0	0	4	0	0	0	0	0	0	0	0	0	0
M01530_32_000000000-CT392_1_2112_19668_2482	4	0	0	0	0	0	0	0	0	0	0	0	0	0	3	0	0	0	0	0	0
M01530_32_000000000-CT392_1_2112_26430_6684	4	0	0	0	0	0	0	0	0	0	0	0	0	0	0	0	0	4	0	0	0
M01530_32_000000000-CT392_1_2114_15386_14498	4	0	0	0	3	1	0	0	0	0	0	0	0	0	0	0	0	0	0	0	0
M01530_32_000000000-CT392_1_2114_17025_15672	4	1	0	0	3	0	0	0	0	0	0	0	0	0	0	0	0	0	0	0	0
M01530_32_000000000-CT392_1_2114_19275_15906	4	0	0	0	0	0	0	4	0	0	0	0	0	0	0	0	0	0	0	0	0
M01530_32_000000000-CT392_1_2114_19826_3853	4	0	0	0	0	0	0	0	0	0	4	0	0	0	0	0	0	0	0	0	0
M01530_32_000000000-CT392_1_2114_23784_2042	4	0	0	0	0	0	0	0	0	0	0	0	0	0	4	0	0	0	0	0	0
M01530_32_000000000-CT392_1_2114_25115_11750	4	4	0	0	0	0	0	0	0	0	0	0	0	0	0	0	0	0	0	0	0
M01530_32_000000000-CT392_1_2114_26634_11842	4	0	0	0	4	0	0	0	0	0	0	0	0	0	0	0	0	0	0	0	0
M01530_32_000000000-CT392_1_2114_27079_10442	4	0	0	0	3	0	1	0	0	0	0	0	0	0	0	0	0	0	0	0	0
M01530_32_000000000-CT392_1_2116_11015_15587	4	0	0	0	0	0	0	4	0	0	0	0	0	0	0	0	0	0	0	0	0
M01530_32_000000000-CT392_1_2116_11980_22574	4	4	0	0	0	0	0	0	0	0	0	0	0	0	0	0	0	0	0	0	0
M01530_32_000000000-CT392_1_2116_12202_6552	4	0	0	0	0	0	0	1	2	1	0	0	0	0	0	0	0	0	0	0	0
M01530_32_000000000-CT392_1_2116_14619_14744	4	0	0	0	0	0	0	0	0	0	4	0	0	0	0	0	0	0	0	0	0
M01530_32_000000000-CT392_1_2116_16681_18451	4	4	0	0	0	0	0	0	0	0	0	0	0	0	0	0	0	0	0	0	0
M01530_32_000000000-CT392_1_2116_18823_17863	4	0	0	0	0	0	0	0	0	0	0	0	0	0	4	0	0	0	0	0	0
M01530_32_000000000-CT392_1_2116_23189_9736	4	0	0	0	0	0	0	0	0	0	0	0	0	4	0	0	0	0	0	0	0
M01530_32_000000000-CT392_1_2116_28744_14599	4	0	0	0	0	0	0	0	0	0	0	0	0	4	0	0	0	0	0	0	0
M01530_32_000000000-CT392_1_2116_7570_16831	4	0	0	0	0	0	0	0	0	0	0	0	0	0	0	0	0	4	0	0	0
M01530_32_000000000-CT392_1_2116_7574_5671	4	0	0	0	0	0	0	0	0	0	4	0	0	0	0	0	0	0	0	0	0
M01530_32_000000000-CT392_1_2117_10192_19708	4	0	0	0	4	0	0	0	0	0	0	0	0	0	0	0	0	0	0	0	0
M01530_32_000000000-CT392_1_2117_12999_12724	4	4	0	0	0	0	0	0	0	0	0	0	0	0	0	0	0	0	0	0	0
M01530_32_000000000-CT392_1_2117_13417_11897	4	0	0	0	0	0	0	0	0	0	0	0	0	4	0	0	0	0	0	0	0
M01530_32_000000000-CT392_1_2117_14065_6060	4	0	0	0	0	0	0	0	0	0	4	0	0	0	0	0	0	0	0	0	0
M01530_32_000000000-CT392_1_2117_16195_5151	4	0	0	0	0	0	0	4	0	0	0	0	0	0	0	0	0	0	0	0	0
M01530_32_000000000-CT392_1_2117_17790_16696	4	4	0	0	0	0	0	0	0	0	0	0	0	0	0	0	0	0	0	0	0
M01530_32_000000000-CT392_1_2117_22334_17096	4	0	0	0	4	0	0	0	0	0	0	0	0	0	0	0	0	0	0	0	0
M01530_32_000000000-CT392_1_2118_18160_15517	4	0	0	0	0	0	0	0	0	0	4	0	0	0	0	0	0	0	0	0	0
M01530_32_000000000-CT392_1_2118_21838_7306	4	0	0	0	0	0	0	0	0	0	0	0	0	0	4	0	0	0	0	0	0
M01530_32_000000000-CT392_1_2119_12592_21375	4	0	0	0	0	0	0	0	0	0	0	0	0	0	4	0	0	0	0	0	0
M01530_32_000000000-CT392_1_2119_16974_5403	4	4	0	0	0	0	0	0	0	0	0	0	0	0	0	0	0	0	0	0	0
M01530_32_000000000-CT392_1_2119_20050_20044	4	4	0	0	0	0	0	0	0	0	0	0	0	0	0	0	0	0	0	0	0
M01530_32_000000000-CT392_1_2119_6979_15655	4	0	0	0	0	0	0	0	0	0	0	0	0	0	4	0	0	0	0	0	0
M01530_32_000000000-CT392_1_2119_9665_16536	4	4	0	0	0	0	0	0	0	0	0	0	0	0	0	0	0	0	0	0	0
M01530_43_000000000-J3Y7D_1_1101_10542_10963	4	0	0	0	0	0	0	0	0	0	0	0	0	0	0	0	0	3	0	1	0
M01530_43_000000000-J3Y7D_1_1101_11286_4944	4	0	0	0	3	1	0	0	0	0	0	0	0	0	0	0	0	0	0	0	0
M01530_43_000000000-J3Y7D_1_1101_12214_15097	4	0	0	0	0	0	0	3	1	0	0	0	0	0	0	0	0	0	0	0	0
M01530_43_000000000-J3Y7D_1_1101_23372_5022	4	0	0	0	3	0	1	0	0	0	0	0	0	0	0	0	0	0	0	0	0
M01530_43_000000000-J3Y7D_1_1101_25858_7139	4	0	0	0	0	0	0	0	0	0	0	0	0	0	0	0	0	1	0	3	0
M01530_43_000000000-J3Y7D_1_1101_26780_16654	4	0	0	0	0	0	0	0	0	0	0	0	0	0	3	0	0	0	0	0	0
M01530_43_000000000-J3Y7D_1_1101_3837_9359	4	0	0	0	0	0	0	0	0	0	3	0	1	0	0	0	0	0	0	0	0
M01530_43_000000000-J3Y7D_1_1103_20467_6955	4	0	0	0	0	0	0	3	1	0	0	0	0	0	0	0	0	0	0	0	0
M01530_43_000000000-J3Y7D_1_1107_13533_15205	4	0	0	0	0	0	0	0	0	0	0	3	1	0	0	0	0	0	0	0	0
M01530_43_000000000-J3Y7D_1_1107_15541_14655	4	0	0	0	2	0	2	0	0	0	0	0	0	0	0	0	0	0	0	0	0
M01530_43_000000000-J3Y7D_1_1107_24024_12599	4	0	0	0	0	0	0	3	0	1	0	0	0	0	0	0	0	0	0	0	0
M01530_32_000000000-CT392_1_1101_11737_22728	3	3	0	0	0	0	0	0	0	0	0	0	0	0	0	0	0	0	0	0	0
M01530_32_000000000-CT392_1_1101_13145_5139	3	0	0	0	0	0	0	0	0	0	0	0	0	3	0	0	0	0	0	0	0
M01530_32_000000000-CT392_1_1101_14008_10010	3	0	0	0	0	0	0	0	0	0	0	0	0	3	0	0	0	0	0	0	0
M01530_32_000000000-CT392_1_1101_15170_21783	3	0	0	0	0	0	0	0	0	0	3	0	0	0	0	0	0	0	0	0	0
M01530_32_000000000-CT392_1_1101_18550_9829	3	3	0	0	0	0	0	0	0	0	0	0	0	0	0	0	0	0	0	0	0
M01530_32_000000000-CT392_1_1101_19666_24530	3	0	0	0	0	0	0	3	0	0	0	0	0	0	0	0	0	0	0	0	0
M01530_32_000000000-CT392_1_1101_24263_11915	3	0	0	0	0	0	0	0	0	0	0	0	0	3	0	0	0	0	0	0	0
M01530_32_000000000-CT392_1_1101_3327_16980	3	0	0	0	0	0	0	0	0	0	0	0	0	0	0	0	0	3	0	0	0
M01530_32_000000000-CT392_1_1101_8214_13776	3	0	0	0	0	0	0	0	0	0	0	0	0	3	0	0	0	0	0	0	0
M01530_32_000000000-CT392_1_1102_12958_10391	3	0	0	0	0	0	0	0	0	0	0	0	0	0	2	0	0	0	0	0	0
M01530_32_000000000-CT392_1_1102_15234_24419	3	3	0	0	0	0	0	0	0	0	0	0	0	0	0	0	0	0	0	0	0
M01530_32_000000000-CT392_1_1102_15618_3216	3	0	0	0	0	0	0	0	0	0	0	0	0	3	0	0	0	0	0	0	0
M01530_32_000000000-CT392_1_1102_16904_14495	3	0	0	0	0	0	0	0	0	0	3	0	0	0	0	0	0	0	0	0	0
M01530_32_000000000-CT392_1_1102_17244_11693	3	0	0	0	0	0	0	0	0	0	0	0	0	3	0	0	0	0	0	0	0
M01530_32_000000000-CT392_1_1102_17910_15103	3	0	0	0	0	0	0	0	0	0	0	0	0	0	0	0	0	3	0	0	0
M01530_32_000000000-CT392_1_1102_18782_18248	3	3	0	0	0	0	0	0	0	0	0	0	0	0	0	0	0	0	0	0	0
M01530_32_000000000-CT392_1_1102_21270_6490	3	0	0	0	0	0	0	0	0	0	0	0	0	3	0	0	0	0	0	0	0
M01530_32_000000000-CT392_1_1102_21734_1996	3	0	0	0	3	0	0	0	0	0	0	0	0	0	0	0	0	0	0	0	0
M01530_32_000000000-CT392_1_1102_29541_11714	3	0	0	0	0	0	0	0	0	0	0	0	0	3	0	0	0	0	0	0	0
M01530_32_000000000-CT392_1_1102_4441_9806	3	0	0	0	0	0	0	0	0	0	3	0	0	0	0	0	0	0	0	0	0
M01530_32_000000000-CT392_1_1103_10127_5708	3	0	0	0	0	0	0	0	0	0	0	0	0	0	3	0	0	0	0	0	0
M01530_32_000000000-CT392_1_1103_10197_22965	3	3	0	0	0	0	0	0	0	0	0	0	0	0	0	0	0	0	0	0	0
M01530_32_000000000-CT392_1_1103_10780_6484	3	0	0	0	3	0	0	0	0	0	0	0	0	0	0	0	0	0	0	0	0
M01530_32_000000000-CT392_1_1103_12356_10180	3	0	0	0	0	0	0	0	0	0	0	0	0	3	0	0	0	0	0	0	0
M01530_32_000000000-CT392_1_1103_13184_5918	3	0	0	0	0	0	0	0	0	0	0	0	0	0	3	0	0	0	0	0	0
M01530_32_000000000-CT392_1_1103_13276_18711	3	0	0	0	0	0	0	0	0	0	0	0	0	0	3	0	0	0	0	0	0
M01530_32_000000000-CT392_1_1103_13453_21615	3	0	0	0	0	0	0	0	0	0	0	0	0	3	0	0	0	0	0	0	0
M01530_32_000000000-CT392_1_1103_13784_15597	3	0	0	0	0	0	0	0	0	0	0	0	0	0	0	0	0	3	0	0	0
M01530_32_000000000-CT392_1_1103_15042_16590	3	0	0	0	0	0	0	0	0	0	0	0	0	0	3	0	0	0	0	0	0
M01530_32_000000000-CT392_1_1103_15977_6829	3	0	0	0	0	0	0	0	0	0	0	0	0	3	0	0	0	0	0	0	0
M01530_32_000000000-CT392_1_1103_16351_20816	3	0	0	0	0	0	0	0	0	0	0	0	0	0	0	0	0	2	0	1	0
M01530_32_000000000-CT392_1_1103_16875_8799	3	0	0	0	3	0	0	0	0	0	0	0	0	0	0	0	0	0	0	0	0
M01530_32_000000000-CT392_1_1103_18354_3621	3	0	0	0	0	0	0	3	0	0	0	0	0	0	0	0	0	0	0	0	0
M01530_32_000000000-CT392_1_1103_19861_16151	3	0	0	0	0	0	0	0	0	0	0	0	0	0	0	0	0	3	0	0	0
M01530_32_000000000-CT392_1_1103_20760_12073	3	3	0	0	0	0	0	0	0	0	0	0	0	0	0	0	0	0	0	0	0
M01530_32_000000000-CT392_1_1103_25276_14043	3	0	0	0	0	0	0	0	0	0	0	0	0	3	0	0	0	0	0	0	0
M01530_32_000000000-CT392_1_1103_27609_12417	3	0	0	0	0	0	0	0	0	0	0	0	0	3	0	0	0	0	0	0	0
M01530_32_000000000-CT392_1_1103_5949_15535	3	3	0	0	0	0	0	0	0	0	0	0	0	0	0	0	0	0	0	0	0
M01530_32_000000000-CT392_1_1103_8407_4258	3	0	0	0	0	0	0	3	0	0	0	0	0	0	0	0	0	0	0	0	0
M01530_32_000000000-CT392_1_1104_11832_23373	3	0	0	0	0	0	0	0	0	0	0	0	0	0	0	0	0	3	0	0	0
M01530_32_000000000-CT392_1_1104_12456_11982	3	0	0	0	0	0	0	0	0	0	3	0	0	0	0	0	0	0	0	0	0
M01530_32_000000000-CT392_1_1104_14254_10889	3	0	0	0	0	0	0	0	0	0	0	0	0	3	0	0	0	0	0	0	0
M01530_32_000000000-CT392_1_1104_15271_8889	3	0	0	0	0	0	0	0	0	0	3	0	0	0	0	0	0	0	0	0	0
M01530_32_000000000-CT392_1_1104_16618_11029	3	0	0	0	3	0	0	0	0	0	0	0	0	0	0	0	0	0	0	0	0
M01530_32_000000000-CT392_1_1104_18537_20472	3	0	0	0	0	0	0	0	0	0	0	0	0	0	3	0	0	0	0	0	0
M01530_32_000000000-CT392_1_1104_19614_3267	3	0	0	0	0	0	0	0	0	0	0	0	0	3	0	0	0	0	0	0	0
M01530_32_000000000-CT392_1_1104_20315_16776	3	0	0	0	0	0	0	0	0	0	0	0	0	0	2	0	0	0	0	0	0
M01530_32_000000000-CT392_1_1104_24712_4032	3	0	0	0	3	0	0	0	0	0	0	0	0	0	0	0	0	0	0	0	0
M01530_32_000000000-CT392_1_1104_25010_5082	3	0	0	0	0	0	0	0	0	0	0	0	0	0	3	0	0	0	0	0	0
M01530_32_000000000-CT392_1_1104_26679_16478	3	0	0	0	0	0	0	0	0	0	0	0	0	3	0	0	0	0	0	0	0
M01530_32_000000000-CT392_1_1104_27687_16911	3	0	0	0	3	0	0	0	0	0	0	0	0	0	0	0	0	0	0	0	0
M01530_32_000000000-CT392_1_1104_7828_15780	3	0	0	0	0	0	0	0	0	0	3	0	0	0	0	0	0	0	0	0	0
M01530_32_000000000-CT392_1_1104_9832_12578	3	0	0	0	0	0	0	0	0	0	0	0	0	3	0	0	0	0	0	0	0
M01530_32_000000000-CT392_1_1105_10936_16800	3	0	0	0	0	0	0	0	0	0	0	0	0	3	0	0	0	0	0	0	0
M01530_32_000000000-CT392_1_1105_13100_13242	3	0	0	0	0	0	0	0	0	0	3	0	0	0	0	0	0	0	0	0	0
M01530_32_000000000-CT392_1_1105_19303_5611	3	0	0	0	0	0	0	0	0	0	0	0	0	3	0	0	0	0	0	0	0
M01530_32_000000000-CT392_1_1105_20892_8771	3	0	0	0	0	0	0	0	0	0	0	0	0	0	3	0	0	0	0	0	0
M01530_32_000000000-CT392_1_1105_21640_9782	3	0	0	0	0	0	0	0	0	0	0	0	0	0	0	0	0	3	0	0	0
M01530_32_000000000-CT392_1_1105_24300_10927	3	3	0	0	0	0	0	0	0	0	0	0	0	0	0	0	0	0	0	0	0
M01530_32_000000000-CT392_1_1105_5917_17274	3	0	0	0	0	0	0	0	0	0	0	0	0	3	0	0	0	0	0	0	0
M01530_32_000000000-CT392_1_1106_11512_15072	3	3	0	0	0	0	0	0	0	0	0	0	0	0	0	0	0	0	0	0	0
M01530_32_000000000-CT392_1_1106_11876_21216	3	0	0	0	0	0	0	0	0	0	3	0	0	0	0	0	0	0	0	0	0
M01530_32_000000000-CT392_1_1106_12384_13467	3	0	0	0	0	0	0	3	0	0	0	0	0	0	0	0	0	0	0	0	0
M01530_32_000000000-CT392_1_1106_14037_8865	3	0	0	0	0	0	0	0	0	0	0	0	0	0	3	0	0	0	0	0	0
M01530_32_000000000-CT392_1_1106_18239_7781	3	0	0	0	0	0	0	0	0	0	0	0	0	0	0	0	0	3	0	0	0
M01530_32_000000000-CT392_1_1106_19715_3509	3	0	0	0	0	0	0	0	0	0	0	0	0	0	3	0	0	0	0	0	0
M01530_32_000000000-CT392_1_1106_19888_5589	3	0	0	0	0	0	0	0	0	0	0	0	0	0	3	0	0	0	0	0	0
M01530_32_000000000-CT392_1_1106_22493_10207	3	0	0	0	2	1	0	0	0	0	0	0	0	0	0	0	0	0	0	0	0
M01530_32_000000000-CT392_1_1106_23712_7412	3	0	0	0	0	0	0	0	0	0	3	0	0	0	0	0	0	0	0	0	0
M01530_32_000000000-CT392_1_1106_23985_23853	3	0	0	0	0	0	0	0	0	0	0	0	0	0	3	0	0	0	0	0	0
M01530_32_000000000-CT392_1_1106_24209_22303	3	3	0	0	0	0	0	0	0	0	0	0	0	0	0	0	0	0	0	0	0
M01530_32_000000000-CT392_1_1106_6869_17583	3	0	0	0	0	0	0	0	0	0	0	0	0	3	0	0	0	0	0	0	0
M01530_32_000000000-CT392_1_1106_8547_9765	3	0	0	0	0	0	0	0	0	0	0	0	0	0	2	0	0	0	0	0	0
M01530_32_000000000-CT392_1_1106_9516_15184	3	0	0	0	0	0	0	0	0	0	0	0	0	3	0	0	0	0	0	0	0
M01530_32_000000000-CT392_1_1107_12167_14486	3	0	0	0	0	0	0	3	0	0	0	0	0	0	0	0	0	0	0	0	0
M01530_32_000000000-CT392_1_1107_13399_13676	3	0	0	0	0	0	0	0	0	0	2	0	1	0	0	0	0	0	0	0	0
M01530_32_000000000-CT392_1_1107_14524_15560	3	0	0	0	0	0	0	0	0	0	0	0	0	0	3	0	0	0	0	0	0
M01530_32_000000000-CT392_1_1107_15479_3292	3	0	0	0	0	0	0	0	0	0	3	0	0	0	0	0	0	0	0	0	0
M01530_32_000000000-CT392_1_1107_16736_13858	3	0	0	0	0	0	0	0	0	0	3	0	0	0	0	0	0	0	0	0	0
M01530_32_000000000-CT392_1_1107_18582_21102	3	3	0	0	0	0	0	0	0	0	0	0	0	0	0	0	0	0	0	0	0
M01530_32_000000000-CT392_1_1107_20416_11490	3	0	0	0	0	0	0	0	0	0	3	0	0	0	0	0	0	0	0	0	0
M01530_32_000000000-CT392_1_1107_24196_9693	3	0	0	0	0	0	0	0	0	0	0	0	0	3	0	0	0	0	0	0	0
M01530_32_000000000-CT392_1_1107_27858_16687	3	0	0	0	0	0	0	0	0	0	3	0	0	0	0	0	0	0	0	0	0
M01530_32_000000000-CT392_1_1107_28859_15365	3	0	0	0	0	0	0	0	0	0	0	0	0	0	0	0	0	3	0	0	0
M01530_32_000000000-CT392_1_1107_6493_7972	3	3	0	0	0	0	0	0	0	0	0	0	0	0	0	0	0	0	0	0	0
M01530_32_000000000-CT392_1_1107_7539_10558	3	0	0	0	0	0	0	0	0	0	0	0	0	0	0	0	0	3	0	0	0
M01530_32_000000000-CT392_1_1107_7687_10786	3	0	0	0	0	0	0	0	0	0	0	0	0	0	0	0	0	3	0	0	0
M01530_32_000000000-CT392_1_1107_8606_19407	3	0	0	0	0	0	0	0	0	0	2	0	1	0	0	0	0	0	0	0	0
M01530_32_000000000-CT392_1_1107_9063_22856	3	0	0	0	3	0	0	0	0	0	0	0	0	0	0	0	0	0	0	0	0
M01530_32_000000000-CT392_1_1107_9182_17099	3	0	0	0	0	0	0	0	0	0	0	0	0	3	0	0	0	0	0	0	0
M01530_32_000000000-CT392_1_1107_9468_9756	3	0	0	0	0	0	0	0	0	0	0	0	0	0	0	0	0	3	0	0	0
M01530_32_000000000-CT392_1_1108_10200_10930	3	0	0	0	0	0	0	0	0	0	3	0	0	0	0	0	0	0	0	0	0
M01530_32_000000000-CT392_1_1108_14362_20253	3	0	0	0	0	0	0	3	0	0	0	0	0	0	0	0	0	0	0	0	0
M01530_32_000000000-CT392_1_1108_15509_4504	3	3	0	0	0	0	0	0	0	0	0	0	0	0	0	0	0	0	0	0	0
M01530_32_000000000-CT392_1_1108_16548_11969	3	0	0	0	0	0	0	0	0	0	3	0	0	0	0	0	0	0	0	0	0
M01530_32_000000000-CT392_1_1108_21201_6594	3	0	0	0	0	0	0	0	0	0	0	0	0	3	0	0	0	0	0	0	0
M01530_32_000000000-CT392_1_1108_23632_16566	3	0	0	0	0	0	0	0	0	0	0	0	0	0	0	0	0	3	0	0	0
M01530_32_000000000-CT392_1_1108_26296_7515	3	0	0	0	0	0	0	3	0	0	0	0	0	0	0	0	0	0	0	0	0
M01530_32_000000000-CT392_1_1108_27064_8570	3	0	0	0	2	1	0	0	0	0	0	0	0	0	0	0	0	0	0	0	0
M01530_32_000000000-CT392_1_1109_10632_10753	3	0	0	0	0	0	0	0	0	0	0	0	0	0	0	0	0	3	0	0	0
M01530_32_000000000-CT392_1_1109_14954_24391	3	0	0	0	0	0	0	0	0	0	0	0	0	0	0	0	0	3	0	0	0
M01530_32_000000000-CT392_1_1109_17242_13495	3	0	0	0	0	0	0	0	0	0	0	0	0	0	3	0	0	0	0	0	0
M01530_32_000000000-CT392_1_1109_20036_23095	3	0	0	0	2	0	1	0	0	0	0	0	0	0	0	0	0	0	0	0	0
M01530_32_000000000-CT392_1_1109_20174_21810	3	0	0	0	0	0	0	3	0	0	0	0	0	0	0	0	0	0	0	0	0
M01530_32_000000000-CT392_1_1109_20178_2994	3	0	0	0	0	0	0	0	0	0	0	0	0	0	0	0	0	3	0	0	0
M01530_32_000000000-CT392_1_1109_27436_18879	3	0	0	0	2	0	1	0	0	0	0	0	0	0	0	0	0	0	0	0	0
M01530_32_000000000-CT392_1_1109_27932_9922	3	0	0	0	0	0	0	0	0	0	3	0	0	0	0	0	0	0	0	0	0
M01530_32_000000000-CT392_1_1109_28171_11304	3	0	0	0	0	0	0	3	0	0	0	0	0	0	0	0	0	0	0	0	0
M01530_32_000000000-CT392_1_1110_11028_17311	3	0	0	0	0	0	0	3	0	0	0	0	0	0	0	0	0	0	0	0	0
M01530_32_000000000-CT392_1_1110_11102_5181	3	0	0	0	0	0	0	0	0	0	0	0	0	0	3	0	0	0	0	0	0
M01530_32_000000000-CT392_1_1110_12009_9090	3	0	0	0	0	0	0	0	0	0	0	0	0	0	0	0	0	3	0	0	0
M01530_32_000000000-CT392_1_1110_20771_9271	3	0	0	0	0	0	0	0	0	0	0	0	0	3	0	0	0	0	0	0	0
M01530_32_000000000-CT392_1_1110_24620_19856	3	3	0	0	0	0	0	0	0	0	0	0	0	0	0	0	0	0	0	0	0
M01530_32_000000000-CT392_1_1110_25037_3407	3	0	0	0	0	0	0	0	0	0	0	0	0	0	3	0	0	0	0	0	0
M01530_32_000000000-CT392_1_1110_27264_17477	3	3	0	0	0	0	0	0	0	0	0	0	0	0	0	0	0	0	0	0	0
M01530_32_000000000-CT392_1_1110_6579_8175	3	0	0	0	0	0	0	3	0	0	0	0	0	0	0	0	0	0	0	0	0
M01530_32_000000000-CT392_1_1111_12518_24179	3	0	0	0	0	0	0	0	0	0	0	0	0	0	3	0	0	0	0	0	0
M01530_32_000000000-CT392_1_1111_13563_17415	3	0	0	0	0	0	0	0	0	0	3	0	0	0	0	0	0	0	0	0	0
M01530_32_000000000-CT392_1_1111_15975_20327	3	3	0	0	0	0	0	0	0	0	0	0	0	0	0	0	0	0	0	0	0
M01530_32_000000000-CT392_1_1111_16607_13266	3	0	0	0	0	0	0	0	0	0	0	0	0	3	0	0	0	0	0	0	0
M01530_32_000000000-CT392_1_1111_16834_12890	3	0	0	0	0	0	0	0	0	0	0	0	0	3	0	0	0	0	0	0	0
M01530_32_000000000-CT392_1_1111_16995_14772	3	3	0	0	0	0	0	0	0	0	0	0	0	0	0	0	0	0	0	0	0
M01530_32_000000000-CT392_1_1111_17257_15480	3	0	0	0	0	0	0	0	0	0	0	0	0	0	0	0	0	3	0	0	0
M01530_32_000000000-CT392_1_1111_18777_16655	3	0	0	0	0	0	0	0	0	0	2	0	1	0	0	0	0	0	0	0	0
M01530_32_000000000-CT392_1_1111_19893_21849	3	0	0	0	0	0	0	3	0	0	0	0	0	0	0	0	0	0	0	0	0
M01530_32_000000000-CT392_1_1111_22536_20893	3	0	0	0	0	0	0	0	0	0	0	0	0	0	0	0	0	3	0	0	0
M01530_32_000000000-CT392_1_1112_12307_4401	3	0	0	0	0	0	0	0	0	0	3	0	0	0	0	0	0	0	0	0	0
M01530_32_000000000-CT392_1_1112_13714_22335	3	0	0	0	0	0	0	0	0	0	0	0	0	3	0	0	0	0	0	0	0
M01530_32_000000000-CT392_1_1112_15040_19784	3	0	0	0	3	0	0	0	0	0	0	0	0	0	0	0	0	0	0	0	0
M01530_32_000000000-CT392_1_1112_15759_12775	3	0	0	0	0	0	0	0	0	0	0	0	0	0	3	0	0	0	0	0	0
M01530_32_000000000-CT392_1_1112_16122_6139	3	0	0	0	3	0	0	0	0	0	0	0	0	0	0	0	0	0	0	0	0
M01530_32_000000000-CT392_1_1112_21632_7810	3	0	0	0	0	0	0	0	0	0	0	0	0	0	0	0	0	3	0	0	0
M01530_32_000000000-CT392_1_1112_24548_4937	3	3	0	0	0	0	0	0	0	0	0	0	0	0	0	0	0	0	0	0	0
M01530_32_000000000-CT392_1_1112_25002_14646	3	3	0	0	0	0	0	0	0	0	0	0	0	0	0	0	0	0	0	0	0
M01530_32_000000000-CT392_1_1112_27761_19535	3	0	0	0	0	0	0	0	0	0	3	0	0	0	0	0	0	0	0	0	0
M01530_32_000000000-CT392_1_1112_5568_10022	3	0	0	0	0	0	0	0	0	0	3	0	0	0	0	0	0	0	0	0	0
M01530_32_000000000-CT392_1_1112_8930_17598	3	0	0	0	0	0	0	0	0	0	0	0	0	0	0	0	0	3	0	0	0
M01530_32_000000000-CT392_1_1113_11152_3529	3	0	0	0	0	0	0	0	0	0	0	0	0	3	0	0	0	0	0	0	0
M01530_32_000000000-CT392_1_1113_11946_20319	3	0	0	0	0	0	0	0	0	0	0	0	0	3	0	0	0	0	0	0	0
M01530_32_000000000-CT392_1_1113_12072_8975	3	0	0	0	3	0	0	0	0	0	0	0	0	0	0	0	0	0	0	0	0
M01530_32_000000000-CT392_1_1113_12853_17130	3	0	0	0	0	0	0	0	0	0	0	0	0	0	3	0	0	0	0	0	0
M01530_32_000000000-CT392_1_1113_16813_21898	3	3	0	0	0	0	0	0	0	0	0	0	0	0	0	0	0	0	0	0	0
M01530_32_000000000-CT392_1_1113_16889_14207	3	0	0	0	0	0	0	0	0	0	0	0	0	3	0	0	0	0	0	0	0
M01530_32_000000000-CT392_1_1113_18085_21302	3	0	0	0	0	0	0	0	0	0	0	0	0	3	0	0	0	0	0	0	0
M01530_32_000000000-CT392_1_1113_20686_5240	3	0	0	0	0	0	0	0	0	0	0	0	0	0	0	0	0	3	0	0	0
M01530_32_000000000-CT392_1_1113_20936_11592	3	0	0	0	0	0	0	0	0	0	0	0	0	3	0	0	0	0	0	0	0
M01530_32_000000000-CT392_1_1113_20957_8892	3	0	0	0	0	0	0	0	0	0	0	0	0	3	0	0	0	0	0	0	0
M01530_32_000000000-CT392_1_1113_22850_17320	3	0	0	0	0	0	0	0	0	0	2	0	1	0	0	0	0	0	0	0	0
M01530_32_000000000-CT392_1_1113_23401_15840	3	3	0	0	0	0	0	0	0	0	0	0	0	0	0	0	0	0	0	0	0
M01530_32_000000000-CT392_1_1113_24149_16870	3	0	0	0	0	0	0	3	0	0	0	0	0	0	0	0	0	0	0	0	0
M01530_32_000000000-CT392_1_1113_24732_10683	3	0	0	0	0	0	0	0	0	0	2	0	1	0	0	0	0	0	0	0	0
M01530_32_000000000-CT392_1_1113_25267_16105	3	0	0	0	0	0	0	0	0	0	0	0	0	3	0	0	0	0	0	0	0
M01530_32_000000000-CT392_1_1113_26491_18521	3	3	0	0	0	0	0	0	0	0	0	0	0	0	0	0	0	0	0	0	0
M01530_32_000000000-CT392_1_1113_27334_8080	3	0	0	0	0	0	0	0	0	0	0	0	0	0	3	0	0	0	0	0	0
M01530_32_000000000-CT392_1_1113_5365_16105	3	0	0	0	0	0	0	0	0	0	0	0	0	0	3	0	0	0	0	0	0
M01530_32_000000000-CT392_1_1114_11247_12092	3	0	0	0	0	0	0	0	0	0	0	0	0	3	0	0	0	0	0	0	0
M01530_32_000000000-CT392_1_1114_12511_23248	3	1	0	0	2	0	0	0	0	0	0	0	0	0	0	0	0	0	0	0	0
M01530_32_000000000-CT392_1_1114_15302_5630	3	3	0	0	0	0	0	0	0	0	0	0	0	0	0	0	0	0	0	0	0
M01530_32_000000000-CT392_1_1114_17123_10241	3	0	0	0	0	0	0	0	0	0	3	0	0	0	0	0	0	0	0	0	0
M01530_32_000000000-CT392_1_1114_20567_3498	3	0	0	0	0	0	0	0	0	0	0	0	0	3	0	0	0	0	0	0	0
M01530_32_000000000-CT392_1_1114_23595_21665	3	0	0	0	0	0	0	0	0	0	3	0	0	0	0	0	0	0	0	0	0
M01530_32_000000000-CT392_1_1114_8589_8075	3	3	0	0	0	0	0	0	0	0	0	0	0	0	0	0	0	0	0	0	0
M01530_32_000000000-CT392_1_1114_9062_17212	3	3	0	0	0	0	0	0	0	0	0	0	0	0	0	0	0	0	0	0	0
M01530_32_000000000-CT392_1_1115_11453_11668	3	3	0	0	0	0	0	0	0	0	0	0	0	0	0	0	0	0	0	0	0
M01530_32_000000000-CT392_1_1115_13902_15524	3	0	0	0	0	0	0	0	0	0	0	0	0	0	3	0	0	0	0	0	0
M01530_32_000000000-CT392_1_1115_14124_21618	3	0	0	0	3	0	0	0	0	0	0	0	0	0	0	0	0	0	0	0	0
M01530_32_000000000-CT392_1_1115_15250_22462	3	0	0	0	0	0	0	1	0	2	0	0	0	0	0	0	0	0	0	0	0
M01530_32_000000000-CT392_1_1115_16621_10297	3	3	0	0	0	0	0	0	0	0	0	0	0	0	0	0	0	0	0	0	0
M01530_32_000000000-CT392_1_1115_19315_13332	3	0	0	0	0	0	0	0	0	0	0	0	0	0	0	0	0	3	0	0	0
M01530_32_000000000-CT392_1_1115_19412_24567	3	0	0	0	0	0	0	0	0	0	0	0	0	3	0	0	0	0	0	0	0
M01530_32_000000000-CT392_1_1115_20215_18704	3	0	0	0	0	0	0	0	0	0	0	0	0	0	3	0	0	0	0	0	0
M01530_32_000000000-CT392_1_1115_24501_10290	3	0	0	0	0	0	0	0	0	0	0	0	0	0	0	0	0	3	0	0	0
M01530_32_000000000-CT392_1_1115_26814_5128	3	0	0	0	0	0	0	0	0	0	0	0	0	3	0	0	0	0	0	0	0
M01530_32_000000000-CT392_1_1115_8186_10402	3	3	0	0	0	0	0	0	0	0	0	0	0	0	0	0	0	0	0	0	0
M01530_32_000000000-CT392_1_1115_8309_12993	3	0	0	0	3	0	0	0	0	0	0	0	0	0	0	0	0	0	0	0	0
M01530_32_000000000-CT392_1_1116_10115_13621	3	0	0	0	0	0	0	0	0	0	0	0	0	0	0	0	0	3	0	0	0
M01530_32_000000000-CT392_1_1116_10466_7747	3	0	0	0	0	0	0	0	0	0	0	0	0	3	0	0	0	0	0	0	0
M01530_32_000000000-CT392_1_1116_12325_15388	3	0	0	0	0	0	0	0	0	0	0	0	0	3	0	0	0	0	0	0	0
M01530_32_000000000-CT392_1_1116_15336_8820	3	0	0	0	0	0	0	0	0	0	0	0	0	0	0	0	0	3	0	0	0
M01530_32_000000000-CT392_1_1116_19958_16709	3	0	0	0	0	0	0	0	0	0	0	0	0	0	3	0	0	0	0	0	0
M01530_32_000000000-CT392_1_1116_19992_21008	3	0	0	0	0	0	0	3	0	0	0	0	0	0	0	0	0	0	0	0	0
M01530_32_000000000-CT392_1_1116_22459_8209	3	3	0	0	0	0	0	0	0	0	0	0	0	0	0	0	0	0	0	0	0
M01530_32_000000000-CT392_1_1116_25804_18045	3	0	0	0	0	0	0	0	0	0	0	0	0	3	0	0	0	0	0	0	0
M01530_32_000000000-CT392_1_1116_27972_16689	3	0	0	0	0	0	0	0	0	0	0	0	0	0	0	0	0	3	0	0	0
M01530_32_000000000-CT392_1_1116_5266_18085	3	3	0	0	0	0	0	0	0	0	0	0	0	0	0	0	0	0	0	0	0
M01530_32_000000000-CT392_1_1116_6023_14071	3	0	0	0	0	0	0	0	0	0	0	0	0	3	0	0	0	0	0	0	0
M01530_32_000000000-CT392_1_1116_8500_18052	3	0	0	0	0	0	0	0	0	0	0	0	0	0	3	0	0	0	0	0	0
M01530_32_000000000-CT392_1_1117_15016_24228	3	0	0	0	2	1	0	0	0	0	0	0	0	0	0	0	0	0	0	0	0
M01530_32_000000000-CT392_1_1117_15352_4318	3	0	0	0	0	0	0	0	0	0	0	0	0	3	0	0	0	0	0	0	0
M01530_32_000000000-CT392_1_1117_17013_8377	3	0	0	0	0	0	0	0	0	0	0	0	0	0	3	0	0	0	0	0	0
M01530_32_000000000-CT392_1_1117_17514_20020	3	0	0	0	0	0	0	0	0	0	2	0	1	0	0	0	0	0	0	0	0
M01530_32_000000000-CT392_1_1117_21668_12724	3	0	0	0	3	0	0	0	0	0	0	0	0	0	0	0	0	0	0	0	0
M01530_32_000000000-CT392_1_1117_24838_4252	3	0	0	0	0	0	0	0	0	0	0	0	0	0	3	0	0	0	0	0	0
M01530_32_000000000-CT392_1_1117_26403_8927	3	0	0	0	0	0	0	0	0	0	0	0	0	0	3	0	0	0	0	0	0
M01530_32_000000000-CT392_1_1117_26832_5987	3	0	0	0	0	0	0	3	0	0	0	0	0	0	0	0	0	0	0	0	0
M01530_32_000000000-CT392_1_1117_28777_8491	3	3	0	0	0	0	0	0	0	0	0	0	0	0	0	0	0	0	0	0	0
M01530_32_000000000-CT392_1_1117_8411_11018	3	0	0	0	0	0	0	0	0	0	0	0	0	3	0	0	0	0	0	0	0
M01530_32_000000000-CT392_1_1117_8545_17716	3	0	0	0	0	0	0	3	0	0	0	0	0	0	0	0	0	0	0	0	0
M01530_32_000000000-CT392_1_1117_9432_13597	3	3	0	0	0	0	0	0	0	0	0	0	0	0	0	0	0	0	0	0	0
M01530_32_000000000-CT392_1_1117_9551_17890	3	0	0	0	3	0	0	0	0	0	0	0	0	0	0	0	0	0	0	0	0
M01530_32_000000000-CT392_1_1118_12377_23264	3	0	0	0	0	0	0	1	0	2	0	0	0	0	0	0	0	0	0	0	0
M01530_32_000000000-CT392_1_1118_15223_5633	3	0	0	0	0	0	0	0	0	0	0	0	0	3	0	0	0	0	0	0	0
M01530_32_000000000-CT392_1_1118_17324_16908	3	0	0	0	0	0	0	0	0	0	0	0	0	0	0	0	0	3	0	0	0
M01530_32_000000000-CT392_1_1118_19534_7830	3	0	0	0	3	0	0	0	0	0	0	0	0	0	0	0	0	0	0	0	0
M01530_32_000000000-CT392_1_1118_19996_10125	3	3	0	0	0	0	0	0	0	0	0	0	0	0	0	0	0	0	0	0	0
M01530_32_000000000-CT392_1_1118_20781_6041	3	0	0	0	0	0	0	3	0	0	0	0	0	0	0	0	0	0	0	0	0
M01530_32_000000000-CT392_1_1118_21990_7960	3	3	0	0	0	0	0	0	0	0	0	0	0	0	0	0	0	0	0	0	0
M01530_32_000000000-CT392_1_1118_22242_3351	3	0	0	0	3	0	0	0	0	0	0	0	0	0	0	0	0	0	0	0	0
M01530_32_000000000-CT392_1_1118_24334_16847	3	0	0	0	0	0	0	0	0	0	3	0	0	0	0	0	0	0	0	0	0
M01530_32_000000000-CT392_1_1118_25865_15594	3	0	0	0	0	0	0	0	0	0	3	0	0	0	0	0	0	0	0	0	0
M01530_32_000000000-CT392_1_1118_27396_20625	3	0	0	0	3	0	0	0	0	0	0	0	0	0	0	0	0	0	0	0	0
M01530_32_000000000-CT392_1_1118_6668_23164	3	0	0	0	0	0	0	0	0	0	3	0	0	0	0	0	0	0	0	0	0
M01530_32_000000000-CT392_1_1118_6830_11350	3	3	0	0	0	0	0	0	0	0	0	0	0	0	0	0	0	0	0	0	0
M01530_32_000000000-CT392_1_1118_7811_20629	3	0	0	0	3	0	0	0	0	0	0	0	0	0	0	0	0	0	0	0	0
M01530_32_000000000-CT392_1_1118_9194_7100	3	0	0	0	0	0	0	0	0	0	0	0	0	3	0	0	0	0	0	0	0
M01530_32_000000000-CT392_1_1118_9383_4725	3	0	0	0	0	0	0	3	0	0	0	0	0	0	0	0	0	0	0	0	0
M01530_32_000000000-CT392_1_1118_9448_7918	3	1	0	0	2	0	0	0	0	0	0	0	0	0	0	0	0	0	0	0	0
M01530_32_000000000-CT392_1_1119_11398_11851	3	3	0	0	0	0	0	0	0	0	0	0	0	0	0	0	0	0	0	0	0
M01530_32_000000000-CT392_1_1119_12707_14484	3	0	0	0	0	0	0	0	0	0	0	0	0	3	0	0	0	0	0	0	0
M01530_32_000000000-CT392_1_1119_17801_7567	3	0	0	0	0	0	0	0	0	0	2	0	1	0	0	0	0	0	0	0	0
M01530_32_000000000-CT392_1_1119_20610_8162	3	0	0	0	0	0	0	0	0	0	0	0	0	3	0	0	0	0	0	0	0
M01530_32_000000000-CT392_1_1119_21578_20326	3	0	0	0	0	0	0	0	0	0	0	0	0	3	0	0	0	0	0	0	0
M01530_32_000000000-CT392_1_1119_23154_21641	3	0	0	0	0	0	0	0	0	0	0	0	0	3	0	0	0	0	0	0	0
M01530_32_000000000-CT392_1_1119_23979_7681	3	0	0	0	0	0	0	0	0	0	0	0	0	0	3	0	0	0	0	0	0
M01530_32_000000000-CT392_1_1119_7638_23361	3	0	0	0	0	0	0	0	0	0	3	0	0	0	0	0	0	0	0	0	0
M01530_32_000000000-CT392_1_2101_14172_5025	3	0	0	0	0	0	0	0	0	0	1	0	2	0	0	0	0	0	0	0	0
M01530_32_000000000-CT392_1_2101_14613_6025	3	0	0	0	0	0	0	3	0	0	0	0	0	0	0	0	0	0	0	0	0
M01530_32_000000000-CT392_1_2101_16430_23273	3	0	0	0	0	0	0	0	0	0	0	0	0	0	0	0	0	3	0	0	0
M01530_32_000000000-CT392_1_2101_17842_13421	3	0	0	0	3	0	0	0	0	0	0	0	0	0	0	0	0	0	0	0	0
M01530_32_000000000-CT392_1_2101_18685_6577	3	0	0	0	0	0	0	0	0	0	0	0	0	3	0	0	0	0	0	0	0
M01530_32_000000000-CT392_1_2101_19045_10961	3	0	0	0	0	0	0	3	0	0	0	0	0	0	0	0	0	0	0	0	0
M01530_32_000000000-CT392_1_2101_19879_10225	3	0	0	0	0	0	0	0	0	0	0	0	0	3	0	0	0	0	0	0	0
M01530_32_000000000-CT392_1_2101_22561_16411	3	3	0	0	0	0	0	0	0	0	0	0	0	0	0	0	0	0	0	0	0
M01530_32_000000000-CT392_1_2101_22779_6959	3	0	0	0	0	0	0	0	0	0	0	0	0	3	0	0	0	0	0	0	0
M01530_32_000000000-CT392_1_2101_27483_8353	3	3	0	0	0	0	0	0	0	0	0	0	0	0	0	0	0	0	0	0	0
M01530_32_000000000-CT392_1_2102_12251_4383	3	0	0	0	0	0	0	0	0	0	3	0	0	0	0	0	0	0	0	0	0
M01530_32_000000000-CT392_1_2102_21657_20663	3	0	0	0	0	0	0	0	0	0	0	0	0	3	0	0	0	0	0	0	0
M01530_32_000000000-CT392_1_2102_23479_15600	3	0	0	0	0	0	0	0	0	0	0	0	0	3	0	0	0	0	0	0	0
M01530_32_000000000-CT392_1_2102_24488_17109	3	0	0	0	0	0	0	0	0	0	0	0	0	0	0	0	0	3	0	0	0
M01530_32_000000000-CT392_1_2102_6124_8589	3	3	0	0	0	0	0	0	0	0	0	0	0	0	0	0	0	0	0	0	0
M01530_32_000000000-CT392_1_2103_10140_8709	3	3	0	0	0	0	0	0	0	0	0	0	0	0	0	0	0	0	0	0	0
M01530_32_000000000-CT392_1_2103_11062_11457	3	3	0	0	0	0	0	0	0	0	0	0	0	0	0	0	0	0	0	0	0
M01530_32_000000000-CT392_1_2103_17234_10654	3	0	0	0	0	0	0	0	0	0	0	0	0	3	0	0	0	0	0	0	0
M01530_32_000000000-CT392_1_2103_17566_10451	3	0	0	0	0	0	0	0	0	0	0	0	0	3	0	0	0	0	0	0	0
M01530_32_000000000-CT392_1_2103_18647_8214	3	0	0	0	0	0	0	0	0	0	0	0	0	0	0	0	0	3	0	0	0
M01530_32_000000000-CT392_1_2103_21103_16502	3	0	0	0	0	0	0	0	0	0	3	0	0	0	0	0	0	0	0	0	0
M01530_32_000000000-CT392_1_2103_22133_6649	3	0	0	0	0	0	0	0	0	0	0	0	0	0	0	0	0	3	0	0	0
M01530_32_000000000-CT392_1_2103_23822_13524	3	3	0	0	0	0	0	0	0	0	0	0	0	0	0	0	0	0	0	0	0
M01530_32_000000000-CT392_1_2103_24818_4790	3	0	0	0	3	0	0	0	0	0	0	0	0	0	0	0	0	0	0	0	0
M01530_32_000000000-CT392_1_2103_28209_9032	3	0	0	0	0	0	0	0	0	0	0	0	0	3	0	0	0	0	0	0	0
M01530_32_000000000-CT392_1_2103_7819_16247	3	0	0	0	0	0	0	0	0	0	3	0	0	0	0	0	0	0	0	0	0
M01530_32_000000000-CT392_1_2104_10733_21573	3	0	0	0	0	0	0	0	0	0	0	0	0	3	0	0	0	0	0	0	0
M01530_32_000000000-CT392_1_2104_13689_21753	3	0	0	0	0	0	0	0	0	0	0	0	0	3	0	0	0	0	0	0	0
M01530_32_000000000-CT392_1_2104_15394_8000	3	0	0	0	0	0	0	0	0	0	0	0	0	3	0	0	0	0	0	0	0
M01530_32_000000000-CT392_1_2104_15555_14163	3	0	0	0	0	0	0	0	0	0	3	0	0	0	0	0	0	0	0	0	0
M01530_32_000000000-CT392_1_2104_15823_7092	3	0	0	0	0	0	0	0	0	0	0	0	0	0	3	0	0	0	0	0	0
M01530_32_000000000-CT392_1_2104_16532_16005	3	0	0	0	0	0	0	0	0	0	0	0	0	3	0	0	0	0	0	0	0
M01530_32_000000000-CT392_1_2104_19142_8415	3	3	0	0	0	0	0	0	0	0	0	0	0	0	0	0	0	0	0	0	0
M01530_32_000000000-CT392_1_2104_19473_14433	3	0	0	0	0	0	0	0	0	0	0	0	0	3	0	0	0	0	0	0	0
M01530_32_000000000-CT392_1_2104_25552_16165	3	0	0	0	0	0	0	0	0	0	0	0	0	0	3	0	0	0	0	0	0
M01530_32_000000000-CT392_1_2104_7910_8596	3	0	0	0	0	0	0	0	0	0	3	0	0	0	0	0	0	0	0	0	0
M01530_32_000000000-CT392_1_2104_8037_23669	3	0	0	0	0	0	0	3	0	0	0	0	0	0	0	0	0	0	0	0	0
M01530_32_000000000-CT392_1_2104_9238_19260	3	0	0	0	3	0	0	0	0	0	0	0	0	0	0	0	0	0	0	0	0
M01530_32_000000000-CT392_1_2104_9501_6500	3	0	0	0	0	0	0	0	0	0	0	0	0	0	3	0	0	0	0	0	0
M01530_32_000000000-CT392_1_2105_12516_2166	3	0	0	0	0	0	0	0	0	0	0	0	0	3	0	0	0	0	0	0	0
M01530_32_000000000-CT392_1_2105_12783_14517	3	3	0	0	0	0	0	0	0	0	0	0	0	0	0	0	0	0	0	0	0
M01530_32_000000000-CT392_1_2105_13846_19100	3	3	0	0	0	0	0	0	0	0	0	0	0	0	0	0	0	0	0	0	0
M01530_32_000000000-CT392_1_2105_18829_14709	3	0	0	0	0	0	0	0	0	0	0	0	0	3	0	0	0	0	0	0	0
M01530_32_000000000-CT392_1_2105_22544_9200	3	3	0	0	0	0	0	0	0	0	0	0	0	0	0	0	0	0	0	0	0
M01530_32_000000000-CT392_1_2105_25592_14783	3	3	0	0	0	0	0	0	0	0	0	0	0	0	0	0	0	0	0	0	0
M01530_32_000000000-CT392_1_2105_26686_9340	3	0	0	0	0	0	0	0	0	0	0	0	0	0	3	0	0	0	0	0	0
M01530_32_000000000-CT392_1_2105_28130_15179	3	0	0	0	0	0	0	3	0	0	0	0	0	0	0	0	0	0	0	0	0
M01530_32_000000000-CT392_1_2106_11551_15741	3	0	0	0	3	0	0	0	0	0	0	0	0	0	0	0	0	0	0	0	0
M01530_32_000000000-CT392_1_2106_12407_17148	3	3	0	0	0	0	0	0	0	0	0	0	0	0	0	0	0	0	0	0	0
M01530_32_000000000-CT392_1_2106_13587_9498	3	0	0	0	0	0	0	0	0	0	0	0	0	0	3	0	0	0	0	0	0
M01530_32_000000000-CT392_1_2106_15452_6447	3	0	0	1	2	0	0	0	0	0	0	0	0	0	0	0	0	0	0	0	0
M01530_32_000000000-CT392_1_2106_19988_8704	3	3	0	0	0	0	0	0	0	0	0	0	0	0	0	0	0	0	0	0	0
M01530_32_000000000-CT392_1_2106_21991_18254	3	0	0	0	3	0	0	0	0	0	0	0	0	0	0	0	0	0	0	0	0
M01530_32_000000000-CT392_1_2106_22334_16558	3	0	0	0	0	0	0	0	0	0	0	0	0	0	0	0	0	3	0	0	0
M01530_32_000000000-CT392_1_2106_23460_19643	3	0	0	0	0	0	0	0	0	0	0	0	0	0	3	0	0	0	0	0	0
M01530_32_000000000-CT392_1_2106_23723_11389	3	0	0	0	0	0	0	0	0	0	3	0	0	0	0	0	0	0	0	0	0
M01530_32_000000000-CT392_1_2106_25008_18615	3	3	0	0	0	0	0	0	0	0	0	0	0	0	0	0	0	0	0	0	0
M01530_32_000000000-CT392_1_2106_25117_9028	3	3	0	0	0	0	0	0	0	0	0	0	0	0	0	0	0	0	0	0	0
M01530_32_000000000-CT392_1_2106_6751_16368	3	0	0	0	0	0	0	0	0	0	0	0	0	0	0	0	0	3	0	0	0
M01530_32_000000000-CT392_1_2107_11835_14930	3	3	0	0	0	0	0	0	0	0	0	0	0	0	0	0	0	0	0	0	0
M01530_32_000000000-CT392_1_2107_13743_11050	3	3	0	0	0	0	0	0	0	0	0	0	0	0	0	0	0	0	0	0	0
M01530_32_000000000-CT392_1_2107_18825_18181	3	0	0	0	0	0	0	0	0	0	3	0	0	0	0	0	0	0	0	0	0
M01530_32_000000000-CT392_1_2107_19045_15221	3	0	0	0	0	0	0	0	0	0	0	0	0	0	0	0	0	3	0	0	0
M01530_32_000000000-CT392_1_2107_20145_5921	3	3	0	0	0	0	0	0	0	0	0	0	0	0	0	0	0	0	0	0	0
M01530_32_000000000-CT392_1_2107_21778_23163	3	0	0	0	0	0	0	0	0	0	3	0	0	0	0	0	0	0	0	0	0
M01530_32_000000000-CT392_1_2107_24417_3371	3	0	0	0	0	0	0	0	0	0	0	0	0	3	0	0	0	0	0	0	0
M01530_32_000000000-CT392_1_2108_11994_14729	3	0	0	0	0	0	0	3	0	0	0	0	0	0	0	0	0	0	0	0	0
M01530_32_000000000-CT392_1_2108_13206_21601	3	3	0	0	0	0	0	0	0	0	0	0	0	0	0	0	0	0	0	0	0
M01530_32_000000000-CT392_1_2108_14304_22623	3	0	0	0	0	0	0	0	0	0	0	0	0	0	3	0	0	0	0	0	0
M01530_32_000000000-CT392_1_2108_15413_8445	3	3	0	0	0	0	0	0	0	0	0	0	0	0	0	0	0	0	0	0	0
M01530_32_000000000-CT392_1_2108_17788_20193	3	0	0	0	0	0	0	0	0	0	0	0	0	3	0	0	0	0	0	0	0
M01530_32_000000000-CT392_1_2108_18603_2257	3	0	0	0	0	0	0	0	0	0	3	0	0	0	0	0	0	0	0	0	0
M01530_32_000000000-CT392_1_2108_19403_14776	3	0	0	0	0	0	0	0	0	0	0	0	0	0	0	0	0	3	0	0	0
M01530_32_000000000-CT392_1_2108_20928_14032	3	0	0	0	0	0	0	0	0	0	0	0	0	0	3	0	0	0	0	0	0
M01530_32_000000000-CT392_1_2108_22333_18734	3	3	0	0	0	0	0	0	0	0	0	0	0	0	0	0	0	0	0	0	0
M01530_32_000000000-CT392_1_2108_28954_10474	3	0	0	0	0	0	0	0	0	0	0	0	0	3	0	0	0	0	0	0	0
M01530_32_000000000-CT392_1_2108_4201_9467	3	0	0	0	0	0	0	3	0	0	0	0	0	0	0	0	0	0	0	0	0
M01530_32_000000000-CT392_1_2108_6011_18708	3	0	0	0	0	0	0	0	0	0	0	0	0	3	0	0	0	0	0	0	0
M01530_32_000000000-CT392_1_2109_10199_14386	3	0	0	0	0	0	0	0	0	0	0	0	0	3	0	0	0	0	0	0	0
M01530_32_000000000-CT392_1_2109_13646_20176	3	0	0	0	0	0	0	0	0	0	0	0	0	0	0	0	0	3	0	0	0
M01530_32_000000000-CT392_1_2109_21884_13103	3	3	0	0	0	0	0	0	0	0	0	0	0	0	0	0	0	0	0	0	0
M01530_32_000000000-CT392_1_2109_23597_12857	3	0	0	0	0	0	0	0	0	0	0	0	0	3	0	0	0	0	0	0	0
M01530_32_000000000-CT392_1_2109_24967_8454	3	0	0	0	0	0	0	0	0	0	3	0	0	0	0	0	0	0	0	0	0
M01530_32_000000000-CT392_1_2109_7429_22785	3	0	0	0	0	0	0	0	0	0	3	0	0	0	0	0	0	0	0	0	0
M01530_32_000000000-CT392_1_2109_8347_13771	3	0	0	0	0	0	0	0	0	0	2	0	1	0	0	0	0	0	0	0	0
M01530_32_000000000-CT392_1_2109_9885_9388	3	0	0	0	0	0	0	0	0	0	0	0	0	0	0	0	0	3	0	0	0
M01530_32_000000000-CT392_1_2110_10142_9781	3	0	0	0	0	0	0	0	0	0	0	0	0	0	0	0	0	3	0	0	0
M01530_32_000000000-CT392_1_2110_11029_6929	3	0	0	0	0	0	0	0	0	0	3	0	0	0	0	0	0	0	0	0	0
M01530_32_000000000-CT392_1_2110_15835_5327	3	0	0	0	0	0	0	0	0	0	3	0	0	0	0	0	0	0	0	0	0
M01530_32_000000000-CT392_1_2110_15940_7040	3	3	0	0	0	0	0	0	0	0	0	0	0	0	0	0	0	0	0	0	0
M01530_32_000000000-CT392_1_2110_16589_9477	3	0	0	0	0	0	0	0	0	0	0	0	0	3	0	0	0	0	0	0	0
M01530_32_000000000-CT392_1_2110_16698_3777	3	0	0	0	0	0	0	0	0	0	0	0	0	0	3	0	0	0	0	0	0
M01530_32_000000000-CT392_1_2110_20124_15760	3	0	0	0	0	0	0	0	0	0	0	0	0	0	2	0	0	0	0	0	0
M01530_32_000000000-CT392_1_2110_24936_6323	3	0	0	0	0	0	0	0	0	0	0	0	0	0	0	0	0	3	0	0	0
M01530_32_000000000-CT392_1_2110_25296_18649	3	0	0	0	3	0	0	0	0	0	0	0	0	0	0	0	0	0	0	0	0
M01530_32_000000000-CT392_1_2110_26235_8864	3	0	0	0	0	0	0	0	0	0	0	0	0	3	0	0	0	0	0	0	0
M01530_32_000000000-CT392_1_2110_6760_8629	3	0	0	0	0	0	0	0	0	0	3	0	0	0	0	0	0	0	0	0	0
M01530_32_000000000-CT392_1_2111_10802_5703	3	0	0	0	3	0	0	0	0	0	0	0	0	0	0	0	0	0	0	0	0
M01530_32_000000000-CT392_1_2111_14881_18827	3	0	0	0	0	0	0	0	0	0	3	0	0	0	0	0	0	0	0	0	0
M01530_32_000000000-CT392_1_2111_15307_19802	3	0	0	0	3	0	0	0	0	0	0	0	0	0	0	0	0	0	0	0	0
M01530_32_000000000-CT392_1_2111_20162_4678	3	0	0	0	0	0	0	0	0	0	3	0	0	0	0	0	0	0	0	0	0
M01530_32_000000000-CT392_1_2111_21310_6234	3	0	0	0	0	0	0	0	0	0	3	0	0	0	0	0	0	0	0	0	0
M01530_32_000000000-CT392_1_2111_22032_18697	3	0	0	0	3	0	0	0	0	0	0	0	0	0	0	0	0	0	0	0	0
M01530_32_000000000-CT392_1_2111_22426_5967	3	0	0	0	0	0	0	2	0	1	0	0	0	0	0	0	0	0	0	0	0
M01530_32_000000000-CT392_1_2111_22686_11453	3	0	0	0	3	0	0	0	0	0	0	0	0	0	0	0	0	0	0	0	0
M01530_32_000000000-CT392_1_2111_23198_21568	3	0	0	0	1	0	2	0	0	0	0	0	0	0	0	0	0	0	0	0	0
M01530_32_000000000-CT392_1_2111_5903_7652	3	0	0	0	3	0	0	0	0	0	0	0	0	0	0	0	0	0	0	0	0
M01530_32_000000000-CT392_1_2111_8023_22712	3	3	0	0	0	0	0	0	0	0	0	0	0	0	0	0	0	0	0	0	0
M01530_32_000000000-CT392_1_2112_10655_2869	3	3	0	0	0	0	0	0	0	0	0	0	0	0	0	0	0	0	0	0	0
M01530_32_000000000-CT392_1_2112_11850_24783	3	0	0	0	0	0	0	0	0	0	3	0	0	0	0	0	0	0	0	0	0
M01530_32_000000000-CT392_1_2112_12380_23701	3	0	0	0	0	0	0	0	0	0	0	0	0	0	3	0	0	0	0	0	0
M01530_32_000000000-CT392_1_2112_13088_5515	3	0	0	0	0	0	0	0	0	0	0	0	0	0	0	0	0	3	0	0	0
M01530_32_000000000-CT392_1_2112_17439_15158	3	0	0	0	0	0	0	0	0	0	0	0	0	0	0	0	0	3	0	0	0
M01530_32_000000000-CT392_1_2112_20073_11472	3	0	0	0	0	0	0	3	0	0	0	0	0	0	0	0	0	0	0	0	0
M01530_32_000000000-CT392_1_2112_21003_18768	3	0	0	0	0	0	0	0	0	0	3	0	0	0	0	0	0	0	0	0	0
M01530_32_000000000-CT392_1_2112_24691_4771	3	0	0	0	0	0	0	0	0	0	0	0	0	0	0	0	0	3	0	0	0
M01530_32_000000000-CT392_1_2112_24714_8470	3	0	0	0	0	0	0	0	0	0	0	0	0	3	0	0	0	0	0	0	0
M01530_32_000000000-CT392_1_2112_26415_14804	3	3	0	0	0	0	0	0	0	0	0	0	0	0	0	0	0	0	0	0	0
M01530_32_000000000-CT392_1_2112_28250_10584	3	0	0	0	0	0	0	0	0	0	0	0	0	0	0	0	0	3	0	0	0
M01530_32_000000000-CT392_1_2114_20257_20161	3	0	0	0	0	0	0	0	0	0	0	0	0	3	0	0	0	0	0	0	0
M01530_32_000000000-CT392_1_2114_21755_15668	3	0	0	0	0	0	0	0	0	0	0	0	0	0	0	0	0	3	0	0	0
M01530_32_000000000-CT392_1_2114_22146_20233	3	3	0	0	0	0	0	0	0	0	0	0	0	0	0	0	0	0	0	0	0
M01530_32_000000000-CT392_1_2114_27738_9097	3	0	0	0	3	0	0	0	0	0	0	0	0	0	0	0	0	0	0	0	0
M01530_32_000000000-CT392_1_2116_10189_14525	3	0	0	0	0	0	0	0	0	0	0	0	0	0	3	0	0	0	0	0	0
M01530_32_000000000-CT392_1_2116_11715_6994	3	0	0	0	3	0	0	0	0	0	0	0	0	0	0	0	0	0	0	0	0
M01530_32_000000000-CT392_1_2116_12913_17122	3	0	0	0	0	0	0	0	0	0	0	0	0	3	0	0	0	0	0	0	0
M01530_32_000000000-CT392_1_2116_15504_20490	3	0	0	0	0	0	0	0	0	0	0	0	0	3	0	0	0	0	0	0	0
M01530_32_000000000-CT392_1_2116_23753_4336	3	0	0	0	0	0	0	0	0	0	0	0	0	0	0	0	0	3	0	0	0
M01530_32_000000000-CT392_1_2116_24083_6373	3	0	0	0	0	0	0	0	0	0	0	0	0	0	3	0	0	0	0	0	0
M01530_32_000000000-CT392_1_2117_16746_6197	3	0	0	0	0	0	0	0	0	0	3	0	0	0	0	0	0	0	0	0	0
M01530_32_000000000-CT392_1_2117_16985_4987	3	0	0	0	0	0	0	0	0	0	0	0	0	3	0	0	0	0	0	0	0
M01530_32_000000000-CT392_1_2117_17750_22351	3	0	0	0	0	0	0	0	0	0	0	0	0	3	0	0	0	0	0	0	0
M01530_32_000000000-CT392_1_2117_18052_7573	3	3	0	0	0	0	0	0	0	0	0	0	0	0	0	0	0	0	0	0	0
M01530_32_000000000-CT392_1_2117_18904_10200	3	0	0	0	0	0	0	0	0	0	0	0	0	0	0	0	0	3	0	0	0
M01530_32_000000000-CT392_1_2117_24614_19388	3	0	0	0	0	0	0	0	0	0	0	0	0	0	3	0	0	0	0	0	0
M01530_32_000000000-CT392_1_2117_26573_9975	3	0	0	0	0	0	0	0	0	0	0	0	0	0	3	0	0	0	0	0	0
M01530_32_000000000-CT392_1_2117_4741_10597	3	0	0	0	0	0	0	0	0	0	3	0	0	0	0	0	0	0	0	0	0
M01530_32_000000000-CT392_1_2117_7348_10824	3	0	0	0	0	0	0	0	0	0	0	0	0	3	0	0	0	0	0	0	0
M01530_32_000000000-CT392_1_2118_10464_4106	3	0	0	0	3	0	0	0	0	0	0	0	0	0	0	0	0	0	0	0	0
M01530_32_000000000-CT392_1_2118_12139_20242	3	3	0	0	0	0	0	0	0	0	0	0	0	0	0	0	0	0	0	0	0
M01530_32_000000000-CT392_1_2118_13097_20528	3	0	0	0	0	0	0	0	0	0	0	0	0	3	0	0	0	0	0	0	0
M01530_32_000000000-CT392_1_2118_13233_20460	3	0	0	0	0	0	0	0	0	0	3	0	0	0	0	0	0	0	0	0	0
M01530_32_000000000-CT392_1_2118_15234_5028	3	0	0	0	0	0	0	0	0	0	0	0	0	0	0	0	0	3	0	0	0
M01530_32_000000000-CT392_1_2118_20730_8863	3	0	0	0	0	0	0	0	0	0	0	0	0	3	0	0	0	0	0	0	0
M01530_32_000000000-CT392_1_2118_22062_13753	3	0	0	0	0	0	0	0	0	0	3	0	0	0	0	0	0	0	0	0	0
M01530_32_000000000-CT392_1_2118_25281_7965	3	0	0	0	0	0	0	0	0	0	0	0	0	0	0	0	0	3	0	0	0
M01530_32_000000000-CT392_1_2118_8151_7404	3	0	0	0	0	0	0	0	0	0	3	0	0	0	0	0	0	0	0	0	0
M01530_32_000000000-CT392_1_2118_9995_7032	3	0	0	0	0	0	0	3	0	0	0	0	0	0	0	0	0	0	0	0	0
M01530_32_000000000-CT392_1_2119_10225_9031	3	0	0	0	0	0	0	0	0	0	0	0	0	0	0	0	0	2	0	1	0
M01530_32_000000000-CT392_1_2119_12215_14438	3	0	0	0	0	0	0	0	0	0	0	0	0	3	0	0	0	0	0	0	0
M01530_32_000000000-CT392_1_2119_12338_21220	3	0	0	0	0	0	0	0	0	0	0	0	0	3	0	0	0	0	0	0	0
M01530_32_000000000-CT392_1_2119_13009_6589	3	0	0	0	0	0	0	0	0	0	0	0	0	3	0	0	0	0	0	0	0
M01530_32_000000000-CT392_1_2119_15453_11797	3	3	0	0	0	0	0	0	0	0	0	0	0	0	0	0	0	0	0	0	0
M01530_32_000000000-CT392_1_2119_15979_3237	3	0	0	0	3	0	0	0	0	0	0	0	0	0	0	0	0	0	0	0	0
M01530_32_000000000-CT392_1_2119_16685_19007	3	0	0	0	0	0	0	0	0	0	3	0	0	0	0	0	0	0	0	0	0
M01530_32_000000000-CT392_1_2119_22837_14906	3	3	0	0	0	0	0	0	0	0	0	0	0	0	0	0	0	0	0	0	0
M01530_32_000000000-CT392_1_2119_23193_11608	3	3	0	0	0	0	0	0	0	0	0	0	0	0	0	0	0	0	0	0	0
M01530_32_000000000-CT392_1_2119_27220_16342	3	0	0	0	0	0	0	0	0	0	3	0	0	0	0	0	0	0	0	0	0
M01530_43_000000000-J3Y7D_1_1101_10833_12768	3	0	0	0	0	0	0	0	0	0	2	0	1	0	0	0	0	0	0	0	0
M01530_43_000000000-J3Y7D_1_1101_10964_10956	3	0	0	0	0	0	0	0	0	0	0	0	0	0	2	0	0	0	0	0	0
M01530_43_000000000-J3Y7D_1_1101_16280_9118	3	0	1	2	0	0	0	0	0	0	0	0	0	0	0	0	0	0	0	0	0
M01530_43_000000000-J3Y7D_1_1101_16390_12433	3	0	0	0	0	0	0	0	0	0	2	0	1	0	0	0	0	0	0	0	0
M01530_43_000000000-J3Y7D_1_1101_16704_5352	3	0	0	0	0	0	0	0	0	0	2	0	1	0	0	0	0	0	0	0	0
M01530_43_000000000-J3Y7D_1_1101_20951_11116	3	0	0	0	0	0	0	0	0	0	0	0	0	0	0	0	0	2	0	1	0
M01530_43_000000000-J3Y7D_1_1101_23690_8672	3	0	0	0	2	1	0	0	0	0	0	0	0	0	0	0	0	0	0	0	0
M01530_43_000000000-J3Y7D_1_1101_28233_13420	3	0	2	1	0	0	0	0	0	0	0	0	0	0	0	0	0	0	0	0	0
M01530_43_000000000-J3Y7D_1_1101_8665_18146	3	0	0	0	2	0	1	0	0	0	0	0	0	0	0	0	0	0	0	0	0
M01530_43_000000000-J3Y7D_1_1103_10534_5084	3	0	0	0	0	0	0	0	0	0	2	0	1	0	0	0	0	0	0	0	0
M01530_43_000000000-J3Y7D_1_1103_17592_10620	3	0	0	0	0	0	0	0	0	0	0	0	0	0	0	0	0	2	0	1	0
M01530_43_000000000-J3Y7D_1_1103_18944_16119	3	0	0	1	1	1	0	0	0	0	0	0	0	0	0	0	0	0	0	0	0
M01530_43_000000000-J3Y7D_1_1103_19445_14351	3	0	0	0	0	0	0	0	0	0	0	0	0	0	0	0	0	2	0	1	0
M01530_43_000000000-J3Y7D_1_1107_11720_17415	3	0	0	0	0	0	0	0	0	0	0	0	0	0	0	0	0	2	0	1	0
M01530_43_000000000-J3Y7D_1_1107_11796_17401	3	0	0	0	0	0	0	2	1	0	0	0	0	0	0	0	0	0	0	0	0
M01530_43_000000000-J3Y7D_1_1107_13084_13064	3	0	0	0	0	0	0	0	0	0	0	0	0	0	0	0	0	2	1	0	0
M01530_43_000000000-J3Y7D_1_1107_13670_5540	3	0	0	0	0	0	0	2	1	0	0	0	0	0	0	0	0	0	0	0	0
M01530_43_000000000-J3Y7D_1_1107_14559_12839	3	0	0	0	0	0	0	0	0	0	0	0	0	0	1	2	0	0	0	0	0
M01530_43_000000000-J3Y7D_1_1107_14728_16227	3	0	0	0	0	0	0	0	0	0	0	0	0	0	0	0	0	2	0	1	0
M01530_43_000000000-J3Y7D_1_1107_14868_9376	3	0	0	0	0	0	0	0	0	0	0	0	0	0	2	0	0	0	0	0	0
M01530_43_000000000-J3Y7D_1_1107_18268_15101	3	0	0	0	0	0	0	2	1	0	0	0	0	0	0	0	0	0	0	0	0
M01530_43_000000000-J3Y7D_1_1107_20029_15186	3	0	0	0	0	0	0	0	0	0	0	3	0	0	0	0	0	0	0	0	0
M01530_43_000000000-J3Y7D_1_1107_21328_14282	3	0	0	0	2	0	1	0	0	0	0	0	0	0	0	0	0	0	0	0	0
M01530_32_000000000-CT392_1_1101_11466_11280	2	2	0	0	0	0	0	0	0	0	0	0	0	0	0	0	0	0	0	0	0
M01530_32_000000000-CT392_1_1101_11739_21917	2	0	0	0	0	0	0	0	0	0	0	0	0	0	2	0	0	0	0	0	0
M01530_32_000000000-CT392_1_1101_13134_12214	2	0	0	0	0	0	0	0	0	0	2	0	0	0	0	0	0	0	0	0	0
M01530_32_000000000-CT392_1_1101_13143_11582	2	0	0	0	0	0	0	0	0	0	0	0	0	2	0	0	0	0	0	0	0
M01530_32_000000000-CT392_1_1101_14251_13629	2	0	0	0	0	0	0	0	0	0	0	0	0	0	0	0	0	2	0	0	0
M01530_32_000000000-CT392_1_1101_15016_17993	2	0	0	0	2	0	0	0	0	0	0	0	0	0	0	0	0	0	0	0	0
M01530_32_000000000-CT392_1_1101_15864_19457	2	0	0	0	0	0	0	0	0	0	2	0	0	0	0	0	0	0	0	0	0
M01530_32_000000000-CT392_1_1101_16191_5785	2	0	0	0	0	0	0	2	0	0	0	0	0	0	0	0	0	0	0	0	0
M01530_32_000000000-CT392_1_1101_16194_24064	2	2	0	0	0	0	0	0	0	0	0	0	0	0	0	0	0	0	0	0	0
M01530_32_000000000-CT392_1_1101_17925_23742	2	0	0	0	0	0	0	2	0	0	0	0	0	0	0	0	0	0	0	0	0
M01530_32_000000000-CT392_1_1101_18487_14226	2	0	0	0	0	0	0	0	0	0	0	0	0	2	0	0	0	0	0	0	0
M01530_32_000000000-CT392_1_1101_20201_14744	2	0	0	0	0	0	0	0	0	0	2	0	0	0	0	0	0	0	0	0	0
M01530_32_000000000-CT392_1_1101_21449_5207	2	0	0	0	0	0	0	0	0	0	0	0	0	2	0	0	0	0	0	0	0
M01530_32_000000000-CT392_1_1101_21525_8151	2	0	0	0	0	0	0	0	0	0	2	0	0	0	0	0	0	0	0	0	0
M01530_32_000000000-CT392_1_1101_23805_13729	2	0	0	0	0	0	0	0	0	0	0	0	0	2	0	0	0	0	0	0	0
M01530_32_000000000-CT392_1_1101_24363_20058	2	2	0	0	0	0	0	0	0	0	0	0	0	0	0	0	0	0	0	0	0
M01530_32_000000000-CT392_1_1101_25000_4172	2	0	0	0	0	0	0	0	0	0	0	0	0	0	0	0	0	2	0	0	0
M01530_32_000000000-CT392_1_1101_25468_22222	2	2	0	0	0	0	0	0	0	0	0	0	0	0	0	0	0	0	0	0	0
M01530_32_000000000-CT392_1_1101_28750_11188	2	0	0	0	1	0	1	0	0	0	0	0	0	0	0	0	0	0	0	0	0
M01530_32_000000000-CT392_1_1101_29655_14348	2	2	0	0	0	0	0	0	0	0	0	0	0	0	0	0	0	0	0	0	0
M01530_32_000000000-CT392_1_1101_6970_9551	2	0	0	0	0	0	0	0	0	0	0	0	0	0	2	0	0	0	0	0	0
M01530_32_000000000-CT392_1_1101_9195_19619	2	0	0	0	0	0	0	0	0	0	0	0	0	2	0	0	0	0	0	0	0
M01530_32_000000000-CT392_1_1101_9354_18102	2	0	0	0	0	0	0	0	0	0	2	0	0	0	0	0	0	0	0	0	0
M01530_32_000000000-CT392_1_1102_10588_11141	2	0	0	0	2	0	0	0	0	0	0	0	0	0	0	0	0	0	0	0	0
M01530_32_000000000-CT392_1_1102_11007_6902	2	0	0	0	2	0	0	0	0	0	0	0	0	0	0	0	0	0	0	0	0
M01530_32_000000000-CT392_1_1102_11340_14101	2	2	0	0	0	0	0	0	0	0	0	0	0	0	0	0	0	0	0	0	0
M01530_32_000000000-CT392_1_1102_11749_9309	2	0	0	0	0	0	0	2	0	0	0	0	0	0	0	0	0	0	0	0	0
M01530_32_000000000-CT392_1_1102_13069_22669	2	0	0	0	0	0	0	0	0	0	0	0	0	0	2	0	0	0	0	0	0
M01530_32_000000000-CT392_1_1102_13590_15670	2	0	0	0	0	0	0	0	0	0	0	0	0	0	0	0	0	2	0	0	0
M01530_32_000000000-CT392_1_1102_14741_16319	2	0	0	0	2	0	0	0	0	0	0	0	0	0	0	0	0	0	0	0	0
M01530_32_000000000-CT392_1_1102_15305_11514	2	0	0	0	0	0	0	0	0	0	2	0	0	0	0	0	0	0	0	0	0
M01530_32_000000000-CT392_1_1102_15798_8201	2	0	0	0	0	0	0	0	0	0	0	0	0	0	0	0	0	2	0	0	0
M01530_32_000000000-CT392_1_1102_16769_22802	2	0	0	0	0	0	0	2	0	0	0	0	0	0	0	0	0	0	0	0	0
M01530_32_000000000-CT392_1_1102_17555_22685	2	0	0	0	0	0	0	0	0	0	0	0	0	0	2	0	0	0	0	0	0
M01530_32_000000000-CT392_1_1102_17951_16165	2	0	0	0	0	0	0	0	0	0	2	0	0	0	0	0	0	0	0	0	0
M01530_32_000000000-CT392_1_1102_18477_18372	2	0	0	0	0	0	0	0	0	0	2	0	0	0	0	0	0	0	0	0	0
M01530_32_000000000-CT392_1_1102_18632_8626	2	0	0	0	0	0	0	0	0	0	0	0	0	2	0	0	0	0	0	0	0
M01530_32_000000000-CT392_1_1102_19096_24244	2	0	0	0	0	0	0	2	0	0	0	0	0	0	0	0	0	0	0	0	0
M01530_32_000000000-CT392_1_1102_19185_13582	2	0	0	0	0	0	0	0	0	0	0	0	0	2	0	0	0	0	0	0	0
M01530_32_000000000-CT392_1_1102_19578_16603	2	0	0	0	2	0	0	0	0	0	0	0	0	0	0	0	0	0	0	0	0
M01530_32_000000000-CT392_1_1102_19713_20757	2	0	0	0	0	0	0	0	0	0	0	0	0	0	2	0	0	0	0	0	0
M01530_32_000000000-CT392_1_1102_20403_11326	2	0	0	0	0	0	0	2	0	0	0	0	0	0	0	0	0	0	0	0	0
M01530_32_000000000-CT392_1_1102_23427_22373	2	0	0	0	0	0	0	0	0	0	0	0	0	0	1	0	0	0	0	0	0
M01530_32_000000000-CT392_1_1102_23547_7307	2	0	0	0	0	0	0	0	0	0	0	0	0	0	2	0	0	0	0	0	0
M01530_32_000000000-CT392_1_1102_23643_14317	2	0	0	0	0	0	0	1	0	1	0	0	0	0	0	0	0	0	0	0	0
M01530_32_000000000-CT392_1_1102_25320_14405	2	0	0	0	0	0	0	0	0	0	0	0	0	0	0	0	0	2	0	0	0
M01530_32_000000000-CT392_1_1102_27064_8436	2	0	0	0	0	0	0	0	0	0	0	0	0	2	0	0	0	0	0	0	0
M01530_32_000000000-CT392_1_1102_27521_13401	2	0	0	0	0	0	0	0	0	0	0	0	0	0	1	0	0	0	0	0	0
M01530_32_000000000-CT392_1_1102_28500_18337	2	2	0	0	0	0	0	0	0	0	0	0	0	0	0	0	0	0	0	0	0
M01530_32_000000000-CT392_1_1102_4816_12670	2	0	0	0	0	0	0	2	0	0	0	0	0	0	0	0	0	0	0	0	0
M01530_32_000000000-CT392_1_1102_6598_4826	2	0	0	0	0	0	0	2	0	0	0	0	0	0	0	0	0	0	0	0	0
M01530_32_000000000-CT392_1_1102_7099_14881	2	0	0	0	0	0	0	0	0	0	0	0	0	2	0	0	0	0	0	0	0
M01530_32_000000000-CT392_1_1102_7403_21356	2	0	0	0	0	0	0	0	0	0	0	0	0	2	0	0	0	0	0	0	0
M01530_32_000000000-CT392_1_1102_8054_9146	2	0	0	0	0	0	0	0	0	0	0	0	0	0	0	0	0	2	0	0	0
M01530_32_000000000-CT392_1_1102_8735_18427	2	0	0	0	1	0	1	0	0	0	0	0	0	0	0	0	0	0	0	0	0
M01530_32_000000000-CT392_1_1102_9595_17315	2	0	0	0	0	0	0	0	0	0	0	0	0	2	0	0	0	0	0	0	0
M01530_32_000000000-CT392_1_1103_10783_19707	2	0	0	0	0	0	0	0	0	0	0	0	0	2	0	0	0	0	0	0	0
M01530_32_000000000-CT392_1_1103_11137_22063	2	0	0	0	0	0	0	0	0	0	0	0	0	0	0	0	0	2	0	0	0
M01530_32_000000000-CT392_1_1103_11943_8457	2	0	0	0	0	0	0	0	0	0	0	0	0	0	2	0	0	0	0	0	0
M01530_32_000000000-CT392_1_1103_11960_7804	2	0	0	0	2	0	0	0	0	0	0	0	0	0	0	0	0	0	0	0	0
M01530_32_000000000-CT392_1_1103_13458_10000	2	0	0	0	0	0	0	0	0	0	0	0	0	0	0	0	0	2	0	0	0
M01530_32_000000000-CT392_1_1103_13475_17964	2	0	0	0	0	0	0	0	0	0	0	0	0	0	0	0	0	2	0	0	0
M01530_32_000000000-CT392_1_1103_13578_14441	2	0	0	0	0	0	0	0	0	0	2	0	0	0	0	0	0	0	0	0	0
M01530_32_000000000-CT392_1_1103_14006_6012	2	0	0	0	0	0	0	2	0	0	0	0	0	0	0	0	0	0	0	0	0
M01530_32_000000000-CT392_1_1103_14804_7235	2	0	0	0	0	0	0	0	0	0	0	0	0	0	0	0	0	2	0	0	0
M01530_32_000000000-CT392_1_1103_15253_3279	2	0	0	0	0	0	0	0	0	0	0	0	0	0	2	0	0	0	0	0	0
M01530_32_000000000-CT392_1_1103_15421_14496	2	0	0	0	0	0	0	2	0	0	0	0	0	0	0	0	0	0	0	0	0
M01530_32_000000000-CT392_1_1103_16243_10562	2	0	0	0	0	0	0	0	0	0	2	0	0	0	0	0	0	0	0	0	0
M01530_32_000000000-CT392_1_1103_16298_16133	2	0	0	0	0	0	0	0	0	0	0	0	0	0	0	0	0	2	0	0	0
M01530_32_000000000-CT392_1_1103_16671_18381	2	0	0	0	0	0	0	0	0	0	0	0	0	0	2	0	0	0	0	0	0
M01530_32_000000000-CT392_1_1103_16927_18429	2	0	0	0	0	0	0	0	0	0	2	0	0	0	0	0	0	0	0	0	0
M01530_32_000000000-CT392_1_1103_17089_24007	2	0	0	0	0	0	0	0	0	0	0	0	0	2	0	0	0	0	0	0	0
M01530_32_000000000-CT392_1_1103_18831_19548	2	0	0	0	0	0	0	1	0	1	0	0	0	0	0	0	0	0	0	0	0
M01530_32_000000000-CT392_1_1103_20066_16340	2	0	0	0	0	0	0	0	0	0	0	0	0	0	0	0	0	1	0	1	0
M01530_32_000000000-CT392_1_1103_20486_15013	2	0	0	0	2	0	0	0	0	0	0	0	0	0	0	0	0	0	0	0	0
M01530_32_000000000-CT392_1_1103_21980_19543	2	2	0	0	0	0	0	0	0	0	0	0	0	0	0	0	0	0	0	0	0
M01530_32_000000000-CT392_1_1103_23279_10385	2	2	0	0	0	0	0	0	0	0	0	0	0	0	0	0	0	0	0	0	0
M01530_32_000000000-CT392_1_1103_23282_7090	2	0	0	0	0	0	0	0	0	0	2	0	0	0	0	0	0	0	0	0	0
M01530_32_000000000-CT392_1_1103_23996_10534	2	0	0	0	0	0	0	0	0	0	2	0	0	0	0	0	0	0	0	0	0
M01530_32_000000000-CT392_1_1103_24248_10819	2	2	0	0	0	0	0	0	0	0	0	0	0	0	0	0	0	0	0	0	0
M01530_32_000000000-CT392_1_1103_26034_13839	2	0	0	0	0	0	0	0	0	0	2	0	0	0	0	0	0	0	0	0	0
M01530_32_000000000-CT392_1_1103_27004_11286	2	0	0	0	0	0	0	0	0	0	0	0	0	2	0	0	0	0	0	0	0
M01530_32_000000000-CT392_1_1103_28442_8931	2	0	0	0	0	0	0	0	0	0	0	0	0	0	0	0	0	2	0	0	0
M01530_32_000000000-CT392_1_1103_28712_15047	2	0	0	0	0	0	0	0	0	0	0	0	0	0	2	0	0	0	0	0	0
M01530_32_000000000-CT392_1_1103_3816_15025	2	0	0	0	2	0	0	0	0	0	0	0	0	0	0	0	0	0	0	0	0
M01530_32_000000000-CT392_1_1103_6078_18286	2	0	0	0	0	0	0	0	0	0	0	0	0	0	1	0	0	0	0	0	0
M01530_32_000000000-CT392_1_1103_6251_16192	2	0	0	0	0	0	0	0	0	0	0	0	0	0	0	0	0	2	0	0	0
M01530_32_000000000-CT392_1_1103_6319_11503	2	0	0	0	0	0	0	0	0	0	0	0	0	0	0	0	0	2	0	0	0
M01530_32_000000000-CT392_1_1103_6430_18654	2	2	0	0	0	0	0	0	0	0	0	0	0	0	0	0	0	0	0	0	0
M01530_32_000000000-CT392_1_1103_7071_22092	2	0	0	0	0	0	0	0	0	0	0	0	0	2	0	0	0	0	0	0	0
M01530_32_000000000-CT392_1_1103_7784_23794	2	0	0	0	0	0	0	0	0	0	0	0	0	2	0	0	0	0	0	0	0
M01530_32_000000000-CT392_1_1103_8905_21026	2	0	0	0	2	0	0	0	0	0	0	0	0	0	0	0	0	0	0	0	0
M01530_32_000000000-CT392_1_1104_10901_20150	2	2	0	0	0	0	0	0	0	0	0	0	0	0	0	0	0	0	0	0	0
M01530_32_000000000-CT392_1_1104_11853_9281	2	0	0	0	0	0	0	0	0	0	0	0	0	0	2	0	0	0	0	0	0
M01530_32_000000000-CT392_1_1104_14361_19157	2	0	0	0	2	0	0	0	0	0	0	0	0	0	0	0	0	0	0	0	0
M01530_32_000000000-CT392_1_1104_15963_9061	2	0	0	0	0	0	0	0	0	0	2	0	0	0	0	0	0	0	0	0	0
M01530_32_000000000-CT392_1_1104_16286_10312	2	2	0	0	0	0	0	0	0	0	0	0	0	0	0	0	0	0	0	0	0
M01530_32_000000000-CT392_1_1104_17187_6799	2	0	0	0	0	0	0	0	0	0	0	0	0	2	0	0	0	0	0	0	0
M01530_32_000000000-CT392_1_1104_17368_4222	2	0	0	0	0	0	0	2	0	0	0	0	0	0	0	0	0	0	0	0	0
M01530_32_000000000-CT392_1_1104_18288_23326	2	0	0	0	0	0	0	0	0	0	0	0	0	0	2	0	0	0	0	0	0
M01530_32_000000000-CT392_1_1104_18541_17187	2	2	0	0	0	0	0	0	0	0	0	0	0	0	0	0	0	0	0	0	0
M01530_32_000000000-CT392_1_1104_18785_19800	2	0	0	0	0	0	0	2	0	0	0	0	0	0	0	0	0	0	0	0	0
M01530_32_000000000-CT392_1_1104_19253_9721	2	0	0	0	0	0	0	0	0	0	0	0	0	0	0	0	0	2	0	0	0
M01530_32_000000000-CT392_1_1104_20154_21240	2	0	0	0	0	0	0	2	0	0	0	0	0	0	0	0	0	0	0	0	0
M01530_32_000000000-CT392_1_1104_20291_23554	2	0	0	0	2	0	0	0	0	0	0	0	0	0	0	0	0	0	0	0	0
M01530_32_000000000-CT392_1_1104_20749_16698	2	0	0	0	2	0	0	0	0	0	0	0	0	0	0	0	0	0	0	0	0
M01530_32_000000000-CT392_1_1104_20955_15969	2	0	0	0	0	0	0	0	0	0	2	0	0	0	0	0	0	0	0	0	0
M01530_32_000000000-CT392_1_1104_21500_8724	2	0	0	0	0	0	0	2	0	0	0	0	0	0	0	0	0	0	0	0	0
M01530_32_000000000-CT392_1_1104_21600_4965	2	0	0	0	0	0	0	0	0	0	0	0	0	2	0	0	0	0	0	0	0
M01530_32_000000000-CT392_1_1104_21761_2120	2	0	0	0	0	0	0	0	0	0	0	0	0	2	0	0	0	0	0	0	0
M01530_32_000000000-CT392_1_1104_22974_19115	2	0	0	0	0	0	0	0	0	0	0	0	0	2	0	0	0	0	0	0	0
M01530_32_000000000-CT392_1_1104_23385_9062	2	2	0	0	0	0	0	0	0	0	0	0	0	0	0	0	0	0	0	0	0
M01530_32_000000000-CT392_1_1104_24805_3870	2	1	0	0	1	0	0	0	0	0	0	0	0	0	0	0	0	0	0	0	0
M01530_32_000000000-CT392_1_1104_25660_12293	2	0	0	0	0	0	0	0	0	0	0	0	0	0	2	0	0	0	0	0	0
M01530_32_000000000-CT392_1_1104_25884_9876	2	2	0	0	0	0	0	0	0	0	0	0	0	0	0	0	0	0	0	0	0
M01530_32_000000000-CT392_1_1104_26161_19669	2	0	0	0	0	0	0	0	0	0	0	0	0	2	0	0	0	0	0	0	0
M01530_32_000000000-CT392_1_1104_26835_10546	2	2	0	0	0	0	0	0	0	0	0	0	0	0	0	0	0	0	0	0	0
M01530_32_000000000-CT392_1_1104_27160_20533	2	0	0	0	0	0	0	2	0	0	0	0	0	0	0	0	0	0	0	0	0
M01530_32_000000000-CT392_1_1104_6809_9844	2	0	0	0	0	0	0	0	0	0	0	0	0	2	0	0	0	0	0	0	0
M01530_32_000000000-CT392_1_1104_7296_20037	2	2	0	0	0	0	0	0	0	0	0	0	0	0	0	0	0	0	0	0	0
M01530_32_000000000-CT392_1_1104_8494_20785	2	0	0	0	0	0	0	0	0	0	0	0	0	2	0	0	0	0	0	0	0
M01530_32_000000000-CT392_1_1104_9658_10615	2	0	0	0	0	0	0	0	0	0	2	0	0	0	0	0	0	0	0	0	0
M01530_32_000000000-CT392_1_1105_10161_15363	2	0	0	0	0	0	0	0	0	0	2	0	0	0	0	0	0	0	0	0	0
M01530_32_000000000-CT392_1_1105_10423_18671	2	0	0	0	0	0	0	2	0	0	0	0	0	0	0	0	0	0	0	0	0
M01530_32_000000000-CT392_1_1105_10657_8637	2	0	0	0	0	0	0	0	0	0	0	0	0	0	2	0	0	0	0	0	0
M01530_32_000000000-CT392_1_1105_10727_22738	2	0	0	0	0	0	0	0	0	0	0	0	0	0	0	0	0	2	0	0	0
M01530_32_000000000-CT392_1_1105_10892_17436	2	0	0	0	0	0	0	0	0	0	0	0	0	0	2	0	0	0	0	0	0
M01530_32_000000000-CT392_1_1105_11024_21814	2	0	0	0	0	0	0	0	0	0	0	0	0	0	2	0	0	0	0	0	0
M01530_32_000000000-CT392_1_1105_11561_22891	2	0	0	0	0	0	0	0	0	0	2	0	0	0	0	0	0	0	0	0	0
M01530_32_000000000-CT392_1_1105_12154_21319	2	0	0	0	2	0	0	0	0	0	0	0	0	0	0	0	0	0	0	0	0
M01530_32_000000000-CT392_1_1105_13037_12394	2	0	0	0	0	0	0	2	0	0	0	0	0	0	0	0	0	0	0	0	0
M01530_32_000000000-CT392_1_1105_13698_15457	2	0	0	0	0	0	0	0	0	0	0	0	0	0	0	0	0	2	0	0	0
M01530_32_000000000-CT392_1_1105_13963_22166	2	2	0	0	0	0	0	0	0	0	0	0	0	0	0	0	0	0	0	0	0
M01530_32_000000000-CT392_1_1105_14498_4645	2	0	0	0	0	0	0	0	0	0	0	0	0	0	0	0	0	2	0	0	0
M01530_32_000000000-CT392_1_1105_15312_16549	2	0	0	0	2	0	0	0	0	0	0	0	0	0	0	0	0	0	0	0	0
M01530_32_000000000-CT392_1_1105_15447_9893	2	0	0	0	0	0	0	0	0	0	0	0	0	0	0	0	0	2	0	0	0
M01530_32_000000000-CT392_1_1105_16294_8388	2	2	0	0	0	0	0	0	0	0	0	0	0	0	0	0	0	0	0	0	0
M01530_32_000000000-CT392_1_1105_17708_10028	2	0	0	0	0	0	0	0	0	0	0	0	0	2	0	0	0	0	0	0	0
M01530_32_000000000-CT392_1_1105_17833_16148	2	0	0	0	0	0	0	0	0	0	0	0	0	0	2	0	0	0	0	0	0
M01530_32_000000000-CT392_1_1105_18656_5763	2	0	0	0	0	0	0	0	0	0	0	0	0	2	0	0	0	0	0	0	0
M01530_32_000000000-CT392_1_1105_19871_2878	2	0	0	0	0	0	0	0	0	0	0	0	0	0	2	0	0	0	0	0	0
M01530_32_000000000-CT392_1_1105_20773_6778	2	0	0	0	0	0	0	0	0	0	0	0	0	0	2	0	0	0	0	0	0
M01530_32_000000000-CT392_1_1105_21935_11160	2	0	0	0	0	0	0	0	0	0	2	0	0	0	0	0	0	0	0	0	0
M01530_32_000000000-CT392_1_1105_22140_12184	2	0	0	0	0	0	0	0	0	0	0	0	0	0	0	0	0	2	0	0	0
M01530_32_000000000-CT392_1_1105_22692_19809	2	0	0	0	2	0	0	0	0	0	0	0	0	0	0	0	0	0	0	0	0
M01530_32_000000000-CT392_1_1105_23121_23607	2	2	0	0	0	0	0	0	0	0	0	0	0	0	0	0	0	0	0	0	0
M01530_32_000000000-CT392_1_1105_25620_3852	2	0	0	0	0	0	0	0	0	0	0	0	0	0	0	0	0	2	0	0	0
M01530_32_000000000-CT392_1_1105_25855_11888	2	0	0	0	2	0	0	0	0	0	0	0	0	0	0	0	0	0	0	0	0
M01530_32_000000000-CT392_1_1105_26932_16846	2	0	0	0	0	0	0	0	0	0	0	0	0	0	2	0	0	0	0	0	0
M01530_32_000000000-CT392_1_1105_28222_11082	2	2	0	0	0	0	0	0	0	0	0	0	0	0	0	0	0	0	0	0	0
M01530_32_000000000-CT392_1_1105_4967_13085	2	0	0	0	0	0	0	0	0	0	0	0	0	0	0	0	0	1	0	1	0
M01530_32_000000000-CT392_1_1105_5549_19090	2	0	0	0	0	0	0	0	0	0	0	0	0	0	0	0	0	2	0	0	0
M01530_32_000000000-CT392_1_1105_7873_7326	2	2	0	0	0	0	0	0	0	0	0	0	0	0	0	0	0	0	0	0	0
M01530_32_000000000-CT392_1_1105_9897_23386	2	0	0	0	0	0	0	0	0	0	0	0	0	0	0	0	0	1	0	1	0
M01530_32_000000000-CT392_1_1106_10008_22913	2	0	0	0	0	0	0	0	0	0	2	0	0	0	0	0	0	0	0	0	0
M01530_32_000000000-CT392_1_1106_10291_4442	2	0	0	0	0	0	0	0	0	0	0	0	0	2	0	0	0	0	0	0	0
M01530_32_000000000-CT392_1_1106_12047_6424	2	0	0	0	0	0	0	0	0	0	0	0	0	0	2	0	0	0	0	0	0
M01530_32_000000000-CT392_1_1106_12144_21532	2	0	0	0	0	0	0	2	0	0	0	0	0	0	0	0	0	0	0	0	0
M01530_32_000000000-CT392_1_1106_14461_5987	2	0	0	0	0	0	0	0	0	0	0	0	0	0	0	0	0	2	0	0	0
M01530_32_000000000-CT392_1_1106_15437_10651	2	2	0	0	0	0	0	0	0	0	0	0	0	0	0	0	0	0	0	0	0
M01530_32_000000000-CT392_1_1106_15842_21025	2	0	0	0	0	0	0	0	0	0	0	0	0	0	2	0	0	0	0	0	0
M01530_32_000000000-CT392_1_1106_15843_17926	2	0	0	0	0	0	0	0	0	0	0	0	0	2	0	0	0	0	0	0	0
M01530_32_000000000-CT392_1_1106_15861_15075	2	0	0	0	0	0	0	0	0	0	0	0	0	0	0	0	0	2	0	0	0
M01530_32_000000000-CT392_1_1106_16644_16570	2	0	0	0	0	0	0	0	0	0	0	0	0	0	2	0	0	0	0	0	0
M01530_32_000000000-CT392_1_1106_18258_23695	2	0	0	0	0	0	0	0	0	0	0	0	0	2	0	0	0	0	0	0	0
M01530_32_000000000-CT392_1_1106_18875_14602	2	0	0	0	0	0	0	0	0	0	2	0	0	0	0	0	0	0	0	0	0
M01530_32_000000000-CT392_1_1106_19628_14244	2	0	0	0	0	0	0	0	0	0	0	0	0	2	0	0	0	0	0	0	0
M01530_32_000000000-CT392_1_1106_19792_3212	2	0	0	0	0	0	0	2	0	0	0	0	0	0	0	0	0	0	0	0	0
M01530_32_000000000-CT392_1_1106_22411_15001	2	0	0	0	0	0	0	0	0	0	0	0	0	0	2	0	0	0	0	0	0
M01530_32_000000000-CT392_1_1106_23294_4684	2	0	0	0	0	0	0	0	0	0	0	0	0	2	0	0	0	0	0	0	0
M01530_32_000000000-CT392_1_1106_24518_13125	2	0	0	0	0	0	0	0	0	0	0	0	0	2	0	0	0	0	0	0	0
M01530_32_000000000-CT392_1_1106_27034_15144	2	0	0	0	0	0	0	0	0	0	0	0	0	0	0	0	0	2	0	0	0
M01530_32_000000000-CT392_1_1106_28015_9052	2	0	0	0	2	0	0	0	0	0	0	0	0	0	0	0	0	0	0	0	0
M01530_32_000000000-CT392_1_1106_29041_12172	2	0	0	0	0	0	0	0	0	0	0	0	0	2	0	0	0	0	0	0	0
M01530_32_000000000-CT392_1_1106_4495_12546	2	0	0	0	2	0	0	0	0	0	0	0	0	0	0	0	0	0	0	0	0
M01530_32_000000000-CT392_1_1106_5012_15553	2	0	0	0	0	0	0	1	0	1	0	0	0	0	0	0	0	0	0	0	0
M01530_32_000000000-CT392_1_1106_7439_4745	2	0	0	0	0	0	0	0	0	0	0	0	0	0	0	0	0	2	0	0	0
M01530_32_000000000-CT392_1_1106_9499_7870	2	0	0	0	0	0	0	0	0	0	2	0	0	0	0	0	0	0	0	0	0
M01530_32_000000000-CT392_1_1106_9812_6617	2	0	0	0	2	0	0	0	0	0	0	0	0	0	0	0	0	0	0	0	0
M01530_32_000000000-CT392_1_1106_9816_12407	2	0	0	0	2	0	0	0	0	0	0	0	0	0	0	0	0	0	0	0	0
M01530_32_000000000-CT392_1_1107_10768_9710	2	0	0	0	0	0	0	0	0	0	0	0	0	2	0	0	0	0	0	0	0
M01530_32_000000000-CT392_1_1107_11745_23879	2	0	0	0	0	0	0	0	0	0	0	0	0	2	0	0	0	0	0	0	0
M01530_32_000000000-CT392_1_1107_12351_20197	2	0	0	0	0	0	0	0	0	0	0	0	0	0	2	0	0	0	0	0	0
M01530_32_000000000-CT392_1_1107_12940_10821	2	2	0	0	0	0	0	0	0	0	0	0	0	0	0	0	0	0	0	0	0
M01530_32_000000000-CT392_1_1107_14466_17404	2	0	0	0	0	0	0	0	0	0	0	0	0	2	0	0	0	0	0	0	0
M01530_32_000000000-CT392_1_1107_15137_11560	2	0	0	0	2	0	0	0	0	0	0	0	0	0	0	0	0	0	0	0	0
M01530_32_000000000-CT392_1_1107_16741_23510	2	2	0	0	0	0	0	0	0	0	0	0	0	0	0	0	0	0	0	0	0
M01530_32_000000000-CT392_1_1107_16889_15803	2	0	0	0	0	0	0	0	0	0	0	0	0	0	2	0	0	0	0	0	0
M01530_32_000000000-CT392_1_1107_17238_19372	2	0	0	0	0	0	0	0	0	0	0	0	0	0	0	0	0	2	0	0	0
M01530_32_000000000-CT392_1_1107_17434_11349	2	0	0	0	0	0	0	0	0	0	0	0	0	2	0	0	0	0	0	0	0
M01530_32_000000000-CT392_1_1107_17674_17056	2	0	0	0	0	0	0	0	0	0	0	0	0	0	2	0	0	0	0	0	0
M01530_32_000000000-CT392_1_1107_20845_16732	2	0	0	0	0	0	0	0	0	0	0	0	0	0	2	0	0	0	0	0	0
M01530_32_000000000-CT392_1_1107_22720_3672	2	0	0	0	0	0	0	0	0	0	0	0	0	2	0	0	0	0	0	0	0
M01530_32_000000000-CT392_1_1107_23122_7763	2	0	0	0	0	0	0	0	0	0	0	0	0	0	0	0	0	2	0	0	0
M01530_32_000000000-CT392_1_1107_23480_15871	2	0	0	0	2	0	0	0	0	0	0	0	0	0	0	0	0	0	0	0	0
M01530_32_000000000-CT392_1_1107_23812_9036	2	0	0	0	2	0	0	0	0	0	0	0	0	0	0	0	0	0	0	0	0
M01530_32_000000000-CT392_1_1107_23820_15415	2	0	0	0	0	0	0	2	0	0	0	0	0	0	0	0	0	0	0	0	0
M01530_32_000000000-CT392_1_1107_23932_12478	2	0	0	0	0	0	0	0	0	0	0	0	0	0	2	0	0	0	0	0	0
M01530_32_000000000-CT392_1_1107_25823_22673	2	0	0	0	0	0	0	0	0	0	0	0	0	0	2	0	0	0	0	0	0
M01530_32_000000000-CT392_1_1107_25898_14427	2	0	0	0	0	0	0	0	0	0	0	0	0	0	2	0	0	0	0	0	0
M01530_32_000000000-CT392_1_1107_26906_14688	2	0	0	0	0	0	0	2	0	0	0	0	0	0	0	0	0	0	0	0	0
M01530_32_000000000-CT392_1_1107_27396_16112	2	0	0	0	0	0	0	0	0	0	0	0	0	2	0	0	0	0	0	0	0
M01530_32_000000000-CT392_1_1107_27574_17232	2	0	0	0	0	0	0	2	0	0	0	0	0	0	0	0	0	0	0	0	0
M01530_32_000000000-CT392_1_1107_28237_8814	2	0	0	0	0	0	0	0	0	0	0	0	0	0	0	0	0	2	0	0	0
M01530_32_000000000-CT392_1_1107_28843_12682	2	2	0	0	0	0	0	0	0	0	0	0	0	0	0	0	0	0	0	0	0
M01530_32_000000000-CT392_1_1107_4998_13471	2	2	0	0	0	0	0	0	0	0	0	0	0	0	0	0	0	0	0	0	0
M01530_32_000000000-CT392_1_1107_5497_16722	2	0	0	0	2	0	0	0	0	0	0	0	0	0	0	0	0	0	0	0	0
M01530_32_000000000-CT392_1_1107_5810_5593	2	0	0	0	0	0	0	0	0	0	2	0	0	0	0	0	0	0	0	0	0
M01530_32_000000000-CT392_1_1107_7781_6143	2	0	0	0	2	0	0	0	0	0	0	0	0	0	0	0	0	0	0	0	0
M01530_32_000000000-CT392_1_1107_9644_16179	2	0	0	0	0	0	0	0	0	0	0	0	0	2	0	0	0	0	0	0	0
M01530_32_000000000-CT392_1_1108_11583_14714	2	2	0	0	0	0	0	0	0	0	0	0	0	0	0	0	0	0	0	0	0
M01530_32_000000000-CT392_1_1108_11666_4000	2	1	0	0	1	0	0	0	0	0	0	0	0	0	0	0	0	0	0	0	0
M01530_32_000000000-CT392_1_1108_12134_10043	2	0	0	0	0	0	0	0	0	0	0	0	0	0	1	0	0	0	0	0	0
M01530_32_000000000-CT392_1_1108_12697_5694	2	0	0	0	0	0	0	0	0	0	2	0	0	0	0	0	0	0	0	0	0
M01530_32_000000000-CT392_1_1108_12725_3822	2	0	0	0	2	0	0	0	0	0	0	0	0	0	0	0	0	0	0	0	0
M01530_32_000000000-CT392_1_1108_12777_2838	2	2	0	0	0	0	0	0	0	0	0	0	0	0	0	0	0	0	0	0	0
M01530_32_000000000-CT392_1_1108_12934_16218	2	2	0	0	0	0	0	0	0	0	0	0	0	0	0	0	0	0	0	0	0
M01530_32_000000000-CT392_1_1108_13262_8470	2	0	0	0	2	0	0	0	0	0	0	0	0	0	0	0	0	0	0	0	0
M01530_32_000000000-CT392_1_1108_15412_18861	2	0	0	0	0	0	0	0	0	0	2	0	0	0	0	0	0	0	0	0	0
M01530_32_000000000-CT392_1_1108_15524_21015	2	0	0	0	0	0	0	0	0	0	0	0	0	0	0	0	0	2	0	0	0
M01530_32_000000000-CT392_1_1108_17103_17420	2	0	0	0	0	0	0	0	0	0	0	0	0	2	0	0	0	0	0	0	0
M01530_32_000000000-CT392_1_1108_17222_22975	2	0	0	0	0	0	0	0	0	0	0	0	0	2	0	0	0	0	0	0	0
M01530_32_000000000-CT392_1_1108_17344_11108	2	2	0	0	0	0	0	0	0	0	0	0	0	0	0	0	0	0	0	0	0
M01530_32_000000000-CT392_1_1108_18154_11069	2	0	0	0	0	0	0	0	0	0	0	0	0	0	2	0	0	0	0	0	0
M01530_32_000000000-CT392_1_1108_18201_13763	2	2	0	0	0	0	0	0	0	0	0	0	0	0	0	0	0	0	0	0	0
M01530_32_000000000-CT392_1_1108_18304_9812	2	0	0	0	2	0	0	0	0	0	0	0	0	0	0	0	0	0	0	0	0
M01530_32_000000000-CT392_1_1108_18964_2112	2	0	0	0	0	0	0	0	0	0	0	0	0	0	0	0	0	2	0	0	0
M01530_32_000000000-CT392_1_1108_19419_6519	2	0	0	0	2	0	0	0	0	0	0	0	0	0	0	0	0	0	0	0	0
M01530_32_000000000-CT392_1_1108_19475_17561	2	0	0	0	0	0	0	0	0	0	0	0	0	0	2	0	0	0	0	0	0
M01530_32_000000000-CT392_1_1108_19476_10555	2	0	0	0	0	0	0	0	0	0	0	0	0	2	0	0	0	0	0	0	0
M01530_32_000000000-CT392_1_1108_20011_9772	2	0	0	0	2	0	0	0	0	0	0	0	0	0	0	0	0	0	0	0	0
M01530_32_000000000-CT392_1_1108_20901_19672	2	0	0	0	0	0	0	0	0	0	2	0	0	0	0	0	0	0	0	0	0
M01530_32_000000000-CT392_1_1108_21847_2393	2	0	0	0	0	0	0	0	0	0	0	0	0	0	0	0	0	2	0	0	0
M01530_32_000000000-CT392_1_1108_22438_9278	2	0	0	0	0	0	0	0	0	0	2	0	0	0	0	0	0	0	0	0	0
M01530_32_000000000-CT392_1_1108_22708_17075	2	0	0	0	0	0	0	0	0	0	0	0	0	2	0	0	0	0	0	0	0
M01530_32_000000000-CT392_1_1108_24919_13630	2	0	0	0	2	0	0	0	0	0	0	0	0	0	0	0	0	0	0	0	0
M01530_32_000000000-CT392_1_1108_26990_7083	2	0	0	0	0	0	0	0	0	0	0	0	0	0	2	0	0	0	0	0	0
M01530_32_000000000-CT392_1_1108_27261_19319	2	0	0	0	0	0	0	0	0	0	0	0	0	2	0	0	0	0	0	0	0
M01530_32_000000000-CT392_1_1108_27508_13276	2	0	0	0	2	0	0	0	0	0	0	0	0	0	0	0	0	0	0	0	0
M01530_32_000000000-CT392_1_1108_27840_10757	2	0	0	0	0	0	0	0	0	0	0	0	0	0	0	0	0	2	0	0	0
M01530_32_000000000-CT392_1_1108_27963_13211	2	2	0	0	0	0	0	0	0	0	0	0	0	0	0	0	0	0	0	0	0
M01530_32_000000000-CT392_1_1108_28295_17718	2	2	0	0	0	0	0	0	0	0	0	0	0	0	0	0	0	0	0	0	0
M01530_32_000000000-CT392_1_1108_4512_10718	2	0	0	0	0	0	0	2	0	0	0	0	0	0	0	0	0	0	0	0	0
M01530_32_000000000-CT392_1_1108_7518_21422	2	0	0	0	2	0	0	0	0	0	0	0	0	0	0	0	0	0	0	0	0
M01530_32_000000000-CT392_1_1108_8223_16402	2	0	0	0	0	0	0	0	0	0	0	0	0	0	0	0	0	2	0	0	0
M01530_32_000000000-CT392_1_1108_8538_12967	2	0	0	0	0	0	0	0	0	0	0	0	0	2	0	0	0	0	0	0	0
M01530_32_000000000-CT392_1_1108_9694_18644	2	0	0	0	0	0	0	0	0	0	0	0	0	0	0	0	0	2	0	0	0
M01530_32_000000000-CT392_1_1108_9937_7697	2	0	0	0	0	0	0	0	0	0	0	0	0	2	0	0	0	0	0	0	0
M01530_32_000000000-CT392_1_1109_10426_18030	2	0	0	0	0	0	0	0	0	0	0	0	0	0	2	0	0	0	0	0	0
M01530_32_000000000-CT392_1_1109_10737_20190	2	0	0	0	0	0	0	0	0	0	0	0	0	0	0	0	0	2	0	0	0
M01530_32_000000000-CT392_1_1109_12012_16086	2	0	0	0	0	0	0	0	0	0	0	0	0	0	2	0	0	0	0	0	0
M01530_32_000000000-CT392_1_1109_12599_2772	2	0	0	0	0	0	0	2	0	0	0	0	0	0	0	0	0	0	0	0	0
M01530_32_000000000-CT392_1_1109_14086_4968	2	0	0	0	2	0	0	0	0	0	0	0	0	0	0	0	0	0	0	0	0
M01530_32_000000000-CT392_1_1109_14842_22135	2	0	0	0	0	0	0	0	0	0	0	0	0	0	0	0	0	2	0	0	0
M01530_32_000000000-CT392_1_1109_16439_15680	2	0	0	0	0	0	0	2	0	0	0	0	0	0	0	0	0	0	0	0	0
M01530_32_000000000-CT392_1_1109_17113_16166	2	0	0	0	0	0	0	2	0	0	0	0	0	0	0	0	0	0	0	0	0
M01530_32_000000000-CT392_1_1109_18255_18789	2	0	0	0	0	0	0	0	0	0	2	0	0	0	0	0	0	0	0	0	0
M01530_32_000000000-CT392_1_1109_20881_22191	2	2	0	0	0	0	0	0	0	0	0	0	0	0	0	0	0	0	0	0	0
M01530_32_000000000-CT392_1_1109_22226_7565	2	0	0	0	0	0	0	0	0	0	2	0	0	0	0	0	0	0	0	0	0
M01530_32_000000000-CT392_1_1109_24031_20255	2	2	0	0	0	0	0	0	0	0	0	0	0	0	0	0	0	0	0	0	0
M01530_32_000000000-CT392_1_1109_24058_9735	2	0	0	0	0	0	0	2	0	0	0	0	0	0	0	0	0	0	0	0	0
M01530_32_000000000-CT392_1_1109_29401_14854	2	0	0	0	0	0	0	0	0	0	0	0	0	0	2	0	0	0	0	0	0
M01530_32_000000000-CT392_1_1109_5741_15461	2	0	0	0	0	0	0	0	0	0	0	0	0	0	2	0	0	0	0	0	0
M01530_32_000000000-CT392_1_1109_6123_14936	2	0	0	0	0	0	0	0	0	0	0	0	0	0	0	0	0	2	0	0	0
M01530_32_000000000-CT392_1_1109_6732_10031	2	0	0	0	0	0	0	0	0	0	0	0	0	0	2	0	0	0	0	0	0
M01530_32_000000000-CT392_1_1109_7455_9647	2	0	0	0	0	0	0	2	0	0	0	0	0	0	0	0	0	0	0	0	0
M01530_32_000000000-CT392_1_1109_7891_16066	2	0	0	0	2	0	0	0	0	0	0	0	0	0	0	0	0	0	0	0	0
M01530_32_000000000-CT392_1_1109_9090_23523	2	0	0	0	2	0	0	0	0	0	0	0	0	0	0	0	0	0	0	0	0
M01530_32_000000000-CT392_1_1109_9485_9296	2	0	0	0	0	0	0	0	0	0	0	0	0	2	0	0	0	0	0	0	0
M01530_32_000000000-CT392_1_1109_9737_17052	2	0	0	0	2	0	0	0	0	0	0	0	0	0	0	0	0	0	0	0	0
M01530_32_000000000-CT392_1_1109_9954_20135	2	0	0	0	0	0	0	0	0	0	0	0	0	2	0	0	0	0	0	0	0
M01530_32_000000000-CT392_1_1110_10123_4255	2	0	0	0	0	0	0	2	0	0	0	0	0	0	0	0	0	0	0	0	0
M01530_32_000000000-CT392_1_1110_10829_23051	2	0	0	0	2	0	0	0	0	0	0	0	0	0	0	0	0	0	0	0	0
M01530_32_000000000-CT392_1_1110_12157_7122	2	0	0	0	0	0	0	0	0	0	0	0	0	0	0	0	0	2	0	0	0
M01530_32_000000000-CT392_1_1110_12223_12722	2	0	0	0	0	0	0	0	0	0	0	0	0	0	2	0	0	0	0	0	0
M01530_32_000000000-CT392_1_1110_12502_7347	2	0	0	0	0	0	0	2	0	0	0	0	0	0	0	0	0	0	0	0	0
M01530_32_000000000-CT392_1_1110_13192_16151	2	0	0	0	0	0	0	0	0	0	0	0	0	2	0	0	0	0	0	0	0
M01530_32_000000000-CT392_1_1110_13687_16878	2	0	0	0	0	0	0	0	0	0	0	0	0	0	2	0	0	0	0	0	0
M01530_32_000000000-CT392_1_1110_13776_10695	2	0	0	0	0	0	0	0	0	0	0	0	0	0	0	0	0	2	0	0	0
M01530_32_000000000-CT392_1_1110_14161_24808	2	0	0	0	0	0	0	0	0	0	0	0	0	2	0	0	0	0	0	0	0
M01530_32_000000000-CT392_1_1110_16221_4193	2	2	0	0	0	0	0	0	0	0	0	0	0	0	0	0	0	0	0	0	0
M01530_32_000000000-CT392_1_1110_16412_17871	2	0	0	0	0	0	0	0	0	0	0	0	0	0	0	0	0	2	0	0	0
M01530_32_000000000-CT392_1_1110_16665_8334	2	0	0	0	0	0	0	2	0	0	0	0	0	0	0	0	0	0	0	0	0
M01530_32_000000000-CT392_1_1110_16756_15423	2	0	0	0	0	0	0	2	0	0	0	0	0	0	0	0	0	0	0	0	0
M01530_32_000000000-CT392_1_1110_17835_8986	2	2	0	0	0	0	0	0	0	0	0	0	0	0	0	0	0	0	0	0	0
M01530_32_000000000-CT392_1_1110_17954_10642	2	0	0	0	0	0	0	0	0	0	0	0	0	0	0	0	0	2	0	0	0
M01530_32_000000000-CT392_1_1110_18262_6218	2	2	0	0	0	0	0	0	0	0	0	0	0	0	0	0	0	0	0	0	0
M01530_32_000000000-CT392_1_1110_18722_18814	2	0	0	0	0	0	0	0	0	0	0	0	0	2	0	0	0	0	0	0	0
M01530_32_000000000-CT392_1_1110_19448_7507	2	0	0	0	0	0	0	0	0	0	0	0	0	0	2	0	0	0	0	0	0
M01530_32_000000000-CT392_1_1110_19769_5910	2	0	0	0	0	0	0	0	0	0	2	0	0	0	0	0	0	0	0	0	0
M01530_32_000000000-CT392_1_1110_19888_8227	2	0	0	0	0	0	0	0	0	0	1	0	1	0	0	0	0	0	0	0	0
M01530_32_000000000-CT392_1_1110_20369_7935	2	0	0	0	0	0	0	2	0	0	0	0	0	0	0	0	0	0	0	0	0
M01530_32_000000000-CT392_1_1110_21883_4940	2	0	0	0	0	0	0	0	0	0	2	0	0	0	0	0	0	0	0	0	0
M01530_32_000000000-CT392_1_1110_23955_23199	2	0	0	0	0	0	0	0	0	0	0	0	0	2	0	0	0	0	0	0	0
M01530_32_000000000-CT392_1_1110_24373_15197	2	0	0	0	0	0	0	0	0	0	0	0	0	0	2	0	0	0	0	0	0
M01530_32_000000000-CT392_1_1110_25410_4627	2	0	0	0	0	0	0	0	0	0	2	0	0	0	0	0	0	0	0	0	0
M01530_32_000000000-CT392_1_1110_25583_8918	2	0	0	0	0	0	0	0	0	0	0	0	0	0	0	0	0	2	0	0	0
M01530_32_000000000-CT392_1_1110_26665_10026	2	0	0	0	0	0	0	0	0	0	2	0	0	0	0	0	0	0	0	0	0
M01530_32_000000000-CT392_1_1110_27372_17135	2	0	0	0	0	0	0	0	0	0	0	0	0	0	2	0	0	0	0	0	0
M01530_32_000000000-CT392_1_1110_7199_7349	2	0	0	0	0	0	0	0	0	0	1	0	1	0	0	0	0	0	0	0	0
M01530_32_000000000-CT392_1_1111_10801_8335	2	0	0	0	0	0	0	0	0	0	0	0	0	2	0	0	0	0	0	0	0
M01530_32_000000000-CT392_1_1111_11156_14063	2	2	0	0	0	0	0	0	0	0	0	0	0	0	0	0	0	0	0	0	0
M01530_32_000000000-CT392_1_1111_11605_2056	2	0	0	0	1	1	0	0	0	0	0	0	0	0	0	0	0	0	0	0	0
M01530_32_000000000-CT392_1_1111_12111_16158	2	2	0	0	0	0	0	0	0	0	0	0	0	0	0	0	0	0	0	0	0
M01530_32_000000000-CT392_1_1111_12434_18786	2	0	0	0	0	0	0	0	0	0	0	0	0	0	0	0	0	2	0	0	0
M01530_32_000000000-CT392_1_1111_12569_14613	2	0	0	0	0	0	0	0	0	0	0	0	0	0	2	0	0	0	0	0	0
M01530_32_000000000-CT392_1_1111_13721_18782	2	0	0	0	0	0	0	0	0	0	0	0	0	0	2	0	0	0	0	0	0
M01530_32_000000000-CT392_1_1111_14475_2083	2	0	0	0	0	0	0	0	0	0	0	0	0	0	0	0	0	2	0	0	0
M01530_32_000000000-CT392_1_1111_14682_14831	2	0	0	0	2	0	0	0	0	0	0	0	0	0	0	0	0	0	0	0	0
M01530_32_000000000-CT392_1_1111_14809_19718	2	0	0	0	0	0	0	0	0	0	0	0	0	0	0	0	0	2	0	0	0
M01530_32_000000000-CT392_1_1111_15461_2044	2	0	0	0	0	0	0	0	0	0	0	0	0	0	2	0	0	0	0	0	0
M01530_32_000000000-CT392_1_1111_15493_20284	2	2	0	0	0	0	0	0	0	0	0	0	0	0	0	0	0	0	0	0	0
M01530_32_000000000-CT392_1_1111_17204_9966	2	0	0	0	0	0	0	0	0	0	2	0	0	0	0	0	0	0	0	0	0
M01530_32_000000000-CT392_1_1111_18221_10196	2	0	0	0	2	0	0	0	0	0	0	0	0	0	0	0	0	0	0	0	0
M01530_32_000000000-CT392_1_1111_18835_22761	2	0	0	0	0	0	0	2	0	0	0	0	0	0	0	0	0	0	0	0	0
M01530_32_000000000-CT392_1_1111_19183_19674	2	0	0	0	0	0	0	0	0	0	0	0	0	0	2	0	0	0	0	0	0
M01530_32_000000000-CT392_1_1111_20327_17049	2	0	0	0	0	0	0	0	0	0	0	0	0	0	0	0	0	2	0	0	0
M01530_32_000000000-CT392_1_1111_20389_9010	2	0	0	0	2	0	0	0	0	0	0	0	0	0	0	0	0	0	0	0	0
M01530_32_000000000-CT392_1_1111_20817_20101	2	0	0	0	0	0	0	0	0	0	2	0	0	0	0	0	0	0	0	0	0
M01530_32_000000000-CT392_1_1111_21570_4040	2	0	0	0	0	0	0	0	0	0	2	0	0	0	0	0	0	0	0	0	0
M01530_32_000000000-CT392_1_1111_21580_2714	2	2	0	0	0	0	0	0	0	0	0	0	0	0	0	0	0	0	0	0	0
M01530_32_000000000-CT392_1_1111_22430_6979	2	0	0	0	0	0	0	0	0	0	0	0	0	0	0	0	0	2	0	0	0
M01530_32_000000000-CT392_1_1111_24219_17472	2	0	0	0	0	0	0	0	0	0	0	0	0	2	0	0	0	0	0	0	0
M01530_32_000000000-CT392_1_1111_24655_20667	2	0	0	0	0	0	0	0	0	0	2	0	0	0	0	0	0	0	0	0	0
M01530_32_000000000-CT392_1_1111_25740_13544	2	0	0	0	0	0	0	0	0	0	0	0	0	0	2	0	0	0	0	0	0
M01530_32_000000000-CT392_1_1111_25910_19696	2	2	0	0	0	0	0	0	0	0	0	0	0	0	0	0	0	0	0	0	0
M01530_32_000000000-CT392_1_1111_26758_16732	2	0	0	0	0	0	0	0	0	0	0	0	0	0	0	0	0	2	0	0	0
M01530_32_000000000-CT392_1_1111_26847_14092	2	2	0	0	0	0	0	0	0	0	0	0	0	0	0	0	0	0	0	0	0
M01530_32_000000000-CT392_1_1111_28008_12506	2	0	0	0	0	0	0	0	0	0	0	0	0	2	0	0	0	0	0	0	0
M01530_32_000000000-CT392_1_1111_28276_9153	2	0	0	0	0	0	0	0	0	0	2	0	0	0	0	0	0	0	0	0	0
M01530_32_000000000-CT392_1_1111_7243_4220	2	0	0	0	2	0	0	0	0	0	0	0	0	0	0	0	0	0	0	0	0
M01530_32_000000000-CT392_1_1111_9644_22283	2	0	0	0	0	0	0	0	0	0	0	0	0	2	0	0	0	0	0	0	0
M01530_32_000000000-CT392_1_1112_10985_20144	2	0	0	0	0	0	0	0	0	0	2	0	0	0	0	0	0	0	0	0	0
M01530_32_000000000-CT392_1_1112_11052_14671	2	0	0	0	0	0	0	0	0	0	0	0	0	0	0	0	0	2	0	0	0
M01530_32_000000000-CT392_1_1112_13012_15781	2	0	0	0	0	0	0	0	0	0	0	0	0	0	2	0	0	0	0	0	0
M01530_32_000000000-CT392_1_1112_13330_20957	2	0	0	0	0	0	0	0	0	0	0	0	0	0	2	0	0	0	0	0	0
M01530_32_000000000-CT392_1_1112_15026_21962	2	0	0	0	0	0	0	0	0	0	2	0	0	0	0	0	0	0	0	0	0
M01530_32_000000000-CT392_1_1112_15031_20620	2	0	0	0	0	0	0	0	0	0	0	0	0	0	2	0	0	0	0	0	0
M01530_32_000000000-CT392_1_1112_16863_16277	2	0	0	0	0	0	0	0	0	0	0	0	0	0	2	0	0	0	0	0	0
M01530_32_000000000-CT392_1_1112_18367_12388	2	0	0	0	0	0	0	0	0	0	0	0	0	2	0	0	0	0	0	0	0
M01530_32_000000000-CT392_1_1112_19909_5311	2	0	0	0	0	0	0	0	0	0	0	0	0	0	0	0	0	2	0	0	0
M01530_32_000000000-CT392_1_1112_20124_17460	2	0	0	0	0	0	0	0	0	0	0	0	0	2	0	0	0	0	0	0	0
M01530_32_000000000-CT392_1_1112_20354_11460	2	0	0	0	0	0	0	0	0	0	2	0	0	0	0	0	0	0	0	0	0
M01530_32_000000000-CT392_1_1112_21024_14745	2	2	0	0	0	0	0	0	0	0	0	0	0	0	0	0	0	0	0	0	0
M01530_32_000000000-CT392_1_1112_21800_22911	2	0	0	0	0	0	0	0	0	0	0	0	0	0	2	0	0	0	0	0	0
M01530_32_000000000-CT392_1_1112_21905_21291	2	0	0	0	2	0	0	0	0	0	0	0	0	0	0	0	0	0	0	0	0
M01530_32_000000000-CT392_1_1112_21946_4097	2	0	0	0	0	0	0	0	0	0	2	0	0	0	0	0	0	0	0	0	0
M01530_32_000000000-CT392_1_1112_22365_17526	2	0	0	0	2	0	0	0	0	0	0	0	0	0	0	0	0	0	0	0	0
M01530_32_000000000-CT392_1_1112_22772_18854	2	2	0	0	0	0	0	0	0	0	0	0	0	0	0	0	0	0	0	0	0
M01530_32_000000000-CT392_1_1112_23866_7272	2	0	0	0	0	0	0	2	0	0	0	0	0	0	0	0	0	0	0	0	0
M01530_32_000000000-CT392_1_1112_23965_19552	2	0	0	0	0	0	0	2	0	0	0	0	0	0	0	0	0	0	0	0	0
M01530_32_000000000-CT392_1_1112_24053_3087	2	2	0	0	0	0	0	0	0	0	0	0	0	0	0	0	0	0	0	0	0
M01530_32_000000000-CT392_1_1112_24078_9409	2	1	0	0	1	0	0	0	0	0	0	0	0	0	0	0	0	0	0	0	0
M01530_32_000000000-CT392_1_1112_24839_22363	2	0	0	0	0	0	0	0	0	0	0	0	0	0	0	0	0	2	0	0	0
M01530_32_000000000-CT392_1_1112_24861_22866	2	0	0	0	0	0	0	0	0	0	0	0	0	0	2	0	0	0	0	0	0
M01530_32_000000000-CT392_1_1112_25144_22718	2	0	0	0	0	0	0	0	0	0	1	0	1	0	0	0	0	0	0	0	0
M01530_32_000000000-CT392_1_1112_27607_13822	2	0	0	0	0	0	0	2	0	0	0	0	0	0	0	0	0	0	0	0	0
M01530_32_000000000-CT392_1_1112_5807_16662	2	0	0	0	0	0	0	0	0	0	0	0	0	0	2	0	0	0	0	0	0
M01530_32_000000000-CT392_1_1112_9392_23302	2	0	0	0	0	0	0	0	0	0	0	0	0	2	0	0	0	0	0	0	0
M01530_32_000000000-CT392_1_1112_9462_15886	2	0	0	0	0	0	0	0	0	0	0	0	0	0	0	0	0	2	0	0	0
M01530_32_000000000-CT392_1_1112_9780_15374	2	0	0	0	0	0	0	2	0	0	0	0	0	0	0	0	0	0	0	0	0
M01530_32_000000000-CT392_1_1112_9805_24971	2	0	0	0	2	0	0	0	0	0	0	0	0	0	0	0	0	0	0	0	0
M01530_32_000000000-CT392_1_1113_10407_22904	2	2	0	0	0	0	0	0	0	0	0	0	0	0	0	0	0	0	0	0	0
M01530_32_000000000-CT392_1_1113_10448_4778	2	0	0	0	2	0	0	0	0	0	0	0	0	0	0	0	0	0	0	0	0
M01530_32_000000000-CT392_1_1113_10971_18491	2	0	0	0	0	0	0	0	0	0	2	0	0	0	0	0	0	0	0	0	0
M01530_32_000000000-CT392_1_1113_11473_9571	2	0	0	0	0	0	0	2	0	0	0	0	0	0	0	0	0	0	0	0	0
M01530_32_000000000-CT392_1_1113_12143_4621	2	0	0	0	0	0	0	0	0	0	0	0	0	2	0	0	0	0	0	0	0
M01530_32_000000000-CT392_1_1113_12165_20851	2	0	0	0	0	0	0	0	0	0	0	0	0	0	2	0	0	0	0	0	0
M01530_32_000000000-CT392_1_1113_12583_7882	2	0	0	0	1	0	1	0	0	0	0	0	0	0	0	0	0	0	0	0	0
M01530_32_000000000-CT392_1_1113_12870_15391	2	0	0	0	2	0	0	0	0	0	0	0	0	0	0	0	0	0	0	0	0
M01530_32_000000000-CT392_1_1113_13048_23594	2	0	0	0	0	0	0	0	0	0	0	0	0	0	0	0	0	1	0	1	0
M01530_32_000000000-CT392_1_1113_15028_7738	2	0	0	0	2	0	0	0	0	0	0	0	0	0	0	0	0	0	0	0	0
M01530_32_000000000-CT392_1_1113_15379_22982	2	0	0	0	0	0	0	0	0	0	0	0	0	0	0	0	0	2	0	0	0
M01530_32_000000000-CT392_1_1113_16410_23972	2	0	0	0	0	0	0	0	0	0	0	0	0	2	0	0	0	0	0	0	0
M01530_32_000000000-CT392_1_1113_17185_21937	2	0	0	0	2	0	0	0	0	0	0	0	0	0	0	0	0	0	0	0	0
M01530_32_000000000-CT392_1_1113_17509_5503	2	0	0	0	0	0	0	0	0	0	0	0	0	2	0	0	0	0	0	0	0
M01530_32_000000000-CT392_1_1113_17950_7782	2	0	0	0	0	0	0	0	0	0	2	0	0	0	0	0	0	0	0	0	0
M01530_32_000000000-CT392_1_1113_18380_6083	2	0	0	0	0	0	0	0	0	0	0	0	0	0	2	0	0	0	0	0	0
M01530_32_000000000-CT392_1_1113_18528_21319	2	0	0	0	0	0	0	0	0	0	0	0	0	0	0	0	0	2	0	0	0
M01530_32_000000000-CT392_1_1113_18745_5889	2	0	0	0	0	0	0	0	0	0	0	0	0	0	0	0	0	2	0	0	0
M01530_32_000000000-CT392_1_1113_18812_17098	2	2	0	0	0	0	0	0	0	0	0	0	0	0	0	0	0	0	0	0	0
M01530_32_000000000-CT392_1_1113_18863_11608	2	0	0	0	0	0	0	0	0	0	0	0	0	2	0	0	0	0	0	0	0
M01530_32_000000000-CT392_1_1113_20435_15764	2	2	0	0	0	0	0	0	0	0	0	0	0	0	0	0	0	0	0	0	0
M01530_32_000000000-CT392_1_1113_20752_12503	2	0	0	0	0	0	0	0	0	0	0	0	0	0	0	0	0	2	0	0	0
M01530_32_000000000-CT392_1_1113_20844_16295	2	0	0	0	2	0	0	0	0	0	0	0	0	0	0	0	0	0	0	0	0
M01530_32_000000000-CT392_1_1113_21719_24627	2	2	0	0	0	0	0	0	0	0	0	0	0	0	0	0	0	0	0	0	0
M01530_32_000000000-CT392_1_1113_21833_16978	2	0	0	0	0	0	0	0	0	0	0	0	0	2	0	0	0	0	0	0	0
M01530_32_000000000-CT392_1_1113_23112_9445	2	0	0	0	0	0	0	0	0	0	0	0	0	2	0	0	0	0	0	0	0
M01530_32_000000000-CT392_1_1113_23202_10466	2	0	0	0	0	0	0	0	0	0	2	0	0	0	0	0	0	0	0	0	0
M01530_32_000000000-CT392_1_1113_23245_21512	2	0	0	0	0	0	0	1	1	0	0	0	0	0	0	0	0	0	0	0	0
M01530_32_000000000-CT392_1_1113_23469_8476	2	0	0	0	2	0	0	0	0	0	0	0	0	0	0	0	0	0	0	0	0
M01530_32_000000000-CT392_1_1113_23610_14899	2	0	0	0	0	0	0	0	0	0	0	0	0	2	0	0	0	0	0	0	0
M01530_32_000000000-CT392_1_1113_23724_10888	2	2	0	0	0	0	0	0	0	0	0	0	0	0	0	0	0	0	0	0	0
M01530_32_000000000-CT392_1_1113_24675_7062	2	0	0	0	2	0	0	0	0	0	0	0	0	0	0	0	0	0	0	0	0
M01530_32_000000000-CT392_1_1113_24981_17182	2	0	0	0	0	0	0	0	0	0	0	0	0	0	0	0	0	2	0	0	0
M01530_32_000000000-CT392_1_1113_25558_7772	2	0	0	0	0	0	0	0	0	0	0	0	0	0	0	0	0	2	0	0	0
M01530_32_000000000-CT392_1_1113_25992_18953	2	0	0	0	0	0	0	0	0	0	0	0	0	0	0	0	0	2	0	0	0
M01530_32_000000000-CT392_1_1113_26682_13358	2	0	0	0	2	0	0	0	0	0	0	0	0	0	0	0	0	0	0	0	0
M01530_32_000000000-CT392_1_1113_26719_8108	2	0	0	0	0	0	0	0	0	0	0	0	0	2	0	0	0	0	0	0	0
M01530_32_000000000-CT392_1_1113_27443_6267	2	0	0	0	2	0	0	0	0	0	0	0	0	0	0	0	0	0	0	0	0
M01530_32_000000000-CT392_1_1113_8470_19487	2	0	0	0	0	0	0	0	0	0	2	0	0	0	0	0	0	0	0	0	0
M01530_32_000000000-CT392_1_1113_9166_7315	2	2	0	0	0	0	0	0	0	0	0	0	0	0	0	0	0	0	0	0	0
M01530_32_000000000-CT392_1_1114_12180_7474	2	0	0	0	0	0	0	0	0	0	0	0	0	0	2	0	0	0	0	0	0
M01530_32_000000000-CT392_1_1114_13523_22430	2	0	0	0	0	0	0	0	0	0	0	0	0	0	2	0	0	0	0	0	0
M01530_32_000000000-CT392_1_1114_13933_6765	2	0	0	0	0	0	0	0	0	0	2	0	0	0	0	0	0	0	0	0	0
M01530_32_000000000-CT392_1_1114_14580_11979	2	0	0	0	0	0	0	1	0	1	0	0	0	0	0	0	0	0	0	0	0
M01530_32_000000000-CT392_1_1114_14776_15528	2	0	0	0	0	0	0	0	0	0	0	0	0	0	2	0	0	0	0	0	0
M01530_32_000000000-CT392_1_1114_15593_19882	2	2	0	0	0	0	0	0	0	0	0	0	0	0	0	0	0	0	0	0	0
M01530_32_000000000-CT392_1_1114_16179_2454	2	0	0	0	2	0	0	0	0	0	0	0	0	0	0	0	0	0	0	0	0
M01530_32_000000000-CT392_1_1114_16458_19940	2	0	0	0	0	0	0	0	0	0	0	0	0	2	0	0	0	0	0	0	0
M01530_32_000000000-CT392_1_1114_17006_6938	2	0	0	0	2	0	0	0	0	0	0	0	0	0	0	0	0	0	0	0	0
M01530_32_000000000-CT392_1_1114_19017_6078	2	0	0	0	0	0	0	0	0	0	0	0	0	0	2	0	0	0	0	0	0
M01530_32_000000000-CT392_1_1114_20109_17526	2	0	0	0	0	0	0	2	0	0	0	0	0	0	0	0	0	0	0	0	0
M01530_32_000000000-CT392_1_1114_22301_12135	2	0	0	0	2	0	0	0	0	0	0	0	0	0	0	0	0	0	0	0	0
M01530_32_000000000-CT392_1_1114_22816_20616	2	2	0	0	0	0	0	0	0	0	0	0	0	0	0	0	0	0	0	0	0
M01530_32_000000000-CT392_1_1114_23472_15773	2	2	0	0	0	0	0	0	0	0	0	0	0	0	0	0	0	0	0	0	0
M01530_32_000000000-CT392_1_1114_24210_17470	2	0	0	0	0	0	0	0	0	0	2	0	0	0	0	0	0	0	0	0	0
M01530_32_000000000-CT392_1_1114_24882_19141	2	0	0	0	0	0	0	0	0	0	0	0	0	0	0	0	0	2	0	0	0
M01530_32_000000000-CT392_1_1114_26834_15010	2	0	0	0	1	0	1	0	0	0	0	0	0	0	0	0	0	0	0	0	0
M01530_32_000000000-CT392_1_1114_7256_11425	2	0	0	0	0	0	0	0	0	0	0	0	0	2	0	0	0	0	0	0	0
M01530_32_000000000-CT392_1_1114_8066_13433	2	0	0	0	0	0	0	0	0	0	0	0	0	0	2	0	0	0	0	0	0
M01530_32_000000000-CT392_1_1114_8521_11933	2	0	0	0	2	0	0	0	0	0	0	0	0	0	0	0	0	0	0	0	0
M01530_32_000000000-CT392_1_1115_10301_13245	2	2	0	0	0	0	0	0	0	0	0	0	0	0	0	0	0	0	0	0	0
M01530_32_000000000-CT392_1_1115_10719_5313	2	0	0	0	0	0	0	0	0	0	2	0	0	0	0	0	0	0	0	0	0
M01530_32_000000000-CT392_1_1115_12796_4728	2	0	0	0	0	0	0	0	0	0	0	0	0	0	0	0	0	2	0	0	0
M01530_32_000000000-CT392_1_1115_13688_10108	2	0	0	0	0	0	0	0	0	0	0	0	0	2	0	0	0	0	0	0	0
M01530_32_000000000-CT392_1_1115_16133_20198	2	0	0	0	2	0	0	0	0	0	0	0	0	0	0	0	0	0	0	0	0
M01530_32_000000000-CT392_1_1115_16782_10432	2	0	0	0	0	0	0	0	0	0	0	0	0	0	0	0	0	2	0	0	0
M01530_32_000000000-CT392_1_1115_17379_6519	2	0	0	0	0	0	0	2	0	0	0	0	0	0	0	0	0	0	0	0	0
M01530_32_000000000-CT392_1_1115_17752_7488	2	0	0	0	2	0	0	0	0	0	0	0	0	0	0	0	0	0	0	0	0
M01530_32_000000000-CT392_1_1115_17835_11384	2	0	0	0	0	0	0	0	0	0	0	0	0	0	0	0	0	2	0	0	0
M01530_32_000000000-CT392_1_1115_18020_3340	2	0	0	0	2	0	0	0	0	0	0	0	0	0	0	0	0	0	0	0	0
M01530_32_000000000-CT392_1_1115_18077_8639	2	0	0	0	0	0	0	0	0	0	1	1	0	0	0	0	0	0	0	0	0
M01530_32_000000000-CT392_1_1115_18990_5140	2	0	0	0	0	0	0	0	0	0	0	0	0	0	0	0	0	2	0	0	0
M01530_32_000000000-CT392_1_1115_19809_10871	2	0	0	0	0	0	0	2	0	0	0	0	0	0	0	0	0	0	0	0	0
M01530_32_000000000-CT392_1_1115_20599_11530	2	0	0	0	0	0	0	0	0	0	0	0	0	0	0	0	0	2	0	0	0
M01530_32_000000000-CT392_1_1115_20861_15884	2	0	0	0	0	0	0	0	0	0	0	0	0	2	0	0	0	0	0	0	0
M01530_32_000000000-CT392_1_1115_21696_6969	2	0	0	0	0	0	0	0	0	0	0	0	0	2	0	0	0	0	0	0	0
M01530_32_000000000-CT392_1_1115_22022_21464	2	0	0	0	0	0	0	0	0	0	0	0	0	0	2	0	0	0	0	0	0
M01530_32_000000000-CT392_1_1115_22436_12467	2	0	0	0	0	0	0	0	0	0	2	0	0	0	0	0	0	0	0	0	0
M01530_32_000000000-CT392_1_1115_22608_17560	2	0	0	0	0	0	0	2	0	0	0	0	0	0	0	0	0	0	0	0	0
M01530_32_000000000-CT392_1_1115_22669_3843	2	0	0	0	2	0	0	0	0	0	0	0	0	0	0	0	0	0	0	0	0
M01530_32_000000000-CT392_1_1115_22948_15587	2	0	0	0	0	0	0	1	0	1	0	0	0	0	0	0	0	0	0	0	0
M01530_32_000000000-CT392_1_1115_25748_11596	2	0	0	0	2	0	0	0	0	0	0	0	0	0	0	0	0	0	0	0	0
M01530_32_000000000-CT392_1_1115_25774_12808	2	0	0	0	0	0	0	0	0	0	0	0	0	2	0	0	0	0	0	0	0
M01530_32_000000000-CT392_1_1115_28871_16129	2	0	0	0	0	0	0	0	0	0	2	0	0	0	0	0	0	0	0	0	0
M01530_32_000000000-CT392_1_1115_7176_13829	2	0	0	0	0	0	0	0	0	0	0	0	0	0	0	0	0	2	0	0	0
M01530_32_000000000-CT392_1_1115_7184_14937	2	0	0	0	0	0	0	0	0	0	0	0	0	2	0	0	0	0	0	0	0
M01530_32_000000000-CT392_1_1115_7916_16294	2	0	0	0	0	0	0	0	0	0	2	0	0	0	0	0	0	0	0	0	0
M01530_32_000000000-CT392_1_1115_8519_15389	2	0	0	0	0	0	0	2	0	0	0	0	0	0	0	0	0	0	0	0	0
M01530_32_000000000-CT392_1_1115_9396_22272	2	0	0	0	0	0	0	0	0	0	2	0	0	0	0	0	0	0	0	0	0
M01530_32_000000000-CT392_1_1115_9439_24313	2	0	0	0	1	1	0	0	0	0	0	0	0	0	0	0	0	0	0	0	0
M01530_32_000000000-CT392_1_1116_10039_17690	2	2	0	0	0	0	0	0	0	0	0	0	0	0	0	0	0	0	0	0	0
M01530_32_000000000-CT392_1_1116_11986_17184	2	0	0	0	0	0	0	0	0	0	2	0	0	0	0	0	0	0	0	0	0
M01530_32_000000000-CT392_1_1116_12910_16957	2	0	0	0	0	0	0	0	0	0	0	0	0	2	0	0	0	0	0	0	0
M01530_32_000000000-CT392_1_1116_13597_19185	2	2	0	0	0	0	0	0	0	0	0	0	0	0	0	0	0	0	0	0	0
M01530_32_000000000-CT392_1_1116_14744_9125	2	2	0	0	0	0	0	0	0	0	0	0	0	0	0	0	0	0	0	0	0
M01530_32_000000000-CT392_1_1116_15328_19606	2	0	0	0	0	0	0	0	0	0	0	0	0	2	0	0	0	0	0	0	0
M01530_32_000000000-CT392_1_1116_17608_17177	2	0	0	0	0	0	0	0	0	0	2	0	0	0	0	0	0	0	0	0	0
M01530_32_000000000-CT392_1_1116_17678_9548	2	0	0	0	0	0	0	0	0	0	0	0	0	2	0	0	0	0	0	0	0
M01530_32_000000000-CT392_1_1116_17895_7139	2	2	0	0	0	0	0	0	0	0	0	0	0	0	0	0	0	0	0	0	0
M01530_32_000000000-CT392_1_1116_18135_24244	2	0	0	0	0	0	0	0	0	0	2	0	0	0	0	0	0	0	0	0	0
M01530_32_000000000-CT392_1_1116_19449_16837	2	2	0	0	0	0	0	0	0	0	0	0	0	0	0	0	0	0	0	0	0
M01530_32_000000000-CT392_1_1116_19889_23230	2	0	0	0	0	0	0	2	0	0	0	0	0	0	0	0	0	0	0	0	0
M01530_32_000000000-CT392_1_1116_20196_8884	2	0	0	0	0	0	0	0	0	0	0	0	0	0	2	0	0	0	0	0	0
M01530_32_000000000-CT392_1_1116_20427_18117	2	0	0	0	0	0	0	0	0	0	0	0	0	2	0	0	0	0	0	0	0
M01530_32_000000000-CT392_1_1116_22300_6974	2	0	0	0	0	0	0	0	0	0	0	0	0	0	0	0	0	2	0	0	0
M01530_32_000000000-CT392_1_1116_22498_17308	2	0	0	0	0	0	0	0	0	0	0	0	0	2	0	0	0	0	0	0	0
M01530_32_000000000-CT392_1_1116_24007_10282	2	0	0	0	0	0	0	0	0	0	2	0	0	0	0	0	0	0	0	0	0
M01530_32_000000000-CT392_1_1116_25663_8054	2	2	0	0	0	0	0	0	0	0	0	0	0	0	0	0	0	0	0	0	0
M01530_32_000000000-CT392_1_1116_25673_4501	2	0	0	0	0	0	0	0	0	0	0	0	0	0	0	0	0	2	0	0	0
M01530_32_000000000-CT392_1_1116_25728_14078	2	0	0	0	0	0	0	0	0	0	0	0	0	0	0	0	0	2	0	0	0
M01530_32_000000000-CT392_1_1116_25730_15583	2	0	0	0	0	0	0	0	0	0	2	0	0	0	0	0	0	0	0	0	0
M01530_32_000000000-CT392_1_1116_26003_5990	2	0	0	0	0	0	0	2	0	0	0	0	0	0	0	0	0	0	0	0	0
M01530_32_000000000-CT392_1_1116_27786_19821	2	0	0	0	0	0	0	0	0	0	0	0	0	2	0	0	0	0	0	0	0
M01530_32_000000000-CT392_1_1116_27933_10164	2	2	0	0	0	0	0	0	0	0	0	0	0	0	0	0	0	0	0	0	0
M01530_32_000000000-CT392_1_1116_28261_7420	2	0	0	0	0	0	0	0	0	0	2	0	0	0	0	0	0	0	0	0	0
M01530_32_000000000-CT392_1_1116_3979_14386	2	0	0	0	0	0	0	0	0	0	2	0	0	0	0	0	0	0	0	0	0
M01530_32_000000000-CT392_1_1116_5522_14061	2	1	0	0	1	0	0	0	0	0	0	0	0	0	0	0	0	0	0	0	0
M01530_32_000000000-CT392_1_1116_7321_10167	2	0	0	0	0	0	0	0	0	0	0	0	0	0	2	0	0	0	0	0	0
M01530_32_000000000-CT392_1_1116_8805_4867	2	0	0	0	2	0	0	0	0	0	0	0	0	0	0	0	0	0	0	0	0
M01530_32_000000000-CT392_1_1116_9020_11289	2	0	0	0	2	0	0	0	0	0	0	0	0	0	0	0	0	0	0	0	0
M01530_32_000000000-CT392_1_1116_9587_8413	2	0	0	0	0	0	0	0	0	0	0	0	0	0	0	0	0	2	0	0	0
M01530_32_000000000-CT392_1_1117_11316_6417	2	0	0	0	0	0	0	0	0	0	0	0	0	0	0	0	0	2	0	0	0
M01530_32_000000000-CT392_1_1117_11747_12055	2	2	0	0	0	0	0	0	0	0	0	0	0	0	0	0	0	0	0	0	0
M01530_32_000000000-CT392_1_1117_12866_2941	2	0	0	0	0	0	0	0	0	0	0	0	0	0	0	0	0	2	0	0	0
M01530_32_000000000-CT392_1_1117_13193_14280	2	2	0	0	0	0	0	0	0	0	0	0	0	0	0	0	0	0	0	0	0
M01530_32_000000000-CT392_1_1117_13408_9337	2	0	0	0	0	0	0	2	0	0	0	0	0	0	0	0	0	0	0	0	0
M01530_32_000000000-CT392_1_1117_13544_20242	2	0	0	0	0	0	0	0	0	0	0	0	0	0	2	0	0	0	0	0	0
M01530_32_000000000-CT392_1_1117_15978_4776	2	0	0	0	0	0	0	0	0	0	0	0	0	0	0	0	0	2	0	0	0
M01530_32_000000000-CT392_1_1117_16001_7171	2	0	0	0	0	0	0	0	0	0	0	0	0	0	0	0	0	2	0	0	0
M01530_32_000000000-CT392_1_1117_17494_8338	2	0	0	0	0	0	0	0	0	0	0	0	0	2	0	0	0	0	0	0	0
M01530_32_000000000-CT392_1_1117_17666_13861	2	0	0	0	0	0	0	2	0	0	0	0	0	0	0	0	0	0	0	0	0
M01530_32_000000000-CT392_1_1117_18765_18639	2	0	0	0	0	0	0	0	0	0	0	0	0	0	2	0	0	0	0	0	0
M01530_32_000000000-CT392_1_1117_19111_17780	2	0	0	0	0	0	0	0	0	0	0	0	0	2	0	0	0	0	0	0	0
M01530_32_000000000-CT392_1_1117_20735_20231	2	0	0	0	0	0	0	0	0	0	0	0	0	0	2	0	0	0	0	0	0
M01530_32_000000000-CT392_1_1117_22397_8046	2	0	0	0	2	0	0	0	0	0	0	0	0	0	0	0	0	0	0	0	0
M01530_32_000000000-CT392_1_1117_26380_4957	2	0	0	0	2	0	0	0	0	0	0	0	0	0	0	0	0	0	0	0	0
M01530_32_000000000-CT392_1_1117_26883_17918	2	0	0	0	0	0	0	0	0	0	0	0	0	2	0	0	0	0	0	0	0
M01530_32_000000000-CT392_1_1117_7889_9500	2	0	0	0	0	0	0	2	0	0	0	0	0	0	0	0	0	0	0	0	0
M01530_32_000000000-CT392_1_1117_7911_11218	2	0	0	0	0	0	0	2	0	0	0	0	0	0	0	0	0	0	0	0	0
M01530_32_000000000-CT392_1_1117_8368_7579	2	0	0	0	0	0	0	0	0	0	0	0	0	2	0	0	0	0	0	0	0
M01530_32_000000000-CT392_1_1117_8545_10408	2	0	0	0	0	0	0	0	0	0	2	0	0	0	0	0	0	0	0	0	0
M01530_32_000000000-CT392_1_1117_8889_8223	2	0	0	0	0	0	0	0	0	0	0	0	0	0	0	0	0	2	0	0	0
M01530_32_000000000-CT392_1_1118_13257_15364	2	2	0	0	0	0	0	0	0	0	0	0	0	0	0	0	0	0	0	0	0
M01530_32_000000000-CT392_1_1118_13634_4381	2	0	0	0	0	0	0	0	0	0	2	0	0	0	0	0	0	0	0	0	0
M01530_32_000000000-CT392_1_1118_13769_17633	2	2	0	0	0	0	0	0	0	0	0	0	0	0	0	0	0	0	0	0	0
M01530_32_000000000-CT392_1_1118_14005_10223	2	0	0	0	0	0	0	0	0	0	0	0	0	2	0	0	0	0	0	0	0
M01530_32_000000000-CT392_1_1118_16109_11402	2	0	0	0	0	0	0	0	0	0	2	0	0	0	0	0	0	0	0	0	0
M01530_32_000000000-CT392_1_1118_17390_22553	2	0	0	0	2	0	0	0	0	0	0	0	0	0	0	0	0	0	0	0	0
M01530_32_000000000-CT392_1_1118_20429_21185	2	0	0	0	0	0	0	0	0	0	0	0	0	0	0	0	0	2	0	0	0
M01530_32_000000000-CT392_1_1118_20923_11827	2	0	0	0	0	0	0	0	0	0	0	0	0	0	2	0	0	0	0	0	0
M01530_32_000000000-CT392_1_1118_20991_8381	2	0	0	0	0	0	0	0	0	0	2	0	0	0	0	0	0	0	0	0	0
M01530_32_000000000-CT392_1_1118_21807_7228	2	0	0	0	0	0	0	0	0	0	0	0	0	2	0	0	0	0	0	0	0
M01530_32_000000000-CT392_1_1118_25825_13747	2	0	0	0	0	0	0	0	0	0	0	0	0	0	2	0	0	0	0	0	0
M01530_32_000000000-CT392_1_1118_26746_19003	2	0	0	0	0	0	0	0	0	0	2	0	0	0	0	0	0	0	0	0	0
M01530_32_000000000-CT392_1_1118_27135_17667	2	0	0	0	0	0	0	0	0	0	0	0	0	2	0	0	0	0	0	0	0
M01530_32_000000000-CT392_1_1118_4704_8278	2	0	0	0	0	0	0	0	0	0	0	0	0	0	2	0	0	0	0	0	0
M01530_32_000000000-CT392_1_1118_9232_13412	2	0	0	0	0	0	0	2	0	0	0	0	0	0	0	0	0	0	0	0	0
M01530_32_000000000-CT392_1_1119_10021_21945	2	0	0	0	0	0	0	0	0	0	2	0	0	0	0	0	0	0	0	0	0
M01530_32_000000000-CT392_1_1119_10103_9485	2	0	0	0	0	0	0	1	0	1	0	0	0	0	0	0	0	0	0	0	0
M01530_32_000000000-CT392_1_1119_10601_15186	2	0	0	0	0	0	0	0	0	0	0	0	0	2	0	0	0	0	0	0	0
M01530_32_000000000-CT392_1_1119_11396_22391	2	0	0	0	0	0	0	0	0	0	0	0	0	0	0	0	0	2	0	0	0
M01530_32_000000000-CT392_1_1119_11494_6141	2	0	0	0	0	0	0	0	0	0	0	0	0	0	0	0	0	2	0	0	0
M01530_32_000000000-CT392_1_1119_11955_19319	2	0	0	0	0	0	0	0	0	0	2	0	0	0	0	0	0	0	0	0	0
M01530_32_000000000-CT392_1_1119_13535_20724	2	0	0	0	2	0	0	0	0	0	0	0	0	0	0	0	0	0	0	0	0
M01530_32_000000000-CT392_1_1119_14709_5581	2	0	0	0	0	0	0	0	0	0	0	0	0	2	0	0	0	0	0	0	0
M01530_32_000000000-CT392_1_1119_15083_13381	2	0	0	0	0	0	0	0	0	0	0	0	0	2	0	0	0	0	0	0	0
M01530_32_000000000-CT392_1_1119_16025_21053	2	0	0	0	0	0	0	0	0	0	2	0	0	0	0	0	0	0	0	0	0
M01530_32_000000000-CT392_1_1119_19492_24839	2	0	0	0	0	0	0	0	0	0	1	0	1	0	0	0	0	0	0	0	0
M01530_32_000000000-CT392_1_1119_20165_23638	2	0	0	0	0	0	0	0	0	0	0	0	0	2	0	0	0	0	0	0	0
M01530_32_000000000-CT392_1_1119_21833_7953	2	2	0	0	0	0	0	0	0	0	0	0	0	0	0	0	0	0	0	0	0
M01530_32_000000000-CT392_1_1119_23506_3328	2	2	0	0	0	0	0	0	0	0	0	0	0	0	0	0	0	0	0	0	0
M01530_32_000000000-CT392_1_1119_26751_8276	2	0	0	0	0	0	0	0	0	0	0	0	0	2	0	0	0	0	0	0	0
M01530_32_000000000-CT392_1_1119_27007_10378	2	0	0	0	0	0	0	0	0	0	0	0	0	2	0	0	0	0	0	0	0
M01530_32_000000000-CT392_1_1119_8490_17256	2	0	0	0	0	0	0	0	0	0	2	0	0	0	0	0	0	0	0	0	0
M01530_32_000000000-CT392_1_1119_9987_6780	2	0	0	0	2	0	0	0	0	0	0	0	0	0	0	0	0	0	0	0	0
M01530_32_000000000-CT392_1_2101_12185_17442	2	2	0	0	0	0	0	0	0	0	0	0	0	0	0	0	0	0	0	0	0
M01530_32_000000000-CT392_1_2101_12909_12226	2	0	0	0	0	0	0	0	0	0	0	0	0	0	2	0	0	0	0	0	0
M01530_32_000000000-CT392_1_2101_14640_3274	2	2	0	0	0	0	0	0	0	0	0	0	0	0	0	0	0	0	0	0	0
M01530_32_000000000-CT392_1_2101_15789_2673	2	0	0	0	0	0	0	0	0	0	0	0	0	0	2	0	0	0	0	0	0
M01530_32_000000000-CT392_1_2101_15866_2750	2	0	0	0	0	0	0	0	0	0	0	0	0	0	0	0	0	2	0	0	0
M01530_32_000000000-CT392_1_2101_18105_18571	2	0	0	0	0	0	0	2	0	0	0	0	0	0	0	0	0	0	0	0	0
M01530_32_000000000-CT392_1_2101_18290_5350	2	0	0	0	0	0	0	0	0	0	0	0	0	0	0	0	0	2	0	0	0
M01530_32_000000000-CT392_1_2101_18523_6684	2	0	0	0	0	0	0	0	0	0	0	0	0	0	0	0	0	2	0	0	0
M01530_32_000000000-CT392_1_2101_20229_16622	2	0	0	0	0	0	0	0	0	0	1	0	1	0	0	0	0	0	0	0	0
M01530_32_000000000-CT392_1_2101_20304_9227	2	0	0	0	0	0	0	0	0	0	0	0	0	0	0	0	0	2	0	0	0
M01530_32_000000000-CT392_1_2101_20968_21878	2	0	0	0	0	0	0	0	0	0	0	0	0	0	0	0	0	2	0	0	0
M01530_32_000000000-CT392_1_2101_21329_6119	2	0	0	0	0	0	0	2	0	0	0	0	0	0	0	0	0	0	0	0	0
M01530_32_000000000-CT392_1_2101_25056_8371	2	2	0	0	0	0	0	0	0	0	0	0	0	0	0	0	0	0	0	0	0
M01530_32_000000000-CT392_1_2101_26193_18864	2	1	0	0	1	0	0	0	0	0	0	0	0	0	0	0	0	0	0	0	0
M01530_32_000000000-CT392_1_2101_26414_13626	2	0	0	0	2	0	0	0	0	0	0	0	0	0	0	0	0	0	0	0	0
M01530_32_000000000-CT392_1_2101_26630_20168	2	1	0	0	1	0	0	0	0	0	0	0	0	0	0	0	0	0	0	0	0
M01530_32_000000000-CT392_1_2101_26742_7717	2	0	0	0	0	0	0	0	0	0	0	0	0	0	0	0	0	2	0	0	0
M01530_32_000000000-CT392_1_2101_27323_16819	2	0	0	0	0	0	0	0	0	0	2	0	0	0	0	0	0	0	0	0	0
M01530_32_000000000-CT392_1_2101_28340_11071	2	0	0	0	0	0	0	0	0	0	0	0	0	2	0	0	0	0	0	0	0
M01530_32_000000000-CT392_1_2101_6923_17285	2	0	0	0	2	0	0	0	0	0	0	0	0	0	0	0	0	0	0	0	0
M01530_32_000000000-CT392_1_2101_7293_8052	2	2	0	0	0	0	0	0	0	0	0	0	0	0	0	0	0	0	0	0	0
M01530_32_000000000-CT392_1_2101_7631_22409	2	0	0	0	0	0	0	0	0	0	2	0	0	0	0	0	0	0	0	0	0
M01530_32_000000000-CT392_1_2101_9936_11401	2	2	0	0	0	0	0	0	0	0	0	0	0	0	0	0	0	0	0	0	0
M01530_32_000000000-CT392_1_2102_10136_21553	2	0	0	0	0	0	0	0	0	0	0	0	0	0	2	0	0	0	0	0	0
M01530_32_000000000-CT392_1_2102_10714_10206	2	0	0	0	0	0	0	0	0	0	0	0	0	0	0	0	0	2	0	0	0
M01530_32_000000000-CT392_1_2102_12800_6524	2	1	0	0	1	0	0	0	0	0	0	0	0	0	0	0	0	0	0	0	0
M01530_32_000000000-CT392_1_2102_15036_21493	2	0	0	0	2	0	0	0	0	0	0	0	0	0	0	0	0	0	0	0	0
M01530_32_000000000-CT392_1_2102_15180_16365	2	0	0	0	0	0	0	0	0	0	2	0	0	0	0	0	0	0	0	0	0
M01530_32_000000000-CT392_1_2102_17031_16992	2	0	0	0	0	0	0	0	0	0	0	0	0	0	2	0	0	0	0	0	0
M01530_32_000000000-CT392_1_2102_17152_22080	2	0	0	0	2	0	0	0	0	0	0	0	0	0	0	0	0	0	0	0	0
M01530_32_000000000-CT392_1_2102_17571_15644	2	0	0	0	0	0	0	0	0	0	0	0	0	0	0	0	0	2	0	0	0
M01530_32_000000000-CT392_1_2102_19326_20303	2	0	0	0	0	0	0	0	0	0	2	0	0	0	0	0	0	0	0	0	0
M01530_32_000000000-CT392_1_2102_19364_22122	2	0	0	0	2	0	0	0	0	0	0	0	0	0	0	0	0	0	0	0	0
M01530_32_000000000-CT392_1_2102_19757_18323	2	0	0	0	0	0	0	0	0	0	2	0	0	0	0	0	0	0	0	0	0
M01530_32_000000000-CT392_1_2102_20062_21910	2	2	0	0	0	0	0	0	0	0	0	0	0	0	0	0	0	0	0	0	0
M01530_32_000000000-CT392_1_2102_21291_8039	2	0	0	0	0	0	0	0	0	0	0	0	0	2	0	0	0	0	0	0	0
M01530_32_000000000-CT392_1_2102_21417_11616	2	2	0	0	0	0	0	0	0	0	0	0	0	0	0	0	0	0	0	0	0
M01530_32_000000000-CT392_1_2102_21508_22175	2	0	0	0	0	0	0	0	0	0	0	0	0	0	0	0	0	2	0	0	0
M01530_32_000000000-CT392_1_2102_22263_3326	2	0	0	0	0	0	0	0	0	0	0	0	0	2	0	0	0	0	0	0	0
M01530_32_000000000-CT392_1_2102_22722_19627	2	0	0	0	0	0	0	0	0	0	0	0	0	2	0	0	0	0	0	0	0
M01530_32_000000000-CT392_1_2102_23588_13029	2	0	0	0	0	0	0	0	0	0	0	0	0	0	0	0	0	2	0	0	0
M01530_32_000000000-CT392_1_2102_5028_16277	2	0	0	0	0	0	0	0	0	0	0	0	0	0	0	0	0	2	0	0	0
M01530_32_000000000-CT392_1_2102_6098_8665	2	2	0	0	0	0	0	0	0	0	0	0	0	0	0	0	0	0	0	0	0
M01530_32_000000000-CT392_1_2102_8630_11184	2	0	0	0	2	0	0	0	0	0	0	0	0	0	0	0	0	0	0	0	0
M01530_32_000000000-CT392_1_2102_8717_20096	2	0	0	0	0	0	0	0	0	0	0	0	0	2	0	0	0	0	0	0	0
M01530_32_000000000-CT392_1_2102_9936_5216	2	0	0	0	1	1	0	0	0	0	0	0	0	0	0	0	0	0	0	0	0
M01530_32_000000000-CT392_1_2103_10936_11323	2	2	0	0	0	0	0	0	0	0	0	0	0	0	0	0	0	0	0	0	0
M01530_32_000000000-CT392_1_2103_11008_17277	2	0	0	0	0	0	0	0	0	0	0	0	0	2	0	0	0	0	0	0	0
M01530_32_000000000-CT392_1_2103_11486_16769	2	0	0	0	0	0	0	0	0	0	2	0	0	0	0	0	0	0	0	0	0
M01530_32_000000000-CT392_1_2103_11658_18746	2	0	0	0	0	0	0	0	0	0	0	0	0	0	2	0	0	0	0	0	0
M01530_32_000000000-CT392_1_2103_12261_21381	2	0	0	0	0	0	0	0	0	0	0	0	0	0	0	0	0	2	0	0	0
M01530_32_000000000-CT392_1_2103_12549_21697	2	0	0	0	0	0	0	0	0	0	0	0	0	0	0	0	0	2	0	0	0
M01530_32_000000000-CT392_1_2103_13949_25019	2	0	0	0	0	0	0	0	0	0	2	0	0	0	0	0	0	0	0	0	0
M01530_32_000000000-CT392_1_2103_14212_20491	2	0	0	0	2	0	0	0	0	0	0	0	0	0	0	0	0	0	0	0	0
M01530_32_000000000-CT392_1_2103_14701_3379	2	0	0	0	0	0	0	2	0	0	0	0	0	0	0	0	0	0	0	0	0
M01530_32_000000000-CT392_1_2103_16339_6394	2	0	0	0	0	0	0	0	0	0	2	0	0	0	0	0	0	0	0	0	0
M01530_32_000000000-CT392_1_2103_16897_6658	2	0	0	0	0	0	0	0	0	0	2	0	0	0	0	0	0	0	0	0	0
M01530_32_000000000-CT392_1_2103_16942_23391	2	0	0	0	0	0	0	0	0	0	0	0	0	0	2	0	0	0	0	0	0
M01530_32_000000000-CT392_1_2103_17089_21107	2	0	0	0	0	0	0	0	0	0	0	0	0	0	0	0	0	2	0	0	0
M01530_32_000000000-CT392_1_2103_19607_6326	2	0	0	0	0	0	0	0	0	0	0	0	0	0	2	0	0	0	0	0	0
M01530_32_000000000-CT392_1_2103_19837_18631	2	2	0	0	0	0	0	0	0	0	0	0	0	0	0	0	0	0	0	0	0
M01530_32_000000000-CT392_1_2103_20098_21801	2	0	0	0	0	0	0	0	0	0	0	0	0	2	0	0	0	0	0	0	0
M01530_32_000000000-CT392_1_2103_20145_17473	2	2	0	0	0	0	0	0	0	0	0	0	0	0	0	0	0	0	0	0	0
M01530_32_000000000-CT392_1_2103_20216_12533	2	0	0	0	0	0	0	0	0	0	0	0	0	0	0	0	0	2	0	0	0
M01530_32_000000000-CT392_1_2103_22372_24210	2	0	0	0	0	0	0	0	0	0	2	0	0	0	0	0	0	0	0	0	0
M01530_32_000000000-CT392_1_2103_23032_11007	2	0	0	0	2	0	0	0	0	0	0	0	0	0	0	0	0	0	0	0	0
M01530_32_000000000-CT392_1_2103_23123_17827	2	0	0	0	0	0	0	0	0	0	2	0	0	0	0	0	0	0	0	0	0
M01530_32_000000000-CT392_1_2103_23496_10292	2	0	0	0	0	0	0	0	0	0	0	0	0	0	0	0	0	2	0	0	0
M01530_32_000000000-CT392_1_2103_24050_9409	2	0	0	0	2	0	0	0	0	0	0	0	0	0	0	0	0	0	0	0	0
M01530_32_000000000-CT392_1_2103_25549_14286	2	0	0	0	0	0	0	0	0	0	0	0	0	0	2	0	0	0	0	0	0
M01530_32_000000000-CT392_1_2103_25720_21419	2	0	0	0	2	0	0	0	0	0	0	0	0	0	0	0	0	0	0	0	0
M01530_32_000000000-CT392_1_2103_26693_11144	2	0	0	0	2	0	0	0	0	0	0	0	0	0	0	0	0	0	0	0	0
M01530_32_000000000-CT392_1_2103_5148_16191	2	0	0	0	2	0	0	0	0	0	0	0	0	0	0	0	0	0	0	0	0
M01530_32_000000000-CT392_1_2103_6683_8639	2	2	0	0	0	0	0	0	0	0	0	0	0	0	0	0	0	0	0	0	0
M01530_32_000000000-CT392_1_2103_9276_5515	2	0	0	0	0	0	0	0	0	0	0	0	0	0	0	0	0	2	0	0	0
M01530_32_000000000-CT392_1_2104_11438_13212	2	0	0	0	0	0	0	0	0	0	0	0	0	0	2	0	0	0	0	0	0
M01530_32_000000000-CT392_1_2104_13053_11532	2	0	0	0	2	0	0	0	0	0	0	0	0	0	0	0	0	0	0	0	0
M01530_32_000000000-CT392_1_2104_14126_12569	2	0	0	0	0	0	0	0	0	0	2	0	0	0	0	0	0	0	0	0	0
M01530_32_000000000-CT392_1_2104_14305_22163	2	0	0	0	0	0	0	0	0	0	0	0	0	0	2	0	0	0	0	0	0
M01530_32_000000000-CT392_1_2104_15812_7923	2	2	0	0	0	0	0	0	0	0	0	0	0	0	0	0	0	0	0	0	0
M01530_32_000000000-CT392_1_2104_16541_16018	2	0	0	0	0	0	0	0	0	0	0	0	0	2	0	0	0	0	0	0	0
M01530_32_000000000-CT392_1_2104_18400_4912	2	0	0	0	0	0	0	0	0	0	2	0	0	0	0	0	0	0	0	0	0
M01530_32_000000000-CT392_1_2104_19025_23963	2	0	0	0	0	0	0	0	0	0	2	0	0	0	0	0	0	0	0	0	0
M01530_32_000000000-CT392_1_2104_22614_8076	2	0	0	0	0	0	0	2	0	0	0	0	0	0	0	0	0	0	0	0	0
M01530_32_000000000-CT392_1_2104_22684_15737	2	2	0	0	0	0	0	0	0	0	0	0	0	0	0	0	0	0	0	0	0
M01530_32_000000000-CT392_1_2104_23093_15869	2	0	0	0	0	0	0	0	0	0	2	0	0	0	0	0	0	0	0	0	0
M01530_32_000000000-CT392_1_2104_25207_22456	2	2	0	0	0	0	0	0	0	0	0	0	0	0	0	0	0	0	0	0	0
M01530_32_000000000-CT392_1_2104_25828_10723	2	0	0	0	0	0	0	0	0	0	0	0	0	2	0	0	0	0	0	0	0
M01530_32_000000000-CT392_1_2104_28939_10416	2	0	0	0	0	0	0	2	0	0	0	0	0	0	0	0	0	0	0	0	0
M01530_32_000000000-CT392_1_2104_29627_14241	2	2	0	0	0	0	0	0	0	0	0	0	0	0	0	0	0	0	0	0	0
M01530_32_000000000-CT392_1_2104_5656_12389	2	1	0	1	0	0	0	0	0	0	0	0	0	0	0	0	0	0	0	0	0
M01530_32_000000000-CT392_1_2104_7670_20247	2	0	0	0	0	0	0	0	0	0	0	0	0	0	0	0	0	2	0	0	0
M01530_32_000000000-CT392_1_2104_8843_9506	2	0	0	0	0	0	0	0	0	0	1	0	1	0	0	0	0	0	0	0	0
M01530_32_000000000-CT392_1_2105_10352_10218	2	0	0	0	0	0	0	0	0	0	0	0	0	2	0	0	0	0	0	0	0
M01530_32_000000000-CT392_1_2105_10376_12972	2	0	0	0	0	0	0	0	0	0	0	0	0	2	0	0	0	0	0	0	0
M01530_32_000000000-CT392_1_2105_10382_16429	2	0	0	0	2	0	0	0	0	0	0	0	0	0	0	0	0	0	0	0	0
M01530_32_000000000-CT392_1_2105_12672_5510	2	0	0	0	0	0	0	0	0	0	0	0	0	0	0	0	0	2	0	0	0
M01530_32_000000000-CT392_1_2105_12916_15249	2	0	0	0	2	0	0	0	0	0	0	0	0	0	0	0	0	0	0	0	0
M01530_32_000000000-CT392_1_2105_13068_16441	2	0	0	0	0	0	0	0	0	0	2	0	0	0	0	0	0	0	0	0	0
M01530_32_000000000-CT392_1_2105_15061_19082	2	0	0	0	0	0	0	0	0	0	0	0	0	2	0	0	0	0	0	0	0
M01530_32_000000000-CT392_1_2105_15951_2289	2	0	0	0	0	0	0	0	0	0	2	0	0	0	0	0	0	0	0	0	0
M01530_32_000000000-CT392_1_2105_16213_7684	2	0	0	0	0	0	0	0	0	0	0	0	0	2	0	0	0	0	0	0	0
M01530_32_000000000-CT392_1_2105_17026_7861	2	0	0	0	0	0	0	0	0	0	0	0	0	2	0	0	0	0	0	0	0
M01530_32_000000000-CT392_1_2105_17675_13656	2	0	0	0	0	0	0	0	0	0	0	0	0	0	2	0	0	0	0	0	0
M01530_32_000000000-CT392_1_2105_23586_6805	2	0	0	0	0	0	0	0	0	0	0	0	0	0	2	0	0	0	0	0	0
M01530_32_000000000-CT392_1_2105_23828_20949	2	0	0	0	2	0	0	0	0	0	0	0	0	0	0	0	0	0	0	0	0
M01530_32_000000000-CT392_1_2105_24394_10547	2	0	0	0	0	0	0	0	0	0	0	0	0	0	0	0	0	2	0	0	0
M01530_32_000000000-CT392_1_2105_24456_5779	2	0	0	0	0	0	0	0	0	0	0	0	0	0	0	0	0	1	0	1	0
M01530_32_000000000-CT392_1_2105_26982_9911	2	0	0	0	2	0	0	0	0	0	0	0	0	0	0	0	0	0	0	0	0
M01530_32_000000000-CT392_1_2105_27532_18325	2	0	0	0	0	0	0	0	0	0	0	0	0	0	2	0	0	0	0	0	0
M01530_32_000000000-CT392_1_2105_4774_14369	2	0	0	0	1	1	0	0	0	0	0	0	0	0	0	0	0	0	0	0	0
M01530_32_000000000-CT392_1_2105_4998_12168	2	1	0	0	1	0	0	0	0	0	0	0	0	0	0	0	0	0	0	0	0
M01530_32_000000000-CT392_1_2105_5826_9487	2	0	0	0	0	0	0	0	0	0	0	0	0	0	0	0	0	2	0	0	0
M01530_32_000000000-CT392_1_2105_7353_21035	2	2	0	0	0	0	0	0	0	0	0	0	0	0	0	0	0	0	0	0	0
M01530_32_000000000-CT392_1_2106_10540_20704	2	0	0	0	0	0	0	0	0	0	0	0	0	0	0	0	0	2	0	0	0
M01530_32_000000000-CT392_1_2106_12207_18588	2	2	0	0	0	0	0	0	0	0	0	0	0	0	0	0	0	0	0	0	0
M01530_32_000000000-CT392_1_2106_14283_8632	2	0	0	0	0	0	0	0	0	0	0	0	0	0	2	0	0	0	0	0	0
M01530_32_000000000-CT392_1_2106_14745_19910	2	0	0	0	0	0	0	0	0	0	0	0	0	0	0	0	0	2	0	0	0
M01530_32_000000000-CT392_1_2106_14897_7640	2	2	0	0	0	0	0	0	0	0	0	0	0	0	0	0	0	0	0	0	0
M01530_32_000000000-CT392_1_2106_15884_17390	2	2	0	0	0	0	0	0	0	0	0	0	0	0	0	0	0	0	0	0	0
M01530_32_000000000-CT392_1_2106_16213_16672	2	2	0	0	0	0	0	0	0	0	0	0	0	0	0	0	0	0	0	0	0
M01530_32_000000000-CT392_1_2106_16747_19293	2	1	0	0	1	0	0	0	0	0	0	0	0	0	0	0	0	0	0	0	0
M01530_32_000000000-CT392_1_2106_17397_10487	2	2	0	0	0	0	0	0	0	0	0	0	0	0	0	0	0	0	0	0	0
M01530_32_000000000-CT392_1_2106_19554_9846	2	0	0	0	0	0	0	2	0	0	0	0	0	0	0	0	0	0	0	0	0
M01530_32_000000000-CT392_1_2106_19633_12650	2	0	0	0	0	0	0	0	0	0	2	0	0	0	0	0	0	0	0	0	0
M01530_32_000000000-CT392_1_2106_20446_4816	2	2	0	0	0	0	0	0	0	0	0	0	0	0	0	0	0	0	0	0	0
M01530_32_000000000-CT392_1_2106_6776_12523	2	0	0	0	0	0	0	0	0	0	2	0	0	0	0	0	0	0	0	0	0
M01530_32_000000000-CT392_1_2106_8480_17172	2	0	0	0	0	0	0	0	0	0	2	0	0	0	0	0	0	0	0	0	0
M01530_32_000000000-CT392_1_2106_8577_14718	2	0	0	0	0	0	0	1	0	1	0	0	0	0	0	0	0	0	0	0	0
M01530_32_000000000-CT392_1_2106_9209_9299	2	0	0	0	2	0	0	0	0	0	0	0	0	0	0	0	0	0	0	0	0
M01530_32_000000000-CT392_1_2107_10908_10209	2	1	0	0	1	0	0	0	0	0	0	0	0	0	0	0	0	0	0	0	0
M01530_32_000000000-CT392_1_2107_11760_10870	2	0	0	0	0	0	0	0	0	0	0	0	0	0	0	0	0	2	0	0	0
M01530_32_000000000-CT392_1_2107_11764_3687	2	0	0	0	1	0	1	0	0	0	0	0	0	0	0	0	0	0	0	0	0
M01530_32_000000000-CT392_1_2107_12792_21368	2	0	0	0	0	0	0	0	0	0	2	0	0	0	0	0	0	0	0	0	0
M01530_32_000000000-CT392_1_2107_13790_12008	2	0	0	0	0	0	0	0	0	0	2	0	0	0	0	0	0	0	0	0	0
M01530_32_000000000-CT392_1_2107_14712_19437	2	0	0	0	0	0	0	0	0	0	2	0	0	0	0	0	0	0	0	0	0
M01530_32_000000000-CT392_1_2107_17971_7846	2	0	0	0	0	0	0	0	0	0	0	0	0	0	0	0	0	2	0	0	0
M01530_32_000000000-CT392_1_2107_19413_15486	2	2	0	0	0	0	0	0	0	0	0	0	0	0	0	0	0	0	0	0	0
M01530_32_000000000-CT392_1_2107_20122_19581	2	0	0	0	0	0	0	0	0	0	0	0	0	0	2	0	0	0	0	0	0
M01530_32_000000000-CT392_1_2107_20342_11527	2	0	0	0	0	0	0	0	0	0	2	0	0	0	0	0	0	0	0	0	0
M01530_32_000000000-CT392_1_2107_23901_9000	2	0	0	0	2	0	0	0	0	0	0	0	0	0	0	0	0	0	0	0	0
M01530_32_000000000-CT392_1_2107_5736_19441	2	2	0	0	0	0	0	0	0	0	0	0	0	0	0	0	0	0	0	0	0
M01530_32_000000000-CT392_1_2107_6652_15150	2	0	0	0	0	0	0	0	0	0	0	0	0	0	0	0	0	2	0	0	0
M01530_32_000000000-CT392_1_2107_8728_15390	2	0	0	0	0	0	0	0	0	0	0	0	0	2	0	0	0	0	0	0	0
M01530_32_000000000-CT392_1_2107_9375_13734	2	0	0	0	0	0	0	0	0	0	0	0	0	2	0	0	0	0	0	0	0
M01530_32_000000000-CT392_1_2107_9941_14471	2	0	0	0	0	0	0	2	0	0	0	0	0	0	0	0	0	0	0	0	0
M01530_32_000000000-CT392_1_2108_10402_21221	2	0	0	0	0	0	0	0	0	0	2	0	0	0	0	0	0	0	0	0	0
M01530_32_000000000-CT392_1_2108_10881_8815	2	0	0	0	0	0	0	0	0	0	0	0	0	2	0	0	0	0	0	0	0
M01530_32_000000000-CT392_1_2108_12179_16037	2	0	0	0	0	0	0	0	0	0	0	0	0	0	0	0	0	2	0	0	0
M01530_32_000000000-CT392_1_2108_12646_14231	2	0	0	0	0	0	0	0	0	0	0	0	0	0	2	0	0	0	0	0	0
M01530_32_000000000-CT392_1_2108_13692_16533	2	0	0	0	2	0	0	0	0	0	0	0	0	0	0	0	0	0	0	0	0
M01530_32_000000000-CT392_1_2108_14248_11037	2	0	0	0	0	0	0	0	0	0	0	0	0	2	0	0	0	0	0	0	0
M01530_32_000000000-CT392_1_2108_14639_22736	2	0	0	0	0	0	0	0	0	0	0	0	0	2	0	0	0	0	0	0	0
M01530_32_000000000-CT392_1_2108_15649_12777	2	0	0	0	0	0	0	0	0	0	0	0	0	0	2	0	0	0	0	0	0
M01530_32_000000000-CT392_1_2108_15698_11792	2	0	0	0	2	0	0	0	0	0	0	0	0	0	0	0	0	0	0	0	0
M01530_32_000000000-CT392_1_2108_15802_16333	2	0	0	0	0	0	0	0	0	0	0	0	0	0	0	0	0	2	0	0	0
M01530_32_000000000-CT392_1_2108_16055_4284	2	0	0	0	0	0	0	0	0	0	0	0	0	0	0	0	0	2	0	0	0
M01530_32_000000000-CT392_1_2108_16056_5713	2	0	0	0	0	0	0	0	0	0	0	0	0	0	0	0	0	2	0	0	0
M01530_32_000000000-CT392_1_2108_16349_21156	2	0	0	0	0	0	0	0	0	0	2	0	0	0	0	0	0	0	0	0	0
M01530_32_000000000-CT392_1_2108_17049_2503	2	2	0	0	0	0	0	0	0	0	0	0	0	0	0	0	0	0	0	0	0
M01530_32_000000000-CT392_1_2108_18221_13511	2	0	0	0	0	0	0	0	0	0	0	0	0	0	0	0	0	2	0	0	0
M01530_32_000000000-CT392_1_2108_18518_15031	2	0	0	0	0	0	0	0	0	0	0	0	0	2	0	0	0	0	0	0	0
M01530_32_000000000-CT392_1_2108_19505_15442	2	0	0	0	0	0	0	0	0	0	2	0	0	0	0	0	0	0	0	0	0
M01530_32_000000000-CT392_1_2108_20718_2467	2	0	0	0	1	0	1	0	0	0	0	0	0	0	0	0	0	0	0	0	0
M01530_32_000000000-CT392_1_2108_21840_12403	2	0	0	0	0	0	0	0	0	0	0	0	0	2	0	0	0	0	0	0	0
M01530_32_000000000-CT392_1_2108_22801_14576	2	0	0	0	0	0	0	0	0	0	0	0	0	0	0	0	0	2	0	0	0
M01530_32_000000000-CT392_1_2108_24723_5891	2	0	0	0	0	0	0	2	0	0	0	0	0	0	0	0	0	0	0	0	0
M01530_32_000000000-CT392_1_2108_27189_19602	2	0	0	0	0	0	0	0	0	0	0	0	0	0	0	0	0	2	0	0	0
M01530_32_000000000-CT392_1_2108_5917_10854	2	0	0	0	0	0	0	0	0	0	2	0	0	0	0	0	0	0	0	0	0
M01530_32_000000000-CT392_1_2108_6168_12860	2	0	0	0	0	0	0	0	0	0	2	0	0	0	0	0	0	0	0	0	0
M01530_32_000000000-CT392_1_2108_7304_14562	2	0	0	0	0	0	0	0	0	0	0	0	0	0	0	0	0	2	0	0	0
M01530_32_000000000-CT392_1_2108_9405_15468	2	0	0	0	0	0	0	0	0	0	2	0	0	0	0	0	0	0	0	0	0
M01530_32_000000000-CT392_1_2109_11980_20246	2	2	0	0	0	0	0	0	0	0	0	0	0	0	0	0	0	0	0	0	0
M01530_32_000000000-CT392_1_2109_13810_5093	2	0	0	0	2	0	0	0	0	0	0	0	0	0	0	0	0	0	0	0	0
M01530_32_000000000-CT392_1_2109_14726_21133	2	0	0	0	0	0	0	0	0	0	0	0	0	0	0	0	0	2	0	0	0
M01530_32_000000000-CT392_1_2109_16970_4080	2	0	0	0	0	0	0	0	0	0	0	0	0	2	0	0	0	0	0	0	0
M01530_32_000000000-CT392_1_2109_17082_21952	2	0	0	0	0	0	0	0	0	0	0	0	0	0	0	0	0	2	0	0	0
M01530_32_000000000-CT392_1_2109_18126_18165	2	0	0	0	2	0	0	0	0	0	0	0	0	0	0	0	0	0	0	0	0
M01530_32_000000000-CT392_1_2109_18685_6684	2	0	0	0	0	0	0	0	0	0	0	0	0	0	0	0	0	2	0	0	0
M01530_32_000000000-CT392_1_2109_18963_6533	2	0	0	0	2	0	0	0	0	0	0	0	0	0	0	0	0	0	0	0	0
M01530_32_000000000-CT392_1_2109_19557_9676	2	0	0	0	0	0	0	0	0	0	0	0	0	0	2	0	0	0	0	0	0
M01530_32_000000000-CT392_1_2109_19915_2659	2	0	0	0	0	0	0	0	0	0	0	0	0	0	2	0	0	0	0	0	0
M01530_32_000000000-CT392_1_2109_20504_8718	2	0	0	0	2	0	0	0	0	0	0	0	0	0	0	0	0	0	0	0	0
M01530_32_000000000-CT392_1_2109_20915_24129	2	0	0	0	0	0	0	2	0	0	0	0	0	0	0	0	0	0	0	0	0
M01530_32_000000000-CT392_1_2109_22490_16903	2	0	0	0	2	0	0	0	0	0	0	0	0	0	0	0	0	0	0	0	0
M01530_32_000000000-CT392_1_2109_22558_8737	2	2	0	0	0	0	0	0	0	0	0	0	0	0	0	0	0	0	0	0	0
M01530_32_000000000-CT392_1_2109_23128_10134	2	0	0	0	0	0	0	0	0	0	0	0	0	0	0	0	0	2	0	0	0
M01530_32_000000000-CT392_1_2109_24167_14298	2	0	0	0	0	0	0	0	0	0	0	0	0	0	0	0	0	2	0	0	0
M01530_32_000000000-CT392_1_2109_28632_14649	2	0	0	0	0	0	0	0	0	0	0	0	0	2	0	0	0	0	0	0	0
M01530_32_000000000-CT392_1_2109_28664_10878	2	0	0	0	0	0	0	0	0	0	0	0	0	2	0	0	0	0	0	0	0
M01530_32_000000000-CT392_1_2109_29429_16022	2	0	0	0	0	0	0	0	0	0	0	0	0	0	2	0	0	0	0	0	0
M01530_32_000000000-CT392_1_2109_4361_14960	2	2	0	0	0	0	0	0	0	0	0	0	0	0	0	0	0	0	0	0	0
M01530_32_000000000-CT392_1_2109_7880_7203	2	2	0	0	0	0	0	0	0	0	0	0	0	0	0	0	0	0	0	0	0
M01530_32_000000000-CT392_1_2109_8315_11918	2	0	0	0	0	0	0	0	0	0	0	0	0	2	0	0	0	0	0	0	0
M01530_32_000000000-CT392_1_2109_8845_12245	2	2	0	0	0	0	0	0	0	0	0	0	0	0	0	0	0	0	0	0	0
M01530_32_000000000-CT392_1_2110_10345_16726	2	0	0	0	0	0	0	0	0	0	2	0	0	0	0	0	0	0	0	0	0
M01530_32_000000000-CT392_1_2110_10435_15017	2	0	0	0	0	0	0	0	0	0	0	0	0	0	0	0	0	2	0	0	0
M01530_32_000000000-CT392_1_2110_12303_22613	2	0	0	0	0	0	0	0	0	0	0	0	0	0	0	0	0	2	0	0	0
M01530_32_000000000-CT392_1_2110_12800_3528	2	0	0	0	0	0	0	0	0	0	0	0	0	0	2	0	0	0	0	0	0
M01530_32_000000000-CT392_1_2110_13585_11556	2	0	0	0	0	0	0	1	0	1	0	0	0	0	0	0	0	0	0	0	0
M01530_32_000000000-CT392_1_2110_14190_21629	2	0	0	0	0	0	0	0	0	0	0	0	0	0	2	0	0	0	0	0	0
M01530_32_000000000-CT392_1_2110_14961_6114	2	0	0	0	0	0	0	0	0	0	0	0	0	0	2	0	0	0	0	0	0
M01530_32_000000000-CT392_1_2110_15508_11819	2	0	0	0	0	0	0	0	0	0	0	0	0	2	0	0	0	0	0	0	0
M01530_32_000000000-CT392_1_2110_16534_16026	2	0	0	0	2	0	0	0	0	0	0	0	0	0	0	0	0	0	0	0	0
M01530_32_000000000-CT392_1_2110_17333_7476	2	0	0	0	0	0	0	2	0	0	0	0	0	0	0	0	0	0	0	0	0
M01530_32_000000000-CT392_1_2110_17750_5972	2	0	0	0	2	0	0	0	0	0	0	0	0	0	0	0	0	0	0	0	0
M01530_32_000000000-CT392_1_2110_20169_3441	2	0	0	0	2	0	0	0	0	0	0	0	0	0	0	0	0	0	0	0	0
M01530_32_000000000-CT392_1_2110_20352_3481	2	0	0	0	0	0	0	0	0	0	2	0	0	0	0	0	0	0	0	0	0
M01530_32_000000000-CT392_1_2110_20759_9958	2	0	0	0	0	0	0	0	0	0	0	0	0	0	0	0	0	2	0	0	0
M01530_32_000000000-CT392_1_2110_21248_15747	2	0	0	0	0	0	0	0	0	0	0	0	0	2	0	0	0	0	0	0	0
M01530_32_000000000-CT392_1_2110_22459_10111	2	0	0	0	0	0	0	0	0	0	0	0	0	0	0	0	0	2	0	0	0
M01530_32_000000000-CT392_1_2110_23055_20784	2	0	0	0	0	0	0	0	0	0	0	0	0	0	2	0	0	0	0	0	0
M01530_32_000000000-CT392_1_2110_23990_21635	2	0	0	0	0	0	0	0	0	0	2	0	0	0	0	0	0	0	0	0	0
M01530_32_000000000-CT392_1_2110_25486_7237	2	2	0	0	0	0	0	0	0	0	0	0	0	0	0	0	0	0	0	0	0
M01530_32_000000000-CT392_1_2110_25766_11362	2	2	0	0	0	0	0	0	0	0	0	0	0	0	0	0	0	0	0	0	0
M01530_32_000000000-CT392_1_2110_5505_19171	2	0	0	0	2	0	0	0	0	0	0	0	0	0	0	0	0	0	0	0	0
M01530_32_000000000-CT392_1_2110_7913_14332	2	0	0	0	0	0	0	2	0	0	0	0	0	0	0	0	0	0	0	0	0
M01530_32_000000000-CT392_1_2110_8729_6982	2	0	0	0	2	0	0	0	0	0	0	0	0	0	0	0	0	0	0	0	0
M01530_32_000000000-CT392_1_2111_11586_6920	2	0	0	0	0	0	0	0	0	0	0	0	0	0	0	0	0	2	0	0	0
M01530_32_000000000-CT392_1_2111_13761_14274	2	0	0	0	0	0	0	2	0	0	0	0	0	0	0	0	0	0	0	0	0
M01530_32_000000000-CT392_1_2111_16667_9000	2	0	0	0	0	0	0	0	0	0	0	0	0	0	0	0	0	2	0	0	0
M01530_32_000000000-CT392_1_2111_17185_5660	2	2	0	0	0	0	0	0	0	0	0	0	0	0	0	0	0	0	0	0	0
M01530_32_000000000-CT392_1_2111_18721_8313	2	2	0	0	0	0	0	0	0	0	0	0	0	0	0	0	0	0	0	0	0
M01530_32_000000000-CT392_1_2111_19333_10324	2	0	0	0	2	0	0	0	0	0	0	0	0	0	0	0	0	0	0	0	0
M01530_32_000000000-CT392_1_2111_19486_13968	2	2	0	0	0	0	0	0	0	0	0	0	0	0	0	0	0	0	0	0	0
M01530_32_000000000-CT392_1_2111_19650_13064	2	2	0	0	0	0	0	0	0	0	0	0	0	0	0	0	0	0	0	0	0
M01530_32_000000000-CT392_1_2111_20039_17956	2	0	0	0	0	0	0	0	0	0	0	0	0	0	2	0	0	0	0	0	0
M01530_32_000000000-CT392_1_2111_21668_22459	2	0	0	0	0	0	0	2	0	0	0	0	0	0	0	0	0	0	0	0	0
M01530_32_000000000-CT392_1_2111_22303_7706	2	2	0	0	0	0	0	0	0	0	0	0	0	0	0	0	0	0	0	0	0
M01530_32_000000000-CT392_1_2111_22939_22594	2	0	0	0	0	0	0	0	0	0	0	0	0	2	0	0	0	0	0	0	0
M01530_32_000000000-CT392_1_2111_23386_2813	2	0	0	0	0	0	0	0	0	0	0	0	0	0	0	0	0	2	0	0	0
M01530_32_000000000-CT392_1_2111_23477_7192	2	0	0	0	0	0	0	0	0	0	0	0	0	0	0	0	0	2	0	0	0
M01530_32_000000000-CT392_1_2111_23893_19702	2	0	0	0	2	0	0	0	0	0	0	0	0	0	0	0	0	0	0	0	0
M01530_32_000000000-CT392_1_2111_25152_6883	2	2	0	0	0	0	0	0	0	0	0	0	0	0	0	0	0	0	0	0	0
M01530_32_000000000-CT392_1_2111_25305_11359	2	0	0	0	0	0	0	0	0	0	2	0	0	0	0	0	0	0	0	0	0
M01530_32_000000000-CT392_1_2111_26144_13361	2	0	0	0	2	0	0	0	0	0	0	0	0	0	0	0	0	0	0	0	0
M01530_32_000000000-CT392_1_2111_5572_13361	2	2	0	0	0	0	0	0	0	0	0	0	0	0	0	0	0	0	0	0	0
M01530_32_000000000-CT392_1_2111_7366_17455	2	2	0	0	0	0	0	0	0	0	0	0	0	0	0	0	0	0	0	0	0
M01530_32_000000000-CT392_1_2111_8286_4391	2	2	0	0	0	0	0	0	0	0	0	0	0	0	0	0	0	0	0	0	0
M01530_32_000000000-CT392_1_2112_10133_7907	2	0	0	0	0	0	0	0	0	0	2	0	0	0	0	0	0	0	0	0	0
M01530_32_000000000-CT392_1_2112_11556_14832	2	0	0	0	0	0	0	0	0	0	0	0	0	2	0	0	0	0	0	0	0
M01530_32_000000000-CT392_1_2112_13363_7847	2	2	0	0	0	0	0	0	0	0	0	0	0	0	0	0	0	0	0	0	0
M01530_32_000000000-CT392_1_2112_13569_10057	2	2	0	0	0	0	0	0	0	0	0	0	0	0	0	0	0	0	0	0	0
M01530_32_000000000-CT392_1_2112_15290_11462	2	0	0	0	0	0	0	0	0	0	2	0	0	0	0	0	0	0	0	0	0
M01530_32_000000000-CT392_1_2112_15473_13029	2	0	0	0	2	0	0	0	0	0	0	0	0	0	0	0	0	0	0	0	0
M01530_32_000000000-CT392_1_2112_15859_17419	2	0	0	0	0	0	0	0	0	0	0	0	0	0	2	0	0	0	0	0	0
M01530_32_000000000-CT392_1_2112_15904_9625	2	0	0	0	0	0	0	0	0	0	0	0	0	2	0	0	0	0	0	0	0
M01530_32_000000000-CT392_1_2112_16803_21242	2	0	0	0	0	0	0	0	0	0	0	0	0	2	0	0	0	0	0	0	0
M01530_32_000000000-CT392_1_2112_17893_12899	2	0	0	0	2	0	0	0	0	0	0	0	0	0	0	0	0	0	0	0	0
M01530_32_000000000-CT392_1_2112_18445_8944	2	0	0	0	0	0	0	0	0	0	0	0	0	0	0	0	0	2	0	0	0
M01530_32_000000000-CT392_1_2112_18667_19796	2	0	0	0	0	0	0	0	0	0	0	0	0	0	0	0	0	2	0	0	0
M01530_32_000000000-CT392_1_2112_18675_14745	2	0	0	0	0	0	0	0	0	0	0	0	0	0	0	0	0	2	0	0	0
M01530_32_000000000-CT392_1_2112_19169_9698	2	0	0	0	0	0	0	0	0	0	0	0	0	0	2	0	0	0	0	0	0
M01530_32_000000000-CT392_1_2112_20128_13836	2	0	0	0	2	0	0	0	0	0	0	0	0	0	0	0	0	0	0	0	0
M01530_32_000000000-CT392_1_2112_20218_7387	2	0	0	0	0	0	0	0	0	0	0	0	0	0	0	0	0	2	0	0	0
M01530_32_000000000-CT392_1_2112_20411_9016	2	0	0	0	0	0	0	0	0	0	0	0	0	2	0	0	0	0	0	0	0
M01530_32_000000000-CT392_1_2112_20541_16667	2	2	0	0	0	0	0	0	0	0	0	0	0	0	0	0	0	0	0	0	0
M01530_32_000000000-CT392_1_2112_21030_18740	2	0	0	0	0	0	0	0	0	0	0	0	0	0	0	0	0	2	0	0	0
M01530_32_000000000-CT392_1_2112_21503_16850	2	0	0	0	0	0	0	0	0	0	0	0	0	0	0	0	0	2	0	0	0
M01530_32_000000000-CT392_1_2112_22012_15111	2	2	0	0	0	0	0	0	0	0	0	0	0	0	0	0	0	0	0	0	0
M01530_32_000000000-CT392_1_2112_22799_15469	2	0	0	0	0	0	0	0	0	0	0	0	0	0	2	0	0	0	0	0	0
M01530_32_000000000-CT392_1_2112_25849_12186	2	0	0	0	0	0	0	0	0	0	0	0	0	0	2	0	0	0	0	0	0
M01530_32_000000000-CT392_1_2112_27633_10579	2	2	0	0	0	0	0	0	0	0	0	0	0	0	0	0	0	0	0	0	0
M01530_32_000000000-CT392_1_2112_27715_13401	2	2	0	0	0	0	0	0	0	0	0	0	0	0	0	0	0	0	0	0	0
M01530_32_000000000-CT392_1_2112_28334_16338	2	0	0	0	0	0	0	0	0	0	2	0	0	0	0	0	0	0	0	0	0
M01530_32_000000000-CT392_1_2112_7058_22204	2	0	0	0	0	0	0	0	0	0	2	0	0	0	0	0	0	0	0	0	0
M01530_32_000000000-CT392_1_2112_7561_5633	2	1	0	0	1	0	0	0	0	0	0	0	0	0	0	0	0	0	0	0	0
M01530_32_000000000-CT392_1_2112_7770_9655	2	2	0	0	0	0	0	0	0	0	0	0	0	0	0	0	0	0	0	0	0
M01530_32_000000000-CT392_1_2112_8974_20370	2	0	0	0	0	0	0	0	0	0	2	0	0	0	0	0	0	0	0	0	0
M01530_32_000000000-CT392_1_2112_9001_15060	2	0	0	0	1	0	1	0	0	0	0	0	0	0	0	0	0	0	0	0	0
M01530_32_000000000-CT392_1_2112_9008_8310	2	0	0	0	0	0	0	0	0	0	0	0	0	0	0	0	0	2	0	0	0
M01530_32_000000000-CT392_1_2114_16185_21801	2	0	0	0	0	0	0	0	0	0	0	0	0	2	0	0	0	0	0	0	0
M01530_32_000000000-CT392_1_2114_16909_5581	2	0	0	0	0	0	0	0	0	0	0	0	0	0	2	0	0	0	0	0	0
M01530_32_000000000-CT392_1_2114_17932_23914	2	2	0	0	0	0	0	0	0	0	0	0	0	0	0	0	0	0	0	0	0
M01530_32_000000000-CT392_1_2114_18011_4401	2	0	0	0	0	0	0	0	0	0	2	0	0	0	0	0	0	0	0	0	0
M01530_32_000000000-CT392_1_2114_18110_14253	2	0	0	0	0	0	0	0	0	0	0	0	0	0	0	0	0	2	0	0	0
M01530_32_000000000-CT392_1_2114_18147_19134	2	2	0	0	0	0	0	0	0	0	0	0	0	0	0	0	0	0	0	0	0
M01530_32_000000000-CT392_1_2114_18410_8208	2	0	0	0	0	0	0	0	0	0	2	0	0	0	0	0	0	0	0	0	0
M01530_32_000000000-CT392_1_2114_19147_11312	2	0	0	0	0	0	0	2	0	0	0	0	0	0	0	0	0	0	0	0	0
M01530_32_000000000-CT392_1_2114_20328_11930	2	2	0	0	0	0	0	0	0	0	0	0	0	0	0	0	0	0	0	0	0
M01530_32_000000000-CT392_1_2114_21047_2384	2	2	0	0	0	0	0	0	0	0	0	0	0	0	0	0	0	0	0	0	0
M01530_32_000000000-CT392_1_2114_21700_7850	2	0	0	0	0	0	0	2	0	0	0	0	0	0	0	0	0	0	0	0	0
M01530_32_000000000-CT392_1_2114_21936_13775	2	0	0	0	0	0	0	1	0	1	0	0	0	0	0	0	0	0	0	0	0
M01530_32_000000000-CT392_1_2114_22600_12793	2	0	0	0	0	0	0	0	0	0	0	0	0	0	2	0	0	0	0	0	0
M01530_32_000000000-CT392_1_2114_22932_4638	2	0	0	0	0	0	0	0	0	0	2	0	0	0	0	0	0	0	0	0	0
M01530_32_000000000-CT392_1_2114_23213_18438	2	0	0	0	0	0	0	2	0	0	0	0	0	0	0	0	0	0	0	0	0
M01530_32_000000000-CT392_1_2114_23420_16747	2	0	0	0	2	0	0	0	0	0	0	0	0	0	0	0	0	0	0	0	0
M01530_32_000000000-CT392_1_2114_23663_16840	2	0	0	0	0	0	0	0	0	0	0	0	0	2	0	0	0	0	0	0	0
M01530_32_000000000-CT392_1_2114_24120_16023	2	2	0	0	0	0	0	0	0	0	0	0	0	0	0	0	0	0	0	0	0
M01530_32_000000000-CT392_1_2114_26490_12849	2	1	0	0	1	0	0	0	0	0	0	0	0	0	0	0	0	0	0	0	0
M01530_32_000000000-CT392_1_2114_27297_13899	2	2	0	0	0	0	0	0	0	0	0	0	0	0	0	0	0	0	0	0	0
M01530_32_000000000-CT392_1_2114_27521_13477	2	2	0	0	0	0	0	0	0	0	0	0	0	0	0	0	0	0	0	0	0
M01530_32_000000000-CT392_1_2114_8184_22606	2	0	0	0	2	0	0	0	0	0	0	0	0	0	0	0	0	0	0	0	0
M01530_32_000000000-CT392_1_2114_8914_14616	2	0	0	0	0	0	0	0	0	0	2	0	0	0	0	0	0	0	0	0	0
M01530_32_000000000-CT392_1_2114_9754_13155	2	2	0	0	0	0	0	0	0	0	0	0	0	0	0	0	0	0	0	0	0
M01530_32_000000000-CT392_1_2116_10849_16577	2	2	0	0	0	0	0	0	0	0	0	0	0	0	0	0	0	0	0	0	0
M01530_32_000000000-CT392_1_2116_11817_5238	2	2	0	0	0	0	0	0	0	0	0	0	0	0	0	0	0	0	0	0	0
M01530_32_000000000-CT392_1_2116_13409_19882	2	2	0	0	0	0	0	0	0	0	0	0	0	0	0	0	0	0	0	0	0
M01530_32_000000000-CT392_1_2116_14201_20790	2	0	0	0	0	0	0	0	0	0	0	0	0	0	0	0	0	2	0	0	0
M01530_32_000000000-CT392_1_2116_14475_7602	2	2	0	0	0	0	0	0	0	0	0	0	0	0	0	0	0	0	0	0	0
M01530_32_000000000-CT392_1_2116_14928_12883	2	2	0	0	0	0	0	0	0	0	0	0	0	0	0	0	0	0	0	0	0
M01530_32_000000000-CT392_1_2116_16692_14589	2	2	0	0	0	0	0	0	0	0	0	0	0	0	0	0	0	0	0	0	0
M01530_32_000000000-CT392_1_2116_19692_7028	2	0	0	0	0	0	0	0	0	0	0	0	0	0	0	0	0	2	0	0	0
M01530_32_000000000-CT392_1_2116_21722_4793	2	0	0	0	0	0	0	0	0	0	0	0	0	2	0	0	0	0	0	0	0
M01530_32_000000000-CT392_1_2116_22208_3908	2	0	0	0	0	0	0	0	0	0	0	0	0	0	0	0	0	2	0	0	0
M01530_32_000000000-CT392_1_2116_23387_17336	2	0	0	0	0	0	0	0	0	0	0	0	0	2	0	0	0	0	0	0	0
M01530_32_000000000-CT392_1_2116_23899_10136	2	0	0	0	0	0	0	0	0	0	0	0	0	0	0	0	0	2	0	0	0
M01530_32_000000000-CT392_1_2116_26538_6419	2	0	0	0	0	0	0	0	0	0	0	0	0	0	2	0	0	0	0	0	0
M01530_32_000000000-CT392_1_2116_27013_6311	2	0	0	0	0	0	0	0	0	0	0	0	0	0	0	0	0	2	0	0	0
M01530_32_000000000-CT392_1_2116_28618_13619	2	0	0	0	0	0	0	0	0	0	0	0	0	2	0	0	0	0	0	0	0
M01530_32_000000000-CT392_1_2116_8047_21226	2	0	0	0	0	0	0	0	0	0	2	0	0	0	0	0	0	0	0	0	0
M01530_32_000000000-CT392_1_2116_9077_13155	2	0	0	0	0	0	0	0	0	0	2	0	0	0	0	0	0	0	0	0	0
M01530_32_000000000-CT392_1_2116_9717_7190	2	0	0	0	0	0	0	0	0	0	1	0	1	0	0	0	0	0	0	0	0
M01530_32_000000000-CT392_1_2116_9827_14328	2	0	0	0	2	0	0	0	0	0	0	0	0	0	0	0	0	0	0	0	0
M01530_32_000000000-CT392_1_2117_10590_21379	2	0	0	0	0	0	0	0	0	0	0	0	0	0	2	0	0	0	0	0	0
M01530_32_000000000-CT392_1_2117_11811_11157	2	0	0	0	0	0	0	0	0	0	0	0	0	0	0	0	0	2	0	0	0
M01530_32_000000000-CT392_1_2117_12072_8771	2	0	0	0	0	0	0	0	0	0	0	0	0	2	0	0	0	0	0	0	0
M01530_32_000000000-CT392_1_2117_13947_21124	2	0	0	0	0	0	0	0	0	0	0	0	0	0	2	0	0	0	0	0	0
M01530_32_000000000-CT392_1_2117_14457_17844	2	2	0	0	0	0	0	0	0	0	0	0	0	0	0	0	0	0	0	0	0
M01530_32_000000000-CT392_1_2117_14512_21197	2	0	0	0	0	0	0	0	0	0	0	0	0	0	2	0	0	0	0	0	0
M01530_32_000000000-CT392_1_2117_15240_4198	2	0	0	0	0	0	0	0	0	0	0	0	0	0	0	0	0	2	0	0	0
M01530_32_000000000-CT392_1_2117_15442_18685	2	0	0	0	0	0	0	0	0	0	2	0	0	0	0	0	0	0	0	0	0
M01530_32_000000000-CT392_1_2117_16120_12543	2	2	0	0	0	0	0	0	0	0	0	0	0	0	0	0	0	0	0	0	0
M01530_32_000000000-CT392_1_2117_16323_18157	2	0	0	0	0	0	0	0	0	0	0	0	0	0	2	0	0	0	0	0	0
M01530_32_000000000-CT392_1_2117_18556_17674	2	2	0	0	0	0	0	0	0	0	0	0	0	0	0	0	0	0	0	0	0
M01530_32_000000000-CT392_1_2117_18935_6172	2	0	0	0	0	0	0	0	0	0	0	0	0	0	2	0	0	0	0	0	0
M01530_32_000000000-CT392_1_2117_18999_21637	2	0	0	0	0	0	0	0	0	0	0	0	0	0	2	0	0	0	0	0	0
M01530_32_000000000-CT392_1_2117_20201_21399	2	0	0	0	0	0	0	0	0	0	0	0	0	0	0	0	0	2	0	0	0
M01530_32_000000000-CT392_1_2117_20471_19136	2	0	0	0	0	0	0	2	0	0	0	0	0	0	0	0	0	0	0	0	0
M01530_32_000000000-CT392_1_2117_21395_6485	2	0	0	0	0	0	0	0	0	0	0	0	0	0	2	0	0	0	0	0	0
M01530_32_000000000-CT392_1_2117_22409_3325	2	0	0	0	0	0	0	0	0	0	0	0	0	2	0	0	0	0	0	0	0
M01530_32_000000000-CT392_1_2117_23259_20233	2	0	0	0	0	0	0	0	0	0	2	0	0	0	0	0	0	0	0	0	0
M01530_32_000000000-CT392_1_2117_23663_20796	2	0	0	0	0	0	0	0	0	0	2	0	0	0	0	0	0	0	0	0	0
M01530_32_000000000-CT392_1_2117_23697_8891	2	0	0	0	0	0	0	0	0	0	0	0	0	0	0	0	0	2	0	0	0
M01530_32_000000000-CT392_1_2117_23747_11907	2	0	0	0	2	0	0	0	0	0	0	0	0	0	0	0	0	0	0	0	0
M01530_32_000000000-CT392_1_2117_23839_10551	2	0	0	0	2	0	0	0	0	0	0	0	0	0	0	0	0	0	0	0	0
M01530_32_000000000-CT392_1_2117_26427_11029	2	0	0	0	0	0	0	0	0	0	2	0	0	0	0	0	0	0	0	0	0
M01530_32_000000000-CT392_1_2117_4306_19463	2	0	0	0	0	0	0	0	0	0	0	0	0	0	0	0	0	2	0	0	0
M01530_32_000000000-CT392_1_2117_6861_17625	2	0	0	0	2	0	0	0	0	0	0	0	0	0	0	0	0	0	0	0	0
M01530_32_000000000-CT392_1_2117_7106_21469	2	2	0	0	0	0	0	0	0	0	0	0	0	0	0	0	0	0	0	0	0
M01530_32_000000000-CT392_1_2117_7373_14406	2	2	0	0	0	0	0	0	0	0	0	0	0	0	0	0	0	0	0	0	0
M01530_32_000000000-CT392_1_2117_7978_21041	2	0	0	0	0	0	0	0	0	0	0	0	0	0	0	0	0	2	0	0	0
M01530_32_000000000-CT392_1_2117_8913_5907	2	0	0	0	0	0	0	0	0	0	2	0	0	0	0	0	0	0	0	0	0
M01530_32_000000000-CT392_1_2117_8916_18016	2	0	0	0	0	0	0	0	0	0	2	0	0	0	0	0	0	0	0	0	0
M01530_32_000000000-CT392_1_2118_12661_16605	2	0	0	0	0	0	0	0	0	0	0	0	0	2	0	0	0	0	0	0	0
M01530_32_000000000-CT392_1_2118_13128_5769	2	0	0	0	0	0	0	0	0	0	0	0	0	2	0	0	0	0	0	0	0
M01530_32_000000000-CT392_1_2118_17700_9780	2	0	0	0	0	0	0	0	0	0	0	0	0	2	0	0	0	0	0	0	0
M01530_32_000000000-CT392_1_2118_18800_5728	2	0	0	0	0	0	0	2	0	0	0	0	0	0	0	0	0	0	0	0	0
M01530_32_000000000-CT392_1_2118_19536_8941	2	2	0	0	0	0	0	0	0	0	0	0	0	0	0	0	0	0	0	0	0
M01530_32_000000000-CT392_1_2118_19686_8112	2	0	0	0	0	0	0	2	0	0	0	0	0	0	0	0	0	0	0	0	0
M01530_32_000000000-CT392_1_2118_20404_17018	2	0	0	0	0	0	0	0	0	0	0	0	0	0	0	0	0	2	0	0	0
M01530_32_000000000-CT392_1_2118_20494_20608	2	0	0	0	0	0	0	0	0	0	0	0	0	2	0	0	0	0	0	0	0
M01530_32_000000000-CT392_1_2118_20814_4463	2	0	0	0	0	0	0	0	0	0	2	0	0	0	0	0	0	0	0	0	0
M01530_32_000000000-CT392_1_2118_21005_15337	2	0	0	0	0	0	0	0	0	0	2	0	0	0	0	0	0	0	0	0	0
M01530_32_000000000-CT392_1_2118_21232_10828	2	0	0	0	0	0	0	0	0	0	0	0	0	0	0	0	0	2	0	0	0
M01530_32_000000000-CT392_1_2118_22071_16389	2	0	0	0	2	0	0	0	0	0	0	0	0	0	0	0	0	0	0	0	0
M01530_32_000000000-CT392_1_2118_23048_7517	2	0	0	0	0	0	0	0	0	0	0	0	0	2	0	0	0	0	0	0	0
M01530_32_000000000-CT392_1_2118_23752_13115	2	2	0	0	0	0	0	0	0	0	0	0	0	0	0	0	0	0	0	0	0
M01530_32_000000000-CT392_1_2118_25451_10217	2	0	0	0	0	0	0	0	0	0	0	0	0	2	0	0	0	0	0	0	0
M01530_32_000000000-CT392_1_2118_27748_12711	2	0	0	0	0	0	0	0	0	0	0	0	0	2	0	0	0	0	0	0	0
M01530_32_000000000-CT392_1_2118_27961_15239	2	0	0	0	0	0	0	0	0	0	0	0	0	0	0	0	0	2	0	0	0
M01530_32_000000000-CT392_1_2118_28107_15122	2	0	0	0	0	0	0	0	0	0	0	0	0	2	0	0	0	0	0	0	0
M01530_32_000000000-CT392_1_2118_5548_15565	2	2	0	0	0	0	0	0	0	0	0	0	0	0	0	0	0	0	0	0	0
M01530_32_000000000-CT392_1_2118_7923_19646	2	2	0	0	0	0	0	0	0	0	0	0	0	0	0	0	0	0	0	0	0
M01530_32_000000000-CT392_1_2118_8203_20269	2	0	0	0	0	0	0	0	0	0	0	0	0	0	0	0	0	2	0	0	0
M01530_32_000000000-CT392_1_2118_8741_2042	2	2	0	0	0	0	0	0	0	0	0	0	0	0	0	0	0	0	0	0	0
M01530_32_000000000-CT392_1_2118_9696_24727	2	0	0	0	2	0	0	0	0	0	0	0	0	0	0	0	0	0	0	0	0
M01530_32_000000000-CT392_1_2118_9800_7197	2	0	0	0	0	0	0	0	0	0	2	0	0	0	0	0	0	0	0	0	0
M01530_32_000000000-CT392_1_2119_10054_18981	2	0	0	0	0	0	0	0	0	0	0	0	0	0	2	0	0	0	0	0	0
M01530_32_000000000-CT392_1_2119_13952_21835	2	0	0	0	0	0	0	0	0	0	0	0	0	2	0	0	0	0	0	0	0
M01530_32_000000000-CT392_1_2119_13969_14606	2	0	0	0	0	0	0	0	0	0	2	0	0	0	0	0	0	0	0	0	0
M01530_32_000000000-CT392_1_2119_14165_19987	2	0	0	0	0	0	0	0	0	0	0	0	0	0	0	0	0	2	0	0	0
M01530_32_000000000-CT392_1_2119_15143_17460	2	0	0	0	2	0	0	0	0	0	0	0	0	0	0	0	0	0	0	0	0
M01530_32_000000000-CT392_1_2119_15713_21005	2	0	0	0	0	0	0	0	0	0	0	0	0	2	0	0	0	0	0	0	0
M01530_32_000000000-CT392_1_2119_16916_12564	2	0	0	0	0	0	0	0	0	0	2	0	0	0	0	0	0	0	0	0	0
M01530_32_000000000-CT392_1_2119_16960_14621	2	0	0	0	0	0	0	0	0	0	0	0	0	2	0	0	0	0	0	0	0
M01530_32_000000000-CT392_1_2119_18265_12375	2	0	0	0	2	0	0	0	0	0	0	0	0	0	0	0	0	0	0	0	0
M01530_32_000000000-CT392_1_2119_18743_23121	2	0	0	0	0	0	0	0	0	0	2	0	0	0	0	0	0	0	0	0	0
M01530_32_000000000-CT392_1_2119_20360_5774	2	0	0	0	0	0	0	0	0	0	2	0	0	0	0	0	0	0	0	0	0
M01530_32_000000000-CT392_1_2119_20656_8466	2	0	0	0	0	0	0	0	0	0	0	0	0	2	0	0	0	0	0	0	0
M01530_32_000000000-CT392_1_2119_22156_12076	2	0	0	0	0	0	0	0	0	0	0	0	0	0	2	0	0	0	0	0	0
M01530_32_000000000-CT392_1_2119_23095_18751	2	2	0	0	0	0	0	0	0	0	0	0	0	0	0	0	0	0	0	0	0
M01530_32_000000000-CT392_1_2119_23347_7250	2	0	0	0	0	0	0	0	0	0	0	0	0	2	0	0	0	0	0	0	0
M01530_32_000000000-CT392_1_2119_24485_13027	2	0	0	0	0	0	0	2	0	0	0	0	0	0	0	0	0	0	0	0	0
M01530_32_000000000-CT392_1_2119_24921_18963	2	0	0	0	2	0	0	0	0	0	0	0	0	0	0	0	0	0	0	0	0
M01530_32_000000000-CT392_1_2119_6278_13089	2	2	0	0	0	0	0	0	0	0	0	0	0	0	0	0	0	0	0	0	0
M01530_32_000000000-CT392_1_2119_7366_15080	2	0	0	0	0	0	0	0	0	0	0	0	0	0	0	0	0	2	0	0	0
M01530_32_000000000-CT392_1_2119_9721_8959	2	0	0	0	0	0	0	2	0	0	0	0	0	0	0	0	0	0	0	0	0
M01530_43_000000000-J3Y7D_1_1101_10079_17494	2	0	0	0	0	0	0	0	0	0	0	0	0	0	0	0	0	1	1	0	0
M01530_43_000000000-J3Y7D_1_1101_10361_17936	2	0	0	0	0	0	0	0	0	0	1	0	1	0	0	0	0	0	0	0	0
M01530_43_000000000-J3Y7D_1_1101_13226_18158	2	0	0	0	0	0	0	0	0	0	0	0	0	0	1	0	0	0	0	0	0
M01530_43_000000000-J3Y7D_1_1101_13900_5938	2	0	0	0	0	0	0	0	0	0	0	0	2	0	0	0	0	0	0	0	0
M01530_43_000000000-J3Y7D_1_1101_14267_19220	2	0	0	0	0	0	0	1	1	0	0	0	0	0	0	0	0	0	0	0	0
M01530_43_000000000-J3Y7D_1_1101_15911_9922	2	0	0	0	1	0	1	0	0	0	0	0	0	0	0	0	0	0	0	0	0
M01530_43_000000000-J3Y7D_1_1101_16433_17520	2	0	0	0	0	2	0	0	0	0	0	0	0	0	0	0	0	0	0	0	0
M01530_43_000000000-J3Y7D_1_1101_16598_7139	2	0	0	0	0	0	0	0	0	0	0	0	0	0	0	0	0	0	0	0	0
M01530_43_000000000-J3Y7D_1_1101_16801_13304	2	0	0	0	0	0	0	0	0	0	0	0	0	0	0	0	0	1	0	1	0
M01530_43_000000000-J3Y7D_1_1101_17109_17275	2	0	0	0	0	0	0	0	0	0	1	0	1	0	0	0	0	0	0	0	0
M01530_43_000000000-J3Y7D_1_1101_17149_15695	2	0	0	0	0	0	0	0	0	0	0	0	2	0	0	0	0	0	0	0	0
M01530_43_000000000-J3Y7D_1_1101_17930_11729	2	0	0	0	0	1	1	0	0	0	0	0	0	0	0	0	0	0	0	0	0
M01530_43_000000000-J3Y7D_1_1101_18523_5378	2	0	0	2	0	0	0	0	0	0	0	0	0	0	0	0	0	0	0	0	0
M01530_43_000000000-J3Y7D_1_1101_19250_5126	2	0	0	0	1	0	1	0	0	0	0	0	0	0	0	0	0	0	0	0	0
M01530_43_000000000-J3Y7D_1_1101_19405_8294	2	0	0	0	0	0	0	1	0	1	0	0	0	0	0	0	0	0	0	0	0
M01530_43_000000000-J3Y7D_1_1101_19728_9067	2	0	0	0	0	0	0	0	0	0	1	0	1	0	0	0	0	0	0	0	0
M01530_43_000000000-J3Y7D_1_1101_20081_14803	2	0	0	0	0	0	0	0	0	0	0	0	2	0	0	0	0	0	0	0	0
M01530_43_000000000-J3Y7D_1_1101_20527_11709	2	0	0	0	1	1	0	0	0	0	0	0	0	0	0	0	0	0	0	0	0
M01530_43_000000000-J3Y7D_1_1101_21178_11391	2	0	0	0	1	1	0	0	0	0	0	0	0	0	0	0	0	0	0	0	0
M01530_43_000000000-J3Y7D_1_1101_21377_4964	2	0	0	0	0	0	0	1	0	1	0	0	0	0	0	0	0	0	0	0	0
M01530_43_000000000-J3Y7D_1_1101_21462_8100	2	0	0	0	1	1	0	0	0	0	0	0	0	0	0	0	0	0	0	0	0
[truncated: 41 more rows]

## Sheet: Table_S3C. 16S_OTU_table
Otu ID	Representative sequence ID	Sequence	Taxonomy-Mothur	taxonomy-BLAST	Total abundance	% abund.	C.krueperi1	C.krueperi2	C.krueperi3	D.europaea1	D.europaea2	D.europaea3	D.multireticulata1	D.multireticulata2	D.multireticulata3	D.pannonica1	D.pannonica2	D.pannonica3	P.platypus	R.edirneus1	R.edirneus2	R.edirneus3	R.scytha1	R.scytha2	R.scytha3	blank
Otu0001	M01530_32_000000000-CT392_1_1118_25694_22144	GACAGAGGATACAAGCGTT-ATCCGGAATTATTGGGTTT-AAAGGGTGCGTAGGTGGTT-TTTTAAGTCAGTAGTGAAAT-ATGACAGCTTAACTGTCAAA-CTGCTACTGATACTGTAA-AACTAGAGTGAGGTAGGAG-TAACTGGAACGTGTGGTGT-AGCGGTGAAATGCATAG--ATATCACACAGAACACCGA-TAGCGAAAGCAGGTTACTAGAT----CTCAACTGACACT--GAGGCACGAAGGCGT---GGGTAGCAAACAGG	Bacteria(100);Bacteroidetes(100);Bacteroidia(100);Bacteroidia_unclassified(68);Bacteroidia_unclassified(68);Bacteroidia_unclassified(68);	Sulcia	156823	34,62%	21019	4629	4850	14815	8636	9263	7842	6031	6851	11373	7184	4794	10448	8998	5435	5822	10433	2756	5643	1
Otu0002	M01530_43_000000000-J3Y7D_1_1103_21739_21174	TACGTAAGGTGCTAGCGTT-ATTCGGTTTTATTTGGCGT-AAAGCGTGTGTAGGCGGTT-TATTGTGATAAGAGTTAAAG-CTTAAAGCTCAACTTTATT--AGGCTCTTTTTACTAATA-ATCTAGAACTTAAATAGAG-ATAGTGGAATTTTGCAAGT-AACAGTGAAATGTGTAA--ATATGCAAAGGAACACCAA-TAGCGAAGGCAACTATCTGATT-----TATTTTGACGCT--GATACACTAAAGCGT---GGGGAGCAAACAGG	unknown(99);unknown_unclassified(99);unknown_unclassified(99);unknown_unclassified(99);unknown_unclassified(99);unknown_unclassified(99);	Vidania	151359	33,42%	29563	5048	8197	24424	12625	12283	5226	5480	8638	17567	12397	9905	1	4	1	0	0	0	0	0
Otu0003	M01530_32_000000000-CT392_1_1108_10827_21208	TACGTAAGGTGCAAGCGTT-AATCGGTTTTATTAGGCGT-AAAGCGTGTGTAGGCTGAA-GATTATGAAACATGTAAAAT-AATGGAGCTTAACTCCATA--AAGCATGTTTTACTAATC-TACTAGAAGATAGGTAAAG-ATAACGGAATTCTACAAGT-AACAGTGAAATGTGTAA--ATATGTAGAGGAACACCAA-AAGCGAAGGCAGTTATCTTACC-----TTGATTGACGCT--GATACACTAAAGCGT---GGGGAGCAAACAGG	unknown(98);unknown_unclassified(98);unknown_unclassified(98);unknown_unclassified(98);unknown_unclassified(98);unknown_unclassified(98);	Vidania	58245	12,86%	0	0	0	1	4	1	0	0	0	1	1	1	24282	17177	7753	9023	0	0	1	0
Otu0004	M01530_32_000000000-CT392_1_2109_6513_12716	TACGGAGGGTGCGAGCGTT-AATCGGAATTACTGGGCGT-AAAGCGTACGCAGGCGGTC-TGTTAAGTCAGATGTGAAAT-CCCCGGGCTCAACCTGGGAA-CTGCATTTGAAACTGGCA-GGCTAGAGTCTCGTAGAGG-GGGGTAGAATTCCAGGTGT-AGCGGTGAAATGCGTAG--AGATCTGGAGGAATACCAG-TGGCGAAGGCGGCCCCCTGGAC----GAAGACTGACGCT--CAGGTACGAAAGCGT---GGGGAGCAAACAGG	Bacteria(100);Proteobacteria(100);Gammaproteobacteria(100);Enterobacteriales(100);Enterobacteriaceae(100);Sodalis(91);	Sodalis	25533	5,64%	5010	1107	1098	0	2	1	1031	152	215	4802	1875	1000	2	3675	2746	2818	0	0	0	0
Otu0005	M01530_32_000000000-CT392_1_2119_19630_15794	TACGGAGGGTGCGAGCGTT-AATCGGAATTACTGGGCGT-AAAGGGCACGCAGGCGGTT-AATTAAGTTGGATGTGAAAT-CCCCGGGCTTAACCTGGGAA-TGGCATTCAAGACTGGTT-AGCTAGAGTCTTGTAGAGG-GGGGTAGAATTCCATGTGT-AGCGGTGAAATGCGTAG--AGATGTGGAGGAATACCGG-TGGCGAAGGCGGCCCCCTGGAC----AAAGAGTGACGCT--CATGTGCGAAAGCGT---GGGGAGCAAACAGG	Bacteria(100);Proteobacteria(100);Gammaproteobacteria(100);Enterobacteriales(100);Enterobacteriaceae(100);Arsenophonus(98);	Arsenophonus	24655	5,44%	0	0	0	6766	2863	2564	0	0	0	0	0	0	7624	0	0	0	1703	792	2343	0
Otu0006	M01530_32_000000000-CT392_1_2119_22811_7011	TACGTAAGGTGCAAGCGTT-AATCGATTTTATTAGGCGT-AAAGCGTGTGTAGGCTGAA-GATTGTGAAAATTGTAAAAT-AATAGAGCTCAACTCTATA--AAGCATTTTTTACTAATT-TACTAGAAGATAGGTAAAG-ATAACGGAATTCTACAAGT-AACAGTGAAATGTGTAA--ATATGTAGAGGAACACCAA-TGGCGAAGGCAGTTATCTTATC-----TTAATTGACGCT--GATACACTAAAGCGT---GGGGAGCAAACAGG	unknown(100);unknown_unclassified(100);unknown_unclassified(100);unknown_unclassified(100);unknown_unclassified(100);unknown_unclassified(100);	Vidania	23793	5,25%	1	0	0	1	0	0	0	0	0	0	1	0	0	0	0	0	15593	3067	5129	1
Otu0007	M01530_43_000000000-J3Y7D_1_1103_19428_12594	TACGGAGAGGGCTAGCGTT-ATTCGGAATTATTGGGCGT-AAAGGGCGCGTAGGCTGGT-TAATAAGTTAAAAGTGAAAT-CCCGAGGCTTAACCTTGGAA-TTGCTTTTAAAACTATTA-ATCTAGAGATTGAAAGAGG-ATAGAGGAATTCCTGATGT-AGAGGTAAAATTCGTAA--ATATTAGGAGGAACACCAG-TGGCGAAGGCGTCTATCTGGTT----CAAATCTGACGCT--GAAGCGCGAAGGCGT---GGGGAGCAAACAGG	Bacteria(100);Proteobacteria(100);Alphaproteobacteria(100);Rickettsiales(100);Anaplasmataceae(100);Wolbachia(100);	Wolbachia	8599	1,90%	1049	8	1282	1635	2070	1593	1	0	0	1	1	3	0	1	0	955	0	0	0	0
Otu0008	M01530_43_000000000-J3Y7D_1_1101_16136_9282	TACAGAGAGTGCGAGCGTT-AATCGGAAGTACTAGGCGT-AAAAAGCACGCAGGCGGTT-AATTAAATTGGATGTGAAAT-ACCCGGGCTTAACCTGGGAA-TAGCATTCAAGACTGGTT-AGCTAGAGTCTTGTAGAGG-AAAGTAAAATTCTATGTGT-AGCGGTGAAATGCGTATAGAGATGTGGAGGAATACCGG-TGGCGAAGGCGGCACCCTGGAC----AAATACTGACGCT--CATGTGCGAAAGCTT---GGGGAGCAAACAGG	Bacteria(100);Proteobacteria(100);Gammaproteobacteria(100);Gammaproteobacteria_unclassified(100);Gammaproteobacteria_unclassified(100);Gammaproteobacteria_unclassified(100);	Arsenophonus	2230	0,49%	0	0	0	805	813	612	0	0	0	0	0	0	0	0	0	0	0	0	0	0
Otu0009	M01530_32_000000000-CT392_1_1119_15098_11160	TACAGAGGGTGCGAGCGTT-AATCAGAATTACTAGGCGT-AAAGGGCACGCAGGCGGTT-AATTAAGTTGGATATAAAAT-CCCCGGCCTTAACCTGGGAA-TAG--CTCAAGACTGGTT-AGCTAGAGTCTTGTAGAGG-GGGGTAAAATTCCATGTGT-AGCGGTAAAATGCGTAG--AGATGTGGAGGAATATCGG-TGGCGAAGTCGGCCCCCTGGAC----AAAGACTGACGCT--CATGTGCGAAAGCGT---GGGAAGCAAACAGG	Bacteria(100);Proteobacteria(100);Gammaproteobacteria(100);Enterobacteriales(95);Enterobacteriaceae(95);Enterobacteriaceae_unclassified(95);	Arsenophonus	463	0,10%	0	0	0	138	173	152	0	0	0	0	0	0	0	0	0	0	0	0	0	0
Otu0010	M01530_43_000000000-J3Y7D_1_2116_8310_22831	TACGGAGGGTGCAAGCGTT-AATCGGAATTACTGGGCGT-AAAGCGCACGCAGGCGGTC-TGTTAAGTCAGATGTGAAAT-CCCCGGGCTTAACCTGGGAA-CTGCATTTGAAACTGGCA-GGCTTGAGTCTTGTAGAGG-GGGGTAGAATTCCAGGTGT-AGCGGTGAAATGCGTAG--AGATCTGGAGGAATACCGG-TGGCGAAGGCGGCCCCCTGGAC----AAAGACTGACGCT--CAGGTGCGAAAGCGT---GGGGAGCAAACAGG	Bacteria(100);Proteobacteria(100);Gammaproteobacteria(100);Enterobacteriales(100);Enterobacteriaceae(100);Enterobacteriaceae_unclassified(94)	Pantoea	450	0,10%	0	0	0	0	0	0	0	0	0	0	0	0	0	1	0	0	0	56	393	0
Otu0011	M01530_32_000000000-CT392_1_2107_10363_13103	TACGGAGGGAGCTAGCGTT-ATTCGGAATTACTGGGCGT-AAAGCGCACGTAGGCGGCT-TTGTAAGTTAGAGGTGAAAG-CCTGGAGCTCAACTCCAGAA-TTGCCTTTAAGACTGCAT-CGCTTGAATCCAGGAGAGG-TGAGTGGAATTCCGAGTGT-AGAGGTGAAATTCGTAG--ATATTCGGAAGAACACCAG-TGGCGAAGGCGGCTCACTGGAC----TGGTATTGACGCT--GAGGTGCGAAAGCGT---GGGGAGCAAACAGG	Bacteria(100);Proteobacteria(100);Alphaproteobacteria(100);Sphingomonadales(100);Sphingomonadaceae(100);Sphingomonas(90);	Sphingomonas	365	0,08%	101	66	0	1	0	0	96	0	0	1	0	2	1	0	0	1	89	1	6	0
Otu0012	M01530_43_000000000-J3Y7D_1_2101_24654_21040	AAGGGTGTACAAGCCCGTTAATCGGAATTATTAGGCGTAAATAAAGAGTAGGAAGGCAGTTAATTAAGTTGAATTTAAAATCTCCTAGCTTAACCTGGAAA-TAGCATTCAAGACTGGTT-AGCTAGAGTCTTATTGTT---GAGTTG-TTGAGGTAGCT-ATAATTCCATATGGTAG--A-AT-TCCATATATAGCGG-TAAAACGCGTAGAGATGTTCAG----AGAGGATACCTGT--GAGCAGCAAAGGCGG--GCACGAGGTAACCTG	unknown(100);unknown_unclassified(100);unknown_unclassified(100);unknown_unclassified(100);unknown_unclassified(100);unknown_unclassified(100);	Arsenophonus	109	0,02%	0	0	0	0	0	0	0	0	0	0	0	0	0	0	0	0	19	40	50	0
Otu0013	M01530_32_000000000-CT392_1_2107_12914_21382	TACGGAGGGTGCGAGCGTC-AATCGGAATTAATGGGCGT-GAATCTTACGCAGGCGGAG-CGTTAGGTTAGATGTGAAGT-CCCCTTGCTCAAACTGAAAA-CTGAATTTGAAACTAGCA-GGCTAGAGTCTCATGGGG--AGAGTAAAATTCCAGGTGT-AGCGGTAATATGCGTAG--AGATCTGGAGAAATACAGT-TAGCAAAAGCGGCCCCCTAACTAAATAAAGGCTGACGCT--TAGGTATGAGATCAT---GGTGAGTAAACAGG	unknown(100);unknown_unclassified(100);unknown_unclassified(100);unknown_unclassified(100);unknown_unclassified(100);unknown_unclassified(100);	Sodalis	48	0,01%	48	0	0	0	0	0	0	0	0	0	0	0	0	0	0	0	0	0	0	0
Otu0014	M01530_32_000000000-CT392_1_1110_20105_3322	TACGTAAGGTGCTAGCGTT-ATTCGGTTTTATTTGGCGT-AAAGCGTGTGTAGGCTGTT-TATTGTGATAAGGGTAAAAA-CTTAAAGCTCAACTTTATT--AGGCTCTTTTTACTAATA-ATCTAGAACTTAAATAGAG-ATAGTGGAATTTTGCAAGT-AACAGTGAAATGTGTAA--ATATGCAAAGGAACACCGA-TAGCGAAGGCAGGTTACTAGAT----CTCAACTGACACT--GAGGCACGAAGGCGT---GGGTAGCAAACAGG	unknown(100);unknown_unclassified(100);unknown_unclassified(100);unknown_unclassified(100);unknown_unclassified(100);unknown_unclassified(100);	Vidania	40	0,01%	0	2	3	0	0	0	0	0	0	16	11	8	0	0	0	0	0	0	0	0
Otu0015	M01530_43_000000000-J3Y7D_1_2108_15115_7919	TACGAAGGGGGCTAGCGTT-GCTCGGAATGACTGGGCGT-AAAGGGCGCGTAGGCGGTT-TAGACAGTCAGATGTGAAAA-TCCGGGGCTCAACCCTGGGA-CGGCATTTGATACGTTTA-GACTAGAGTGTGAGAGAGG-GTTGTGGAATTCCCAGTGT-AGAGGTGAAATTCGTAG--ATATTGGGAAGAACACCGG-TGGCGAAGGCGGCAACCTGGCT----CATGACTGACGCT--GAGGCGCGAAAGCGT---GGGGAGCAAACAGG	Bacteria(100);Proteobacteria(100);Alphaproteobacteria(100);Acetobacterales(100);Acetobacteraceae(100);Acetobacteraceae_unclassified(100);	Asaia	31	0,01%	0	22	0	0	0	0	0	0	0	0	1	1	0	0	0	0	0	7	0	0
Otu0016	M01530_43_000000000-J3Y7D_1_2101_14210_16794	TACGGAGAGGGCTAGCGTT-ATTCGGAATTATTGGGCGT-AAAGGGCGCGTAGGCGGAT-TAGTAAGTTAAAAGTGAAAT-CCCAAGGCTCAACCTTGGAA-TTGCTTTTAAAACTGCTA-ATCTAGAGATTGAAAGAGG-ATAGAGGAATTCCTAGTGT-AGAGGTGAAATTCGTAA--ATATTAGGAGGAACACCAG-TGGCGAAGGCGTCTATCTGGTT----CAAATCTGACGCT--GAGGCGCGAAGGCGT---GGGGAGCAAACAGG	Bacteria(100);Proteobacteria(100);Alphaproteobacteria(100);Rickettsiales(100);Anaplasmataceae(100);Wolbachia(100);	Wolbachia	22	0,00%	0	0	1	0	0	0	0	0	0	0	4	7	0	0	3	3	0	2	2	0
Otu0017	M01530_32_000000000-CT392_1_1118_16212_14818	TACGTAGGGCGCAAGCGTT-GTCCGGAATTATTGGGCGT-AAAGAGCTTGTAGGTGGCT-TGTCGCGTCTGCCGTGAAAA-CCCGAGGCTCAACCTCGGGC-GTGCGGTGGGTACGGGCA-GGCTAGAGTGTGGTAGGGG-AGACTGGAACTCCTGGTGT-AGCGGTGAAATGCGCAG--ATATCAGGAAGAACACCGA-TGGCGAAGGCAGGTCTCTGGGC----CATTACTGACACT--GAGAAGCGAAAGCAT---GGGTAGCGAACAGG	Bacteria(100);Actinobacteria(100);Actinobacteria(100);Micrococcales(100);Dermabacteraceae(100);Brachybacterium(100);	Brachybacterium	13	0,00%	2	0	0	0	1	0	2	1	0	0	0	0	1	1	1	0	2	0	1	1
Otu0018	M01530_43_000000000-J3Y7D_1_2111_23980_7062	GACGGAGGATGCAAGTGTT-ATCCGGAATCACTGGGCGT-AAAGCGTCTGTAGGTGGTT-TAATAAGTCAACTGTTAAAT-CTTGAGGCTCAACCTCAAAA-TCGCAGTCGAAACTATTA-GGCTAGAGTATAGTAGGGG-TAAAGGGAATTTCCAGTGG-AGCGGTGAAATGCGTAG--AGATTGGAAAGAACACCGA-TGGCGAAGGCACTTTACTGGGC----TATTACTAACACT--CAGAGACGAAAGCTA---GGGTAGCAAATGGG	Bacteria(100);Cyanobacteria(100);Oxyphotobacteria(100);Chloroplast(100);Chloroplast_fa(100);Chloroplast_ge(100);	uncultured cyanobacterium	11	0,00%	0	0	0	0	0	0	0	0	0	0	0	0	0	0	0	0	0	3	8	0
Otu0019	M01530_43_000000000-J3Y7D_1_2114_15245_4473	TACGTAGGGTGCAAGCGTT-AATCGGAATTATTGGGCGT-AAAGCGTGCGTAGGTTGTT-TATTAAGAAAAAAGTAAAAT-TTTAAAGCTTAACTTTAAA--AAGCTTTTTTAACTATTA-AACTAGAGTATAAAAGAGG-AGAGTAGAATTCTATGTGT-AACGGTGAAATGTGTAA--ATATATAGAGGAATACCAA-TGGCGAAGGCAACTCTCTGGGT----TAATACTGACACT--GATGCACTAAAGCAT---GGGGAGCAAACAGG	Bacteria(100);Proteobacteria(100);Gammaproteobacteria(100);Gammaproteobacteria_unclassified(100);Gammaproteobacteria_unclassified(100);Gammaproteobacteria_unclassified(100);	Vidania	10	0,00%	0	0	0	0	0	0	0	1	0	0	2	2	0	0	1	0	0	0	4	0
Otu0020	M01530_43_000000000-J3Y7D_1_2110_15012_13645	TACGTAAGGTGCGAGCGTT-AATCGGAATTATTGGGCGT-AAAGCGTGTGTAGGTGGTT-TATTATGATGTTTATAAAAT-AATGATTAGAGTCATTAGG--TAAACATTACTGGTAATC--TTGAATATATGATAGAGG-GAGGTGGAATTTTGCAAGT-AGTAGTGAAATGCGTAG--ATATGCAAAGGAACACCAA-TAGCGAAGGCAACCTCCTGGGT----TTATATTGACACT--GAGACACTAAAGCAT---GGGTATCAAACAGG	unknown(100);unknown_unclassified(100);unknown_unclassified(100);unknown_unclassified(100);unknown_unclassified(100);unknown_unclassified(100);	Vidania	8	0,00%	0	3	0	0	1	1	0	0	0	0	0	0	0	0	2	0	0	0	1	0
Otu0021	M01530_43_000000000-J3Y7D_1_2114_24110_23287	TACGGAGGGTGCAAGCGTT-AATCGGAATTACTGGGCGT-AAAGAGTACGTAGGCGGTT-TTTTAAGTTAGATGTGAAAT-CCCTGGACTTAATCTTGGAA-CTGCATTTAAAACTGGCA-AACTAGAGTCTCATAGAGG-GGGGTAGAATTCCAGGTGT-AGCGGTGAAATGTGTAG--ATATCTGGAGGAATACCAA-TGGCGAAGGCGGCCCCCTGGAT----GAAGACTGACGCT--CAGGTACGAAAGCGT---GGGGAGCAAACAGG	Bacteria(100);Proteobacteria(100);Gammaproteobacteria(100);Enterobacteriales(100);Enterobacteriaceae(100);Enterobacteriaceae_unclassified(100);	Sodalis	8	0,00%	0	0	0	0	0	0	0	0	1	0	0	3	0	1	0	1	0	0	2	0
Otu0022	M01530_32_000000000-CT392_1_1118_23127_7218	TACGTAGGGCGCAAGCGTT-ATCCGGAATTATTGGGCGT-AAAGAGCTCGTAGGCGGTT-TGTCGCGTCTGCCGTGAAAG-TCCGGGGCTCAACTCCGGAT-CTGCGGTGGGTACGGGCA-GACTAGAGTGATGTAGGGG-AGACTGGAATTCCTGGTGT-AGCGGTGAAATGCGCAG--ATATCAGGAGGAACACCGA-TGGCGAAGGCAGGTCTCTGGGC----ATTAACTGACGCT--GAGGAGCGAAAGCAT---GGGGAGCGAACAGG	Bacteria(100);Actinobacteria(100);Actinobacteria(100);Micrococcales(100);Micrococcaceae(100);Pseudarthrobacter(58);	Glutamicibacter	7	0,00%	0	0	0	0	0	0	0	0	0	0	0	0	7	0	0	0	0	0	0	0
Otu0023	M01530_43_000000000-J3Y7D_1_2102_12406_18556	TACGTAGGGTGCAAGCGTT-AATCGGAATTACTGGGCGT-AAAGCGTGCGCAGGCGGTG-ATGTAAGACAGATGTGAAAT-CCCCGGGCTCAACCTGGGAA-CTGCATTTGTGACTGCAT-CGCTGGAGTGCGGCAGAGG-GGGATGGAATTCCGCGTGT-AGCAGTGAAATGCGTAG--ATATGCGGAGGAACACCGA-TGGCGAAGGCAATCCCCTGGGC----CTGCACTGACGCT--CATGCACGAAAGCGT---GGGGAGCAAACAGG	Bacteria(100);Proteobacteria(100);Gammaproteobacteria(100);Betaproteobacteriales(100);Burkholderiaceae(100);Burkholderiaceae_unclassified(67);	Acidovorax	6	0,00%	0	0	0	0	0	0	0	0	0	0	0	0	1	0	0	0	0	0	5	0
Otu0024	M01530_43_000000000-J3Y7D_1_2108_16688_9567	TACGTAGGGGGCGAGCGTT-GTCCGGAATTATTGGGCGT-AAAGAGCGTGTAGGCTGTT-CGGTAAGTCTGCCGTGAAAA-CCTGAGGCTCAACCTCGGGC-GTGCGGTGGATACTGCCG-GGCTAGAGGACGGTAGAGG-CGAGTGGAATTCCCGGTGT-AGCGGTGAAATGCGCAG--ATATCGGGAGGAACACCAG-TAGCGAAGGCGGCTCGCTGGGC----CGTTCCTGACGCT--GAGACGCGAAAGCTA---GGGGAGCGAACAGG	Bacteria(100);Actinobacteria(100);Rubrobacteria(100);Rubrobacterales(100);Rubrobacteriaceae(100);Rubrobacter(100);	uncultured bacterium	6	0,00%	0	0	0	0	0	0	0	0	0	0	0	0	0	0	0	0	0	0	6	0
Otu0025	M01530_43_000000000-J3Y7D_1_1103_18884_9172	TACGTAGGGTGCGAGCGTT-AATCGGAATTATTGGGCGT-AAAGGGTACGTAGATTGTT-TTTAAAGAAAAAAGTTAAAT-GCTAAAACTCAATTTTAGT--ATGCTTTTTTGACTTAAA-AACTAGAGTATAAGAGGGG-AGATTAGAATTCTATGTGT-AGCGGTGAAATGCGTAA--ATATATAGAGGAATACCAA-TAGCGAAGGCAAATCTCTAGAT----TAATACTGACATT--GATGTACTAAAGCGT---GGGGAGCAAACAGG	Bacteria(100);Bacteria_unclassified(100);Bacteria_unclassified(100);Bacteria_unclassified(100);Bacteria_unclassified(100);Bacteria_unclassified(100);	Vidania	5	0,00%	2	0	0	0	0	0	0	0	0	0	0	0	0	0	0	0	0	1	2	0
Otu0026	M01530_43_000000000-J3Y7D_1_2104_8482_11658	TACGAAGGGGGCTAGCGTT-GCTCGGAATTACTGGGCGT-AAAGGGAGCGTAGGCGGAC-AGTTAAGTTAGAGGTGAAAG-CCCAGGGCTCAACCTTGGAA-TTGCCTTTGATACTGGCT-GTCTTGAGTATGGGAGAGG-TGTGTGGAACTCCGAGTGT-AGAGGTGAAATTCGTAG--ATATTCGGAAGAACACCAG-TGGCGAAGGCGACACACTGGCC----CATTACTGACGCT--GAGGCTCGAAAGCGT---GGGGAGCAAACAGG	Bacteria(100);Proteobacteria(100);Alphaproteobacteria(100);Caulobacterales(100);Caulobacteraceae(100);Caulobacteraceae_unclassified(100);	Caulobacter	5	0,00%	0	4	0	0	0	0	0	0	0	0	0	0	0	0	0	0	1	0	0	0
Otu0027	M01530_32_000000000-CT392_1_1109_15288_16091	TACAGAGGATACAAGCGTT-ATCCGGATTTATTGGGTTT-AAAGGGTGCGTAGGCGGTT-TTTTAAGTCAGTAGTGAAAT-CTTAAAGCTTAACTTTAAAA-TTGCTATTGATACTGATA-AACTAGAGTTAGTTTGGAG-TAGCTGGAATGTGTGGTGT-AGCGGTGAAATGCGTAG--ATATCACACAGAACACCAA-TAGCGAAAGCAAGTTACTAAGC----CTACACTGACGCT--GAGTGCACGAAAGCTT--GGGGAGCAAACAGG	Bacteria(100);Bacteroidetes(100);Bacteroidia(100);Flavobacteriales(100);Blattabacteriaceae(100);Candidatus_Sulcia(100);	Sulcia	4	0,00%	0	0	0	0	0	0	4	0	0	0	0	0	0	0	0	0	0	0	0	0
Otu0028	M01530_43_000000000-J3Y7D_1_1101_19688_9302	TACGTAGGGTGCGAGCGTT-GTCCGGAATTACTGGGCGT-AAAGGGCTCGTAGGTGGTT-TGTCGCGTCGTCTGTGAAAT-TCCGGGGCTTAACTCCGGGC-GTGCAGGCGATACGGGCATAACTTGAGTACTGTAGGGG-TAACTGGAATTCCTGGTGT-AGCGGTGAAATGCGCAG--ATATCAGGAGGAACACCGA-TGGCGAAGGCAGGTTACTGGGC----AGTTACTGACGCT--GAGGAGCGAAAGCAT---GGGTAGCGAACAGG	Bacteria(100);Actinobacteria(100);Actinobacteria(100);Corynebacteriales(100);Corynebacteriaceae(100);Corynebacterium_1(100);	Corynebacterium	4	0,00%	0	1	0	0	1	0	0	0	0	1	0	0	0	0	0	0	0	1	0	0
Otu0029	M01530_43_000000000-J3Y7D_1_2102_21108_14647	TACGGGGGGAGCAAGCGTT-GTTCGGATTTACTGGGCGT-AAAGGGCGCGTAGGCGGCG-CAACAAGTCACTTGTGAAAT-CTCCTGGCTCAACTAGGAGC-GGCCAAGTGATACTGTCG-TGCTAGAGTGCGGAAGGGG-CTACTGGAATTCTCGGTGT-AGCGGTGAAATGCGTAG--ATATCGAGAGGAACACCTG-CGGCGAAGGCGGGTAGCTGGGC----CGACACTGACGCT--GAGGCGCGAAAGCCA---GGGGAGCGAACGGG	Bacteria(100);Acidobacteria(100);Blastocatellia_(Subgroup_4)(100);Pyrinomonadales(100);Pyrinomonadaceae(100);RB41(100);	Pelobacter	4	0,00%	0	0	0	0	0	0	0	0	0	0	0	0	0	0	0	0	0	2	2	0
Otu0030	M01530_43_000000000-J3Y7D_1_2108_12246_4897	TACGTAAGGTGCTAGCGTT-ATTCGGTTTTATTTGGCGT-AAAGGGCACGCAGGCGGTT-AATTAAGTTGGATATAAAAT-CCCCGGCCTTAACCTGGGAA-TAG--CTCAAGACTGGTT-AGCTAGAGTCTTGTAGAGG-GGGGTAAAATTCCATGTGT-AGCGGTAAAATGCGTAG--AGATGTGGAGGAATATCGG-TGGCGAAGTCGGCCCCCTGGAC----AAAGACTGACGCT--CATGTGCGAAAGCGT---GGGGAGCAAACAGG	Bacteria(100);Proteobacteria(100);Gammaproteobacteria(100);Gammaproteobacteria_unclassified(100);Gammaproteobacteria_unclassified(100);Gammaproteobacteria_unclassified(100);	Arsenophonus	4	0,00%	0	0	0	0	0	4	0	0	0	0	0	0	0	0	0	0	0	0	0	0
Otu0031	M01530_43_000000000-J3Y7D_1_2106_15466_5767	TACGAAGGGGGCTAGCGTT-GCTCGGAATCACTGGGCGT-AAAGGGCGCGTAGGCGGCG-TTTTAAGTCGGGGGTGAAAG-CCTGTGGCTCAACCACAGAA-TGGCCTTCGATACTGGGA-CGCTTGAGTATGGTAGAGG-TTGGTGGAACTGCGAGTGT-AGAGGTGAAATTCGTAG--ATATTCGCAAGAACACCGG-TGGCGAAGGCGGCCAACTGGAC----CATTACTGACGCT--GAGGCGCGAAAGCGT---GGGGAGCAAACAGG	Bacteria(100);Proteobacteria(100);Alphaproteobacteria(100);Rhizobiales(100);Beijerinckiaceae(100);Methylobacterium(100);	Methylobacterium	4	0,00%	0	0	0	0	1	0	1	0	0	0	0	0	0	0	0	0	0	0	2	0
Otu0032	M01530_43_000000000-J3Y7D_1_2114_27778_9441	TACGTAGGGTGCAAGCGTT-GTCCGGAATTATTGGGCGT-AAAGAGCTCGTAGGCGGTT-TGTCGCGTCTGCTGTGAAAA-CCCGAGGCTCAACCTCGGGC-CTGCAGTGGGTACGGGCA-GACTAGAGTGCGGTAGGGG-AGAATGGAATTCCTGGTGT-AGCGGTGGAATGCGCAG--ATATCAGGAGGAACACCGA-TGGCGAAGGCAGTTCTCTGGGC----CGTTACTGACGCT--GAGGAGCGAAAGCGT---GGGGAGCGAACAGG	Bacteria(100);Actinobacteria(100);Actinobacteria(100);Micrococcales(100);Microbacteriaceae(100);Rathayibacter(100);	Rathayibacter	4	0,00%	0	0	0	0	0	0	0	0	0	0	0	0	0	0	0	0	0	0	4	0
Otu0033	M01530_43_000000000-J3Y7D_1_2116_12266_23804	TACGGAGGGTGCAAGCGTT-ATCCGGATTCACTGGGTTT-AAAGGGTGCGTAGGAGGGC-AGGTAAGTCAGTGGTGAAAT-CTCCGAGCTTAACTTGGAAA-CTGCCGTTGATACTATCT-GTCTTGAATATTGTGGAGG-TGAGCGGAATATGTCATGT-AGCGGTGAAATGCTTAG--ATATGACATAGAACACCAA-TTGCGAAGGCAGCTCGCTACAC----ATATATTGACTCT--GAGGCACGAAAGCGT---GGGGATCAAACAGG	Bacteria(100);Bacteroidetes(100);Bacteroidia(100);Chitinophagales(100);Chitinophagaceae(100);Flavisolibacter(100);	uncultured bacterium	4	0,00%	0	0	0	0	0	0	0	0	0	0	0	0	0	0	0	0	0	1	3	0
Otu0034	M01530_43_000000000-J3Y7D_1_1103_26485_19308	TACGTAGGCAGCGAGCGTT-GTTCGGAGTTACTGGGCGT-AAAGAGTGCGTAGGCGGTT-TTCTAAGTTTGGTGTGAAAT-CTCCCGGCTTAACTGGGAGG-GTGCGCCGAAGACTGGAA-GGCTTGAGTATGGGAGAGG-TAAGCGGAATTCCTGGTGT-AGCGGTGAAATGCGTAG--ATATCAGGAGGAACACCTG-CGGTGTAGACGGCTTACTGGAC----CATAACTGACGCT--GAGGCACGAAAGCGT---GGGTAGCAAACAGG	Bacteria(100);Acidobacteria(100);Acidobacteriia(100);Solibacterales(100);Solibacteraceae_(Subgroup_3)(100);Bryobacter(100);	uncultured bacterium	4	0,00%	0	0	0	0	0	0	0	0	0	0	0	0	0	0	0	0	0	0	4	0
Otu0035	M01530_43_000000000-J3Y7D_1_1107_15604_5996	TACGGAGGGTGCGAGCGTT-AATCAGAATTACTGGGCGT-AAAGAGCGCGTAGGTGGTT-TTTTAAGTCAGGTGTGAAAT-CCCTAGGCTTAACCTAGGAA-CTGCATTTGAAACTAAAA-AACTAGAGTATCGTAGAGG-GAGGTAGAATTCTAGGTGT-AGCGGTGAAATGCGTAG--ATATCTGGAGGAATACCTG-TGGCGAAAGCGGCCTCCTAAAT----GAATACTGACACT--GAGGTGCGAAAGCGT---GGGGAGCAAACAGG	Bacteria(100);Proteobacteria(100);Gammaproteobacteria(100);Enterobacteriales(100);Enterobacteriaceae(100);Buchnera(100);	Buchnera	4	0,00%	0	1	0	0	0	0	0	0	0	0	3	0	0	0	0	0	0	0	0	0
Otu0036	M01530_32_000000000-CT392_1_2102_22140_11345	AACGGAGGATACAAGCGTTATCCGGAATTATTGGGTTTAAAGGGTGCGTAGGTTGTTTTTTAAGTCAGGAGTGAAAGCTGACAGCTTAACTGTCAAACGGCTACTGATACTGTCAAACGGCTACTGATACTGTCAAACTAGAGTGAGATAGGAGTAACTGGAACGTGTGGTGTAGCGGTGAAATGCATAGATATCACACAGAACACCGATAGCGAAAGCAGGTTACTAGATCTCAACTGACACTGAGGCACGAAGGCGTGGGTAGCAAACAGG	Bacteria(100);Bacteroidetes(100);Bacteroidia(100);Bacteroidia_unclassified(100);Bacteroidia_unclassified(100);Bacteroidia_unclassified(100);	Sulcia	3	0,00%	3	0	0	0	0	0	0	0	0	0	0	0	0	0	0	0	0	0	0	0
Otu0037	M01530_32_000000000-CT392_1_2104_14269_17511	TACGGAGGGTGCAAGCGTT-AATCGGAATTACTAAGCGT-AAAGGGCACGCAGGCGGTT-AATTAAGTTGGATGTGAAAT-CCCCAGACTTAACCTGGAAA-TCGCATTCAAGACTGGTT-AGCTAGAGTCTTGTAGAGG-GGGGTAAAATTCCATGTGT-AGCAGTGAAATGAGTAG--AGATGTGGAGGAAATACCGATGGCGAAGGCGGCCCCCTAGAC----AAAGACTGACGCT--CATGTGCGAAAGCGT---GGGGAGCAAACAAG	Bacteria(100);Proteobacteria(100);Gammaproteobacteria(100);Gammaproteobacteria_unclassified(100);Gammaproteobacteria_unclassified(100);Gammaproteobacteria_unclassified(100);	Arsenophonus	3	0,00%	0	0	0	1	2	0	0	0	0	0	0	0	0	0	0	0	0	0	0	0
Otu0038	M01530_43_000000000-J3Y7D_1_1103_18256_7590	TACAGAGGGTGCAAGCGTT-AATCGGAATTACTGGGCGT-AAAGCGCGCGTAGGTGGTT-TGTTAAGTTGGATGTGAAAT-CCCCGGGCTCAACCTGGGAA-CTGCATCCAAAACTGGCA-AGCTAGAGTATGGTAGAGG-GTGGTGGAATTTCCTGTGT-AGCGGTGAAATGCGTAG--ATATAGGAAGGAACACCAG-TGGCGAAGGCGACCACCTGGAC----TGATACTGACACT--GAGGTGCGAAAGCGT---GGGGAGCAAACAGG	Bacteria(100);Proteobacteria(100);Gammaproteobacteria(100);Pseudomonadales(100);Pseudomonadaceae(100);Pseudomonas(100);	Pseudomonas	3	0,00%	0	0	0	0	0	0	0	0	0	0	0	0	0	0	0	0	0	0	3	0
Otu0039	M01530_43_000000000-J3Y7D_1_2114_23642_13121	TACAGAGGGTGCAAGCGTT-GTTCGGAATCATTGGGCGT-AAAGGGCGTGTAGGCGGTC-TGCTAAGTCATGTGTGAAAG-CCCTCGGCTTAACCGAGGAA-CGACGCATGAAACTGGCA-AGCTAGAGTACCAAAGAGG-GGGGTGGAATTCCCGGTGT-AGCGGTGAAATGCGTAG--ATATCGGGAGGAACACCGG-TGGCGAAGGCGGCCCCCTGGTT----GGATACTGACGCT--GAGACGCGAAAGCGT---GGGGAGCAAACAGG	Bacteria(100);Proteobacteria(100);Deltaproteobacteria(100);RCP2-54(100);RCP2-54_fa(100);RCP2-54_ge(100);	uncultured bacterium	3	0,00%	0	0	0	0	0	0	0	0	0	0	0	0	0	0	0	0	0	0	3	0
Otu0040	M01530_43_000000000-J3Y7D_1_2104_14665_19650	TACGTAGGGTGCGAGCGTT-GTCCGGAATTACTGGGCGT-AAAGAGCTCGTAGGCGGTT-TGTCACGTCGTCTGTGAAAT-CCTAGGGCTTAACCCTGGAC-GTGCAGGCGATACGGGCT-GACTTGAGTACTACAGGGG-AGACTGGAATTTCTGGTGT-AGCGGTGGAATGCACAG--ATATCAGGAAGAACACCGA-TGGCGAAGGCAGGTCTCTGGGT----AGTAACTGACGCT--GAGGAGCGAAAGCAT---GGGTAGCGAACAGG	Bacteria(100);Actinobacteria(100);Actinobacteria(100);Corynebacteriales(100);Corynebacteriaceae(100);Lawsonella(100);	Lawsonella	3	0,00%	1	0	0	0	0	1	0	0	0	0	0	0	0	0	0	0	0	0	1	0
Otu0041	M01530_43_000000000-J3Y7D_1_2118_17277_14529	GATACAAGTATTAATCGAA-AT-TAAAATTATTAGACGT-AAATAGCGCATAGATAATCCTGTTAAGACAGATGTGCAATCCCCCGGATTTAATCTGGAAA-CTGCATTCAAAACTAGTA-AGCGAGAACCTCATA-A-G-GGGATAAAATTCTTTGTGT-AGCAGTAAAATACATAGAGATCCCTAGAAATATAAGTTAAGTGTAGAGAAGGAGATCTCTCTAGATGAAGACTGATACT-CGGATAAGAAAGTAT---TAGTAGTAAACAGG	unknown(100);unknown_unclassified(100);unknown_unclassified(100);unknown_unclassified(100);unknown_unclassified(100);unknown_unclassified(100);	not found	2	0,00%	0	0	0	0	0	0	0	0	2	0	0	0	0	0	0	0	0	0	0	0
Otu0042	M01530_43_000000000-J3Y7D_1_2113_10387_6330	TACGGAGGGTGCGAGCGTTAATCGGAATTATTAGGCGTAAATAAAGAGTAGGAAGGCAGTTAATTAAGTTGAATTTAAAATCTCCTAGCTTAACCTGGAAA-TAGCATTCAAGACTGGTT-AGCTAGAGTCTTATTG-TT-GAGTTGTTGAGGTAGCTAT-A-ATTCCATATG-GTAG--A-AT-TCCATATATAGCGG-TAAAACGCGTAGAGATGTTCAG----AGAGGATACCTGT--GAGCAGCAAAGGCGG--GCACGAGGTAACCTG	unknown(100);unknown_unclassified(100);unknown_unclassified(100);unknown_unclassified(100);unknown_unclassified(100);unknown_unclassified(100);	Arsenophonus	2	0,00%	0	0	0	0	0	0	0	0	0	0	0	0	0	0	0	0	0	1	1	0
Otu0043	M01530_43_000000000-J3Y7D_1_2111_22652_5418	TACGGAGGGTGCAAGCGTT-ATCCGGATTCACTGGGTTT-AAAGGGTGCGTAGGTGGGC-AGGTAAGTCAGTGGTGAAAT-CTCCGGGCTTAACCCGGAAA-CTGCCATTGATACTATCT-GTCTTGAATACCGTGGAGG-TGAGCGGAATATGTCATGT-AGCGGTGAAATGCTTAG--ATATGACATAGAACACCAA-TTGCGAAGGCAGCTCACTACGC----GAATATTGACACT--GAGGCACGAAAGCGT---GGGGATCAAACAGG	Bacteria(100);Bacteroidetes(100);Bacteroidia(100);Chitinophagales(100);Chitinophagaceae(100);Chitinophagaceae_unclassified(100);	uncultured Bacteroidetes	2	0,00%	0	0	0	0	0	0	0	0	0	0	0	0	0	0	0	0	0	1	1	0
Otu0044	M01530_43_000000000-J3Y7D_1_1101_11733_9214	TACGAAGGGGGCTAGCGTT-GTTCGGAATTACTGGGCGT-AAAGCGCGCGCAGGCGGTC-TTCCAAGTCAGTGGTGAAAG-CCCGGAGCTCAACTCCGGAA-CTGCCATTGAAACTGTGA-GACTTGAGGACGAGAGAGG-TGAGTGGAATTCCCAGTGT-AGAGGTGAAATTCGTAG--ATATTGGGAAGAACACCGG-TGGCGAAGGCGGCTCACTGGCT----CGTATCTGACGCT--CAGGCGCGATAGCGT---GGGGATCAAACAGG	Bacteria(100);Proteobacteria(100);Alphaproteobacteria(100);Micropepsales(100);Micropepsaceae(100);uncultured(100);	uncultured bacterium	2	0,00%	0	0	0	0	0	0	0	0	0	0	0	0	0	0	0	0	0	0	2	0
Otu0045	M01530_43_000000000-J3Y7D_1_2118_7594_14388	TACGGAGGGTGGGAGCGTT-AATCGGAATTACTGGGCGT-AAAGCGTACGCAGGCGGTT-TGTTAAGTCAGATGTGAAAT-CCCCGGGCTTAACCTGGGAA-CTGCATTTGAAACTGGCA-GGCTAGAGTCTCGTAGAGG-GGGGTAGAATTCTAGGTGT-AGCGGTGAAATGCGTAG--AGATCTGGAGGAATACCGG-TGGCGAAGGCAGTTATCT-TAC----CTTGATTGACGCT--GATACACTAAAGCGT---GGGAAGCAAACAGG	Bacteria(100);Proteobacteria(100);Gammaproteobacteria(100);Enterobacteriales(100);Enterobacteriaceae(100);Enterobacteriaceae_unclassified(100);	Sodalis	2	0,00%	0	0	0	0	0	0	0	0	0	0	0	0	0	0	2	0	0	0	0	0
Otu0046	M01530_43_000000000-J3Y7D_1_2111_21195_13948	GACGAACCACCCAAACGTT-ATTCGGAATTACTGGGCTT-AAAGGGTGCGTAGGCTGTG-CGGAAAGTTGGGTGTGAAAT-ACCTCAGCTTAACTGAGGAA-CTGCGCTCAAAACTACCG-TGCTGGAGGGAGACAGAGG-TAAGCGGAACTTAGGGTGG-AGCGGTGAAATGCGTTG--ATATCCTAAGGAACACCGG-TGGCGAAAGCGGCTTACTGGGT----CTCTTCTGACGCT--GAGGCACGAAAGCTA---GGGTAGCGAACGGG	Bacteria(100);Planctomycetes(100);Planctomycetacia(100);Pirellulales(100);Pirellulaceae(100);uncultured(100);	uncultured bacterium	2	0,00%	0	0	0	0	0	0	0	0	0	0	0	0	0	0	0	0	0	0	2	0
Otu0047	M01530_43_000000000-J3Y7D_1_2111_24590_5435	TACGGAGGGTGCAAGCGTT-ATCCGGATTCACTGGGTTT-AAAGGGTGCGTAGGAGGGC-AGGTAAGTCAGTGGTGAAAT-CTTCGAGCTTAACTCGGAAA-CTGCCGTTGATACTATCT-GTCTTGAATACCGTGGAGA-TGAGCGGAATATGTCATGT-AGCGGTGAAATGCTTAG--ATATGACATAGAACACCAA-TTGCGAAGGCAGCTCGTTACAC----GAATATTGACTCT--GAGGCACGAAAGCGT---GGGGATCAAACAGG	Bacteria(100);Bacteroidetes(100);Bacteroidia(100);Chitinophagales(100);Chitinophagaceae(100);Flavisolibacter(100);	uncultured bacterium	2	0,00%	0	0	0	0	0	0	0	0	0	0	0	0	0	0	0	0	0	0	2	0
Otu0048	M01530_32_000000000-CT392_1_1115_5351_13954	TACGTAAGGTGCTAGCGTT-ATTCGGTTTTATTAGGCGT-AAAGCGTGTGTAGGCGGTTTATTGTGATAAGGGTAAAAAT-CTTAAAGCTTAACTTTATT--AAGCTCTTTTTACTAATA-AACTAGAACTTAAATAGAG-ATAGTGGAATTTTGCAAGT-AACAGTGAAATGTGTAA--ATATGCAAAGGAACACCAA-AAGCGAAGGCAACTATCTAATT-----TATTTTGACGCT--GATACACTAAAGCGT---GGGGAGCAAACAGG	unknown(100);unknown_unclassified(100);unknown_unclassified(100);unknown_unclassified(100);unknown_unclassified(100);unknown_unclassified(100);	Vidania	2	0,00%	2	0	0	0	0	0	0	0	0	0	0	0	0	0	0	0	0	0	0	0
Otu0049	M01530_32_000000000-CT392_1_2105_27090_15191	TACAGAGGGTGCAAGCGTT-AATCGGATTTACTGGGCGT-AAAGCGCGCGTAGGCGGCT-AATTAAGTCAAATGTGAAAT-CCCCGAGCTTAACTTGGGAA-TTGCATTCGATACTGGTT-AGCTAGAGTGTGGGAGAGG-ATGGTAGAATTCCAGGTGT-AGCGGTGAAATGCGTAG--AGATCTGGAGGAATACCGA-TGGCGAAGGCAGCCATCTGGCC----TAACACTGACGCT--GAGGTGCGAAAGCAT---GGGGAGCAAACAGG	Bacteria(100);Proteobacteria(100);Gammaproteobacteria(100);Pseudomonadales(100);Moraxellaceae(100);Acinetobacter(100);	Acinetobacter	2	0,00%	0	0	0	0	0	0	0	0	0	0	0	0	2	0	0	0	0	0	0	0
Otu0050	M01530_43_000000000-J3Y7D_1_2106_15683_11251	TACGGGGGGGGCAAGCGTT-GTTCGGAATTACTGGGCGT-AAAGGGCTCGTAGGCGGCC-AACTAAGTCAGACGTGAAAT-CCCTCGGCTTAACCGGGGAA-CTGCGTCTGATACTGGAT-GGCTTGAATCCGGGAGAGG-GATGCGGAATTCCAGGTGT-AGCGGTGAAATGCGTAG--ATATCTGGAGGAACACCGG-TGGCGAAGGCGGCATCCTGGAC----CGGCATTGACGCT--GAGGAGCGAAAGCCA---GGGGAGCAAACGGG	Bacteria(100);Acidobacteria(100);Subgroup_6(100);Subgroup_6_or(100);Subgroup_6_fa(100);Subgroup_6_ge(100);	uncultured bacterium	2	0,00%	0	0	0	0	0	0	0	0	0	0	0	0	0	0	0	0	0	0	2	0
Otu0051	M01530_43_000000000-J3Y7D_1_2108_9800_18579	TACGAAGGGGGCTAGCGTT-GCTCGGAATCACTGGGCGT-AAAGGGCGCGTAGGCGGAT-CTTTAAGTCGGGGGTGAAAG-CCCAGGGCTCAACCCTGGAA-TTGCCTTCGATACTGAAG-ATCTCGAGACCGGAAGAGG-TAAGTGGAACTGCGAGTGT-AGAGGTGAAATTCGTAG--ATATTCGCAAGAACACCAG-TGGCGAAGGCGGCTTACTGGTC----CGGTTCTGACGCT--GAGGCGCGAAAGCGT---GGGGAGCAAACAGG	Bacteria(100);Proteobacteria(100);Alphaproteobacteria(100);Rhizobiales(100);Beijerinckiaceae(100);Beijerinckiaceae_unclassified(100);	uncultured Rhizobiales	2	0,00%	0	0	0	0	0	0	0	0	0	0	0	0	0	0	0	0	0	0	2	0
Otu0052	M01530_43_000000000-J3Y7D_1_2103_16847_20214	AACGTAGGACACAAGCGTT-ATCCGGAGTTACTGGGCGT-AAAGGGCGTGTAGGCGGAC-GTGTAAGTCTATTCTGAAAG-CTCCTGGCTAAACT-GGGAGAGGCGAATGGAGACTGCAT-ATCTAGAGTGAGGAAGAGG-AAAGTGGAATTCCGCGTGT-AGTGGTGAAATGCGTAG--AGATGCGGAGGAACACCAG-TGGCGAAAGCGACTTTCTGGTC----CTTAACTGACGCT--GAGGCGCGAAAGCAT---GGGGAGCGAACGGG	Bacteria(100);Chloroflexi(100);Anaerolineae(100);SBR1031(100);A4b(100);A4b_ge(100);	uncultured bacterium	2	0,00%	0	0	0	0	0	0	0	0	0	0	0	0	0	0	0	0	0	0	2	0
Otu0053	M01530_43_000000000-J3Y7D_1_2111_9282_6664	TACAGAGGTCTCAAGCGTT-GTTCGGATTCATTGGGCGT-AAAGGGTGCGTAGGCGGCG-CGGTAAGTCGGGTGTGAAAT-TTCGAGGCTTAACTTCGAAA-CTGCATTCGATACTGCCG-TGCTTGAGGACTGGAGAGG-AGACTGGAATTTACGGTGT-AGCGGTGAAATGCGTAG--ATATCGTAAGGAAGACCAG-TGGCGAAGGCGGGTCTCTGGAC----AGTTCCTGACGCT--GAGGCACGAAGGCCA---GGGGAGCAAACGGG	Bacteria(100);Verrucomicrobia(100);Verrucomicrobiae(100);Chthoniobacterales(100);Chthoniobacteraceae(100);Candidatus_Udaeobacter(100);	uncultured bacterium	2	0,00%	0	0	0	0	0	0	0	0	0	0	0	0	0	0	0	0	0	0	2	0
Otu0054	M01530_43_000000000-J3Y7D_1_2117_14909_9303	TACGGAGGGTGCAAGCGTT-ATCCGGATTCACTGGGTTT-AAAGGGTGCGTAGGTGGAG-TGGTAAGTCAGTGGTGAAAT-CTCCAAGCTTAACTTGGAAA-CTGCCGTTGATACTATCA-TTCTTGAATATCGTGGAGG-TAAGCGGAATATGTCATGT-AGCGGTGAAATGCTTAG--ATATGACATAGAACACCGA-TTGCGAAGGCAGCTTGCTACAC----GATCATTGACACT--GAGGCACGAAAGCGT---GGGGATCAAACAGG	Bacteria(100);Bacteroidetes(100);Bacteroidia(100);Chitinophagales(100);Chitinophagaceae(100);Chitinophagaceae_unclassified(100);	uncultured bacterium	2	0,00%	0	0	0	0	0	0	0	0	0	0	0	0	0	0	0	0	0	0	2	0
Otu0055	M01530_43_000000000-J3Y7D_1_1103_5805_13145	TACGTAGGTGGCAAGCGTT-GTCCGGATTTATTGGGTTT-AAAGGGTGCGTAGGCGGTC-TAATAAGTCAGTGCTGAAAT-ATCCCGGCTTAACCGGGAGG-GTGGCATTGATACTGTTG-GACTTGAGTAGAGTTGAGG-TTGGCGGAATTGACGGTGT-AGCGGTGAAATGCTTAG--ATATCGTCAAGAACACCGA-TAGTGAAGACAGCTAACTAAGC----TCAAACTGACGCT--GAGGCACGAAAGTGT---GGGGATCAAACAGG	Bacteria(100);Bacteroidetes(100);Bacteroidia(100);Cytophagales(100);Microscillaceae(100);Ohtaekwangia(100);	uncultured bacterium	2	0,00%	0	0	0	0	0	0	0	0	0	0	0	0	0	0	0	0	0	1	1	0
Otu0056	M01530_32_000000000-CT392_1_1114_15353_10044	TACGTAGGGTGCGAGCGTT-GTCCGGAATTATTGGGCGT-AAAGGGCTCGTAGGCGGTT-TGTCGCGTCGGGAGTGAAAA-CCAGGTGCTTAACACCTGGC-TTGCTTTCGATACGGGCA-GACTAGAGGTATGCAGGGG-AGAACGGAATTCCTGGTGT-AGCGGTGAAATGCGCAG--ATATCAGGAGGAACACCGG-TGGCGAAGGCGGTTCTCTGGGC----ATGACCTGACGCT--GAGGAGCGAAAGTGT---GGGGAGCGAACAGG	Bacteria(100);Actinobacteria(100);Actinobacteria(100);Propionibacteriales(100);Nocardioidaceae(100);Nocardioides(100);	Nocardioides	2	0,00%	0	0	0	0	0	0	0	0	0	0	0	0	2	0	0	0	0	0	0	0
Otu0057	M01530_43_000000000-J3Y7D_1_2106_20569_4478	TACGTAGGGACCAAGCGTT-GTTCGGATTTACTGGGCGT-AAAGGGCGCGTAGGCGGCA-ATTCAAGTCAGCTGTGAAAT-CTCCGGGCTTAACTCGGAAC-GGTCAGCTGATACTGCTT-TGCTAGAGTGCAGAAGGGG-CAATCGGAATTCTTGGTGT-AGCGGTGAAATGCGTAG--ATATCAAGAGGAACACCTG-AGGTGAAGACGGGTTGCTGGGC----TGACACTGACGCT--GAGGCGCGAAAGCTA---GGGTAGCAAACGGG	Bacteria(100);Acidobacteria(100);Blastocatellia_(Subgroup_4)(100);Blastocatellales(100);Blastocatellaceae(100);Aridibacter(100);	uncultured bacterium	2	0,00%	0	0	0	0	0	0	0	0	0	0	0	0	1	0	0	0	0	0	1	0
Otu0058	M01530_43_000000000-J3Y7D_1_2106_13117_11080	TACGAAGGGGGCTAGCGTT-GCTCGGAATCACTGGGCGT-AAAGGGCGCGTAGGCGGCC-ATTCAAGTCGGGGGTGAAAG-CCTGTGGCTCAACCACAGAA-TTGCCTTCGATACTGTTT-GGCTTGAGTTTGGTAGAGG-TTGGTGGAACTGCGAGTGT-AGAGGTGAAATTCGTAG--ATATTCGCAAGAACACCAG-TGGCGAAGGCGGCCAACTGGAC----CAACACTGACGCT--GAGGCGCGAAAGCGT---GGGGAGCAAACAGG	Bacteria(100);Proteobacteria(100);Alphaproteobacteria(100);Rhizobiales(100);Beijerinckiaceae(100);Methylobacterium(100);	Methylobacterium	2	0,00%	0	0	0	0	0	0	0	0	0	0	0	0	0	0	0	0	0	0	2	0
Otu0059	M01530_43_000000000-J3Y7D_1_2118_4450_12144	TACGTAGGGGGCAAGCGTT-GTCCGGAATCATTGGGCGT-AAAGAGCGCGTAGGCGGCC-CGACAAGTCCGCTGTGAAAG-TCAGGGGCTCAACCCTTGAA-TGCCGGTGGATACTGTCG-GGCTAGAGTCCGGAAGAGG-CGAGTGGAATTCCTGGTGT-AGCGGTGAAATGCGCAG--ATATCAGGAGGAACACCGA-TGGCGAAGGCAGCTCGCTGGGA----CGGTACTGACGCT--GAGGCGCGAAAGCGT---GGGGAGCAAACAGG	Bacteria(100);Actinobacteria(100);Thermoleophilia(100);Solirubrobacterales(100);67-14(100);67-14_ge(100);	Vidania	2	0,00%	0	0	0	0	0	0	0	0	0	0	0	0	0	0	0	0	0	0	2	0
Otu0060	M01530_43_000000000-J3Y7D_1_2102_20229_20020	TACGTAAGGTGCAAGCGTT-AATCGGTTTTATTAGGCGT-AAAGCGTGTGTAGGCTGAA-GATTATGAAACATGTAAAAT-AATGGAGCTTAACTCCATA--AAGCATGTTTTACTAATC-TACTAGAAGATAGGTAAAG-ATAACGGAATTCTACAAGT-AACAGTGAAATGCATAG--ATATCACACAGAACACCGATAGCGAAAGCAGGTTACTAGATC-----TCAACTGACACT--GAGGCACGAAGGCGT---GGGTAGCAAACAGG	unknown(100);unknown_unclassified(100);unknown_unclassified(100);unknown_unclassified(100);unknown_unclassified(100);unknown_unclassified(100);	Vidania	2	0,00%	0	0	0	0	0	0	0	0	0	0	0	0	0	0	2	0	0	0	0	0
Otu0061	M01530_43_000000000-J3Y7D_1_2108_22266_10112	GACGAACCGTGCGAACGTT-GTTCGGAATCACTGGGCTT-AAAGGGCGCGTAGGCGGCT-TGCCAAGTCGGTGGTGAAAT-CCTGCAGCTTAACTGTAGAA-GTGCCTCCGATACTGGCG-AGCTCGAGGGAGGTAGGGG-TCTGTGGAACTTCTGGTGG-AGCGGTGAAATGCGTTG--ATATCAGAAGGAACGCCGG-TGGCGAAAGCGACGGACTGGAC----CTCATCTGACGCT--GAGGCGCGAAAGCTA---GGGGAGCAAACGGG	Bacteria(100);Planctomycetes(100);Planctomycetacia(100);Gemmatales(100);Gemmataceae(100);uncultured(100);	uncultured bacterium	2	0,00%	0	0	0	0	0	0	0	0	0	0	0	0	0	0	0	0	0	0	2	0
Otu0062	M01530_43_000000000-J3Y7D_1_2110_4041_13034	TACGTAAGGTGCAAGCGTT-AATCGATTTTATTAGGCGT-AAAGCGTGTGTAGGCTGAA-GATTGTGAAAATTGTAAAAT-AATAGAGCTCAACTCTATA--AAGCATTTTTTACTAATT-TACTAGAAGATAGGTAAAG-ATAACGGAATTCTACAGGT-AACAGTGAAATGTGTAA--ATATGTAGAGGAACACCGATAGCGAAAGCAGGTTACTAGATC-----TCAACTGACACT--GAGGCACGAAGGCGT---GGGTAGCAAACAGG	unknown(100);unknown_unclassified(100);unknown_unclassified(100);unknown_unclassified(100);unknown_unclassified(100);unknown_unclassified(100);	Vidania	2	0,00%	0	0	0	0	0	0	0	0	0	0	0	0	0	0	0	0	0	2	0	0
Otu0063	M01530_43_000000000-J3Y7D_1_1107_4709_19723	TACGGGGGGAGCAAGCGTT-GTTCGGATTTACTGGGCGT-AAAGGGCGCGTAGGCGGCG-CGACAAGTCACTTGTGAAAT-CTCTGGGCTCAACCCAGAAC-GGTCAAGTGATACTGTCG-TGCTAGAGTGCGGAAGGGG-CAACTGGAATTCTTGGTGT-AGCGGTGAAATGCGTAG--ATATCAAGAGGAACACCTG-CGGCGAAGGCGGGTTGCTGGGC----CGACACTGACGCT--GAGGCGCGAAAGCTA---GGGGAGCGAACGGG	Bacteria(100);Acidobacteria(100);Blastocatellia_(Subgroup_4)(100);Pyrinomonadales(100);Pyrinomonadaceae(100);RB41(100);	uncultured bacterium	2	0,00%	0	0	0	0	0	0	0	0	0	0	0	0	0	0	0	0	0	0	2	0
Otu0064	M01530_43_000000000-J3Y7D_1_2113_6093_19824	TACGTAGGGTGCAGGCGTT-AATCGGAATTACTGGGCGT-AAAGCGTGCGCAGGCGGTT-TCTTAAGTCAGATGTGAAAG-CCCCGGGCTTAACCTGGGAA-CTGCGTTTGAAACTGGGA-GACTTGAGTGTGGCAGAGG-GGGGTGGAATTCCACGTGT-AGCAGTGAAATGCGTAG--ATATGTGGAGGAACACCGA-TGGCGAAGGCAGCCCCCTGGGT----TAACACTGACGCT--CATGCACGAAAGCGT---GGGGAGCAAACAGG	Bacteria(100);Proteobacteria(100);Gammaproteobacteria(100);Betaproteobacteriales(100);TRA3-20(100);TRA3-20_ge(100);	uncultured bacterium	2	0,00%	0	0	0	0	0	0	0	0	0	0	0	0	0	0	0	0	0	0	2	0
Otu0065	M01530_43_000000000-J3Y7D_1_1101_7004_6354	TACGGGGGGAGCAAGCGTT-GTTCGGATTTACTGGGCGT-AAAGGGCGCGTAGGCGGCCTCCGCAAGTCAATTGTGAAAT-CTCCGGGCTTAACTCGGAAA-GGTCAACTGATACTGCGG-GGCTAGAGTGCGGAAGGGG-CAACTGGAATTCTCGGTGT-AGCGGTGAAATGCGTAG--ATATCGAGAGGAACACCTG-CGGCGAAGGCGGGTTGCTGGGC----CGACACTGACGCT--GAGGCGCGAAAGCTA---GGGGAGCGAACGGG	Bacteria(100);Acidobacteria(100);Blastocatellia_(Subgroup_4)(100);Pyrinomonadales(100);Pyrinomonadaceae(100);RB41(100);	uncultured bacterium	2	0,00%	0	0	0	0	0	0	0	0	0	0	0	0	0	0	0	0	0	0	2	0
Otu0066	M01530_43_000000000-J3Y7D_1_2101_8135_20041	TACGGAGGGTGCGAGCGTT-GATCGGAATTACTGGGCGT-GAATCTTACGCAGGCAAAA-CGTTAGGTTAAATGTAAAGT-CCCCGGGCTCAAACTGAAAA-CTGCATTTGAAACTGGCA-AGCTAGAGTCTCGTGAAG--AGAGTAAAATTCCAGGTGT-AGCAGTGATATGCGTAG--AGATCTGGAGAAATACAGT-TAGCAAAAGCGG-TCCCTAACTAAATAAAGGCTGACGCT--TAGGTATGAGATCGT---GGTGAGCAAACAGG	unknown(100);unknown_unclassified(100);unknown_unclassified(100);unknown_unclassified(100);unknown_unclassified(100);unknown_unclassified(100);	Vidania	2	0,00%	0	0	2	0	0	0	0	0	0	0	0	0	0	0	0	0	0	0	0	0
Otu0067	M01530_43_000000000-J3Y7D_1_1107_19138_6844	AACGTAGGTTCCGAGCGTT-ATCCGGATTTACTGGGCGT-AAAGCGTGTTCAGGCGGCT-CAGCAAGTCGGGCATGAAAT-CTCTCGGCTCAACCGGGAGG-GGCTGTCCGAAACTGCTG-GGCTTGAGGGCAGTAGAGG-GTGGTGGAATTCCGGGTGT-AGTGGTGAAATGCGTAG--ATATCCGGAGGAACACCAG-TGGCGAAAGCGGCCACCTGGAC----TGTACCTGACGCT--CAAACACGAAAGCTA---GGGGAGCGAACGGG	Bacteria(100);Chloroflexi(100);Anaerolineae(100);Anaerolineales(100);Anaerolineaceae(100);uncultured(100);	uncultured bacterium	2	0,00%	0	0	0	0	0	0	0	0	0	0	0	0	0	0	0	0	0	0	2	0
Otu0068	M01530_43_000000000-J3Y7D_1_2110_16966_24899	TACGGAGGGTGCAAGCGTT-ATCCGGATTCACTGGGTTT-AAAGGGTGCGTAGGCGGGC-AGGTAAGTCCGTGGTGAAAT-CTCTGAGCTTAACTCAGAAA-CTGCCATGGATACTATTT-GTCTTGAATGTTGTGGAGG-TAAGCGGAATATGTCATGT-AGCGGTGAAATGCTTAG--ATATGACATAGAACACCAA-TTGCGAAGGCAGCTTACTACAC----AAATATTGACGCT--GAGGCACGAAAGCGT---GGGGATCAAACAGG	Bacteria(100);Bacteroidetes(100);Bacteroidia(100);Chitinophagales(100);Chitinophagaceae(100);uncultured(100);	Serratia	2	0,00%	0	0	0	0	0	0	0	0	0	0	0	0	0	0	0	0	0	0	2	0

## Sheet: Table S3D. 16S_Unique_gen_table
Sequence ID	Otu ID	Taxonomy - Blast	Sequence	Total_count	C.krueperi1	C.krueperi2	C.krueperi3	D.europaea1	D.europaea2	D.europaea3	D.multireticulata1	D.multireticulata2	D.multireticulata3	D.pannonica1	D.pannonica2	D.pannonica3	P.platypus	R.edirneus1	R.edirneus2	R.edirneus3	R.scytha1	R.scytha2	R.scytha3	blank
M01530_32_000000000-CT392_1_1118_25694_22144	Otu0001	Sulcia	GACAGAGGATACAAGCGTT-ATCCGGAATTATTGGGTTT-AAAGGGTGCGTAGGTGGTT-TTTTAAGTCAGTAGTGAAAT-ATGACAGCTTAACTGTCAAA-CTGCTACTGATACTGTAA-AACTAGAGTGAGGTAGGAG-TAACTGGAACGTGTGGTGT-AGCGGTGAAATGCATAG--ATATCACACAGAACACCGA-TAGCGAAAGCAGGTTACTAGAT----CTCAACTGACACT--GAGGCACGAAGGCGT---GGGTAGCAAACAGG	36866	1	0	0	0	0	0	0	0	0	0	0	0	8047	6973	3732	4206	8098	1872	3937	0
M01530_43_000000000-J3Y7D_1_2102_21725_6962	Otu0001	Sulcia	AACGGAGGATACAAGCGTT-ATCCGGAATTATTGGGTTT-AAAGGGTGCGTAGGTTGTT-TTTTAAGTCAGGAGTGAAAG-CTGACAGCTTAACTGTCAAA-CGGCTACTGATACTGTAA-AACTAGAGTGAGATAGGAG-TAACTGGAACGTGTGGTGT-AGCGGTGAAATGCATAG--ATATCACACAGAACACCGA-TAGCGAAAGCAGGTTACTAGAT----CTCAACTGACACT--GAGGCACGAAGGCGT---GGGTAGCAAACAGG	32237	2	4	0	5	3	13	5893	4439	4861	8566	5080	3367	0	0	2	0	0	0	1	1
M01530_43_000000000-J3Y7D_1_2111_21879_4701	Otu0001	Sulcia	AACGGAGGATACCAGCGTT-ATCCGGAATTATTGGGTTT-AAAGGGTGCGTAGGTTGTT-TTTTAAGTCAGGAGTGAAAG-CTGACAGCTTAACTGTCAAA-CGGCTACTGATACTGTAA-AACTAGAGTGAGATAGGAG-TAACTGGAACGTGTGGTGT-AGCGGTGAAATGCATAG--ATATCACACAGAACACCGA-TAGCGAAAGCAGGTTACTAGAT----CTCAACTGACACT--GAGGCACGAAGGCGT---GGGTAGCAAACAGG	24129	0	0	0	11366	6060	6690	0	2	4	0	3	3	1	0	0	0	0	0	0	0
M01530_32_000000000-CT392_1_1101_13434_15718	Otu0001	Sulcia	AACGGAGGATACAAGCGTT-ATCCGGAATTATTGGGTTT-AAAGGGTGCGTAGGTTGTT-TTTTAAGTCAGGAGTGAAAG-CTGACAGCTTAACTGTCAAA-CGGCTACTGATACTGTCA-AACTAGAGTGAGATAGGAG-TAACTGGAACGTGTGGTGT-AGCGGTGAAATGCATAG--ATATCACACAGAACACCGA-TAGCGAAAGCAGGTTACTAGAT----CTCAACTGACACT--GAGGCACGAAGGCGT---GGGTAGCAAACAGG	22749	15858	3367	3523	0	0	0	0	0	0	0	1	0	0	0	0	0	0	0	0	0
M01530_32_000000000-CT392_1_2118_23428_23989	Otu0001	Sulcia	TACAGAGGATACAAGCGTT-ATCCGGAATTATTGGGTTT-AAAGGGTGCGTAGGTGGTT-TTTTAAGTCAGTAGTGAAAT-ATGACAGCTTAACTGTCAAA-CTGCTACTGATACTGTAA-AACTAGAGTGAGGTAGGAG-TAACTGGAACGTGTGGTGT-AGCGGTGAAATGCATAG--ATATCACACAGAACACCGA-TAGCGAAAGCAGGTTACTAGAT----CTCAACTGACACT--GAGGCACGAAGGCGT---GGGTAGCAAACAGG	1297	0	0	0	0	0	0	0	0	0	0	0	0	75	72	312	313	46	169	310	0
M01530_32_000000000-CT392_1_1106_26303_19950	Otu0001	Sulcia	GACAGAGGATACAAGCGTT-ATCCGGAATTATTGGGTTT-AAAGGGTGCGTAGGTGGTT-TTTTAAGTCAGTAGTGAAAT-ATGACAGCTTAACTGTCAAA-CTGCTACTGATACTGTAA-AACTAGAGTGAGGTAGGAG-TAACTGGAACGTGTGGTGT-AGCGGTGAAATGCATAG--ATATCACACAGAACACCGA-TAGCGAAAGCAGGTTACTAGAT----CTCAACTGACACT--GAGGCACGAAGGCGT---GGGGAGCAAACAGG	510	0	0	0	0	0	0	0	0	0	0	0	0	138	108	47	65	96	14	42	0
M01530_32_000000000-CT392_1_1109_7531_7056	Otu0001	Sulcia	AACGGAGGATACAAGCGTT-ATCCGGAATTATTGGGTTT-AAAGGGTGCGTAGGTTGTT-TTTTAAGTCAGGAGTGAAAG-CTGACAGCTTAACTGTCAAA-CGGCTACTGATACTGTAA-AACTAGAGTGAGATAGGAG-TAACTGGAACGTGTGGTGT-AGCGGTGAAATGCATAG--ATATCACACAGAACACCGA-TAGCGAAAGCAGGTTACTAGAT----CTCAACTGACACT--GAGGCACGAAGGCGT---GGGGAGCAAACAGG	426	0	0	0	1	1	0	34	39	71	128	90	62	0	0	0	0	0	0	0	0
M01530_43_000000000-J3Y7D_1_2111_18952_4707	Otu0001	Sulcia	TACGGAGGATACCAGCGTT-ATCCGGAATTATTGGGTTT-AAAGGGTGCGTAGGTTGTT-TTTTAAGTCAGGAGTGAAAG-CTGACAGCTTAACTGTCAAA-CGGCTACTGATACTGTAA-AACTAGAGTGAGATAGGAG-TAACTGGAACGTGTGGTGT-AGCGGTGAAATGCATAG--ATATCACACAGAACACCGA-TAGCGAAAGCAGGTTACTAGAT----CTCAACTGACACT--GAGGCACGAAGGCGT---GGGTAGCAAACAGG	419	0	0	0	192	108	119	0	0	0	0	0	0	0	0	0	0	0	0	0	0
M01530_32_000000000-CT392_1_1115_14102_12490	Otu0001	Sulcia	TACGGAGGATACAAGCGTT-ATCCGGAATTATTGGGTTT-AAAGGGTGCGTAGGTTGTT-TTTTAAGTCAGGAGTGAAAG-CTGACAGCTTAACTGTCAAA-CGGCTACTGATACTGTAA-AACTAGAGTGAGATAGGAG-TAACTGGAACGTGTGGTGT-AGCGGTGAAATGCATAG--ATATCACACAGAACACCGA-TAGCGAAAGCAGGTTACTAGAT----CTCAACTGACACT--GAGGCACGAAGGCGT---GGGTAGCAAACAGG	378	0	0	0	0	0	0	28	23	53	120	91	63	0	0	0	0	0	0	0	0
M01530_32_000000000-CT392_1_2113_11553_10217	Otu0001	Sulcia	AACGGAGGATACCAGCGTT-ATCCGGAATTATTGGGTTT-AAAGGGTGCGTAGGTTGTT-TTTTAAGTCAGGAGTGAAAG-CTGACAGCTTAACTGTCAAA-CGGCTACTGATACTGTAA-AACTAGAGTGAGATAGGAG-TAACTGGAACGTGTGGTGT-AGCGGTGAAATGCATAG--ATATCACACAGAACACCGA-TAGCGAAAGCAGGTTACTAGAT----CTCAACTGACACT--GAGGCACGAAGGCGT---GGGGAGCAAACAGG	293	0	0	0	149	62	82	0	0	0	0	0	0	0	0	0	0	0	0	0	0
M01530_43_000000000-J3Y7D_1_1101_12118_3506	Otu0001	Sulcia	TACGGAGGATACAAGCGTT-ATCCGGAATTATTGGGTTT-AAAGGGTGCGTAGGTTGTT-TTTTAAGTCAGGAGTGAAAG-CTGACAGCTTAACTGTCAAA-CGGCTACTGATACTGTCA-AACTAGAGTGAGATAGGAG-TAACTGGAACGTGTGGTGT-AGCGGTGAAATGCATAG--ATATCACACAGAACACCGA-TAGCGAAAGCAGGTTACTAGAT----CTCAACTGACACT--GAGGCACGAAGGCGT---GGGTAGCAAACAGG	275	185	47	43	0	0	0	0	0	0	0	0	0	0	0	0	0	0	0	0	0
M01530_32_000000000-CT392_1_1118_27789_6427	Otu0001	Sulcia	AACGGAGGATACAAGCGTT-ATCCGGAATTATTGGGTTT-AAAGGGTGCGTAGGTTGTT-TTTTAAGTCAGGAGTGAAAG-CTGACAGCTTAACTGTCAAA-CGGCTACTGATACTGTCA-AACTAGAGTGAGATAGGAG-TAACTGGAACGTGTGGTGT-AGCGGTGAAATGCATAG--ATATCACACAGAACACCGA-TAGCGAAAGCAGGTTACTAGAT----CTCAACTGACACT--GAGGCACGAAGGCGT---GGGGAGCAAACAGG	258	171	31	56	0	0	0	0	0	0	0	0	0	0	0	0	0	0	0	0	0
M01530_43_000000000-J3Y7D_1_2104_10897_18681	Otu0001	Sulcia	AACGGAGGATACAAGCGTT-ATCCGGAATTATTGGGTTT-AAAGGGTGCGTAGGTTGTT-TTTTAAGTCAGGAGTGAAAG-CTGACAGCTTAACTGTCAAA-CGGCTACTGATACTGTAA-AACTAGAGTGAGATAGGAG-TAACTGGAACGTGTGGTGT-AGCGGTGAAATGCATAG--ATATCACACAGAACACCGA-TAGCGAAAGCAGGTTACTAGAT----CTCAACTGACACT--GAGGCACGAAGGCGT---GGGTAGCAAACAGT	255	0	0	0	0	0	0	10	42	66	18	68	51	0	0	0	0	0	0	0	0
M01530_43_000000000-J3Y7D_1_2104_15165_17787	Otu0001	Sulcia	GACAGAGGATACAAGCGTT-ATCCGGAATTATTGGGTTT-AAAGGGTGCGTAGGTGGTT-TTTTAAGTCAGTAGTGAAAT-ATGACAGCTTAACTGTCAAA-CTGCTACTGATACTGTAA-AACTAGAGTGAGGTAGGAG-TAACTGGAACGTGTGGTGT-AGCGGTGAAATGCATAG--ATATCACACAGAACACCGA-TAGCGAAAGCAGGTTACTAGAT----CTCAACTGACACT--GAGGCACGAAGGCGT---GGGTAGCAAACAGT	238	0	0	0	0	0	0	0	0	0	0	0	0	17	16	41	79	24	25	36	0
M01530_32_000000000-CT392_1_1114_2994_17527	Otu0001	Sulcia	AACGGAGGATACCAGCGTT-ATCCGGAATTATTGGGTTT-AAAGGGTGCGTAGGTTGTT-TTTTAAGTCAGGAGTGAAAG-CTGACAGCTTAACTGTCAAA-CGGCTACTGATACTGTAA-AACTAGAGTGAGATAGGAG-TAACTGGAACGTGTGGTGT-AGCGGTGAAATGCATAG--ATATCACACAGAACACCGA-TAGCGAAAGCAGGTTACTAGAT----CTCAACTGACACT--GAGGCACGAAGGCGT---GGGTAGCAAACAGT	162	0	0	0	18	65	79	0	0	0	0	0	0	0	0	0	0	0	0	0	0
M01530_43_000000000-J3Y7D_1_1101_13159_12467	Otu0001	Sulcia	TACGTAAGGTGCTAGCGTT-ATCCGGAATTATTGGGTTT-AAAGGGTGCGTAGGTTGTT-TTTTAAGTCAGGAGTGAAAG-CTGACAGCTTAACTGTCAAA-CGGCTACTGATACTGTAA-AACTAGAGTGAGATAGGAG-TAACTGGAACGTGTGGTGT-AGCGGTGAAATGCATAG--ATATCACACAGAACACCGA-TAGCGAAAGCAGGTTACTAGAT----CTCAACTGACACT--GAGGCACGAAGGCGT---GGGTAGCAAACAGG	157	0	0	0	47	13	19	2	1	8	23	21	23	0	0	0	0	0	0	0	0
M01530_43_000000000-J3Y7D_1_2112_20794_6439	Otu0001	Sulcia	GACGGAGGATACAAGCGTT-ATCCGGAATTATTGGGTTT-AAAGGGTGCGTAGGTTGTT-TTTTAAGTCAGGAGTGAAAG-CTGACAGCTTAACTGTCAAA-CGGCTACTGATACTGTAA-AACTAGAGTGAGATAGGAG-TAACTGGAACGTGTGGTGT-AGCGGTGAAATGCATAG--ATATCACACAGAACACCGA-TAGCGAAAGCAGGTTACTAGAT----CTCAACTGACACT--GAGGCACGAAGGCGT---GGGTAGCAAACAGG	146	0	0	0	0	0	1	13	20	33	21	30	28	0	0	0	0	0	0	0	0
M01530_43_000000000-J3Y7D_1_1103_15068_8747	Otu0001	Sulcia	AACGGAGGATACAAGCGTT-ATCCGGAATTATTGGGTTT-AAAGGGTGCGTAGGTTG-T-TTTTAAGTCAGGAGTGAAAG-CTGACAGCTTAACTGTCAAA-CGGCTACTGATACTGTAA-AACTAGAGTGAGATAGGAG-TAACTGGAACGTGTGGTGT-AGCGGTGAAATGCATAG--ATATCACACAGAACACCGA-TAGCGAAAGCAGGTTACTAGAT----CTCAACTGACACT--GAGGCACGAAGGCGT---GGGTAGCAAACAGG	145	0	0	0	0	0	0	31	14	25	34	26	15	0	0	0	0	0	0	0	0
M01530_32_000000000-CT392_1_1103_13693_21749	Otu0001	Sulcia	GACAGAGGATACAAGCGTT-ATCCGGAATTATTGGGTTT-AAAGGGTGCGTAGGTGG-T-TTTTAAGTCAGTAGTGAAAT-ATGACAGCTTAACTGTCAAA-CTGCTACTGATACTGTAA-AACTAGAGTGAGGTAGGAG-TAACTGGAACGTGTGGTGT-AGCGGTGAAATGCATAG--ATATCACACAGAACACCGA-TAGCGAAAGCAGGTTACTAGAT----CTCAACTGACACT--GAGGCACGAAGGCGT---GGGTAGCAAACAGG	138	0	0	0	0	0	0	0	0	0	0	0	0	34	33	11	10	34	7	9	0
M01530_32_000000000-CT392_1_2102_9398_22236	Otu0001	Sulcia	AACGGAGGATACAAGCGTT-ATCCGGAATTATTGGGTTT-AAAGGGTGCGTAGGTTGTT-TTTTAAGTCAGGAGTGAAAG-CTGACAGCTTAACTGTCAAA-CGGCTACTGATACTGTCA-AACTAGAGTGAGATAGGAG-TAACTGGAACGTGTGGTGT-AGCGGTGAAATGCATAG--ATATCACACAGAACACCGA-TAGCGAAAGCAGGTTACTAGAT----CTCAACTGACACT--GAGGCACGAAGGCGT---GGGTAGCAAACAGT	127	35	46	46	0	0	0	0	0	0	0	0	0	0	0	0	0	0	0	0	0
M01530_43_000000000-J3Y7D_1_1115_25345_14148	Otu0001	Sulcia	AACGGAGGATACCAGCGTT-ATCCGGAATTATTGGGTTT-AAAGGGTGCGTAGGTTG-T-TTTTAAGTCAGGAGTGAAAG-CTGACAGCTTAACTGTCAAA-CGGCTACTGATACTGTAA-AACTAGAGTGAGATAGGAG-TAACTGGAACGTGTGGTGT-AGCGGTGAAATGCATAG--ATATCACACAGAACACCGA-TAGCGAAAGCAGGTTACTAGAT----CTCAACTGACACT--GAGGCACGAAGGCGT---GGGTAGCAAACAGG	115	0	0	0	44	31	40	0	0	0	0	0	0	0	0	0	0	0	0	0	0
M01530_43_000000000-J3Y7D_1_2112_22366_11708	Otu0001	Sulcia	GACGGAGGATACCAGCGTT-ATCCGGAATTATTGGGTTT-AAAGGGTGCGTAGGTTGTT-TTTTAAGTCAGGAGTGAAAG-CTGACAGCTTAACTGTCAAA-CGGCTACTGATACTGTAA-AACTAGAGTGAGATAGGAG-TAACTGGAACGTGTGGTGT-AGCGGTGAAATGCATAG--ATATCACACAGAACACCGA-TAGCGAAAGCAGGTTACTAGAT----CTCAACTGACACT--GAGGCACGAAGGCGT---GGGTAGCAAACAGG	114	0	0	0	28	49	37	0	0	0	0	0	0	0	0	0	0	0	0	0	0
M01530_43_000000000-J3Y7D_1_2104_23308_19485	Otu0001	Sulcia	AACGGAGGATACAAGCGTT-ATCCGGAATTATTGGGTTT-AAAGGGTGCGTAGGTTGTT-TTTTAAGTCAGGAGTGAAAG-CTGACAGCTTAACTGTCAAA-CGGCTACTGATACTGTAA-AACTAGAGTGAGATAGGAG-TAACTGGAACGTGTGGTGT-AGCGGTGAAATGCATAG--ATATCACACAGAACACCGA-TAGCGAAAGCAGGTTACTAGAT----CTCAACTGACACT--GAGGCACGAAGGCGT---GGGTAGCAAACATG	109	0	0	0	0	0	0	2	30	26	4	33	14	0	0	0	0	0	0	0	0
M01530_43_000000000-J3Y7D_1_2101_22716_18344	Otu0001	Sulcia	GACAGAGGATACAAGCGTT-ATCCGGAATTATTGGGTTT-AAAGGGTGCGTAGGTGGTT-TTTTAAGTCAGTAGTGAAAT-ATGACAGCTTAACTGTCAAA-CTGCTACTGATACTGTAA-AACTAGAGTGAGGTAGGAG-TAACTGGAACGTGTGGTGT-AGCGGTGAAATGCATAG--ATATCACACAGAACACCGA-TAGCGAAAGCAGGTTACTAGAT----CTCAACTGACACT--GAGGCACGAAGGCGT---GGGTAGCAAACATG	106	0	0	0	0	0	0	0	0	0	0	0	0	5	7	24	31	6	9	24	0
M01530_43_000000000-J3Y7D_1_1115_4998_15161	Otu0001	Sulcia	AAAGGAGGATACAAGCGTT-ATCCGGAATTATTGGGTTT-AAAGGGTGCGTAGGTTGTT-TTTTAAGTCAGGAGTGAAAG-CTGACAGCTTAACTGTCAAA-CGGCTACTGATACTGTAA-AACTAGAGTGAGATAGGAG-TAACTGGAACGTGTGGTGT-AGCGGTGAAATGCATAG--ATATCACACAGAACACCGA-TAGCGAAAGCAGGTTACTAGAT----CTCAACTGACACT--GAGGCACGAAGGCGT---GGGTAGCAAACAGG	104	0	0	0	0	0	0	0	26	33	0	30	15	0	0	0	0	0	0	0	0
M01530_32_000000000-CT392_1_2113_12997_2240	Otu0001	Sulcia	GACAGAGGATACAAGCGTT-ATCCGGAATTATTGGGTTT-AAAGGGTGCGTAGGTGGTT-TTTTAAGTCAGTAGTGAAAT-ATGACAGCTTAACTGTCAAA-CTGCTACTGATACTGTAA-AACTAGAGTGAGGTAGGAG-TAACTGGAACGTGTGGTGT-AGCGGTGAAATGCATAG--ATATCACACAGAACACCGA-TAGCGAAAGCAGGTTACTAGAT----CTCAACTGACACT--GAGGCACGAAGGCGT---GGGTAGCAAACTGG	95	0	0	0	0	0	0	0	0	0	0	0	0	32	27	0	0	35	0	1	0
M01530_43_000000000-J3Y7D_1_2118_6958_19092	Otu0001	Sulcia	GACAGAGGATACAAGCGTT-ATCCGGAATTATTGGGTTT-AAAGGGTGCGTAGGTGGTT-TTTTAAGTCAGTAGTGAGAT-ATGACAGCTTAACTGTCAAA-CTGCTACTGATACTGTAA-AACTAGAGTGAGGTAGGAG-TAACTGGAACGTGTGGTGT-AGCGGTGAAATGCATAG--ATATCACACAGAACACCGA-TAGCGAAAGCAGGTTACTAGAT----CTCAACTGACACT--GAGGCACGAAGGCGT---GGGTAGCAAACAGG	93	0	0	0	0	0	0	0	0	0	0	0	0	13	6	22	12	16	9	15	0
M01530_32_000000000-CT392_1_2108_14844_18334	Otu0001	Sulcia	AACGGAGGATACAAGCGTT-ATCCGGAATTATTGGGTTT-AAAGGGTGCGTAGGTTG-T-TTTTAAGTCAGGAGTGAAAG-CTGACAGCTTAACTGTCAAA-CGGCTACTGATACTGTCA-AACTAGAGTGAGATAGGAG-TAACTGGAACGTGTGGTGT-AGCGGTGAAATGCATAG--ATATCACACAGAACACCGA-TAGCGAAAGCAGGTTACTAGAT----CTCAACTGACACT--GAGGCACGAAGGCGT---GGGTAGCAAACAGG	91	64	11	16	0	0	0	0	0	0	0	0	0	0	0	0	0	0	0	0	0
M01530_43_000000000-J3Y7D_1_2113_20919_16314	Otu0001	Sulcia	AACGGAGGATACAAGCGTT-ATCCGGAATTATTGGGTTT-AAAGGGTGCGTAGGTTGTT-TTTTAAGTCAGGAGTGAGAG-CTGACAGCTTAACTGTCAAA-CGGCTACTGATACTGTAA-AACTAGAGTGAGATAGGAG-TAACTGGAACGTGTGGTGT-AGCGGTGAAATGCATAG--ATATCACACAGAACACCGA-TAGCGAAAGCAGGTTACTAGAT----CTCAACTGACACT--GAGGCACGAAGGCGT---GGGTAGCAAACAGG	90	0	0	0	0	0	0	8	15	24	10	20	13	0	0	0	0	0	0	0	0
M01530_32_000000000-CT392_1_2112_20974_3068	Otu0001	Sulcia	GACGGAGGATACAAGCGTT-ATCCGGAATTATTGGGTTT-AAAGGGTGCGTAGGTTGTT-TTTTAAGTCAGGAGTGAAAG-CTGACAGCTTAACTGTCAAA-CGGCTACTGATACTGTCA-AACTAGAGTGAGATAGGAG-TAACTGGAACGTGTGGTGT-AGCGGTGAAATGCATAG--ATATCACACAGAACACCGA-TAGCGAAAGCAGGTTACTAGAT----CTCAACTGACACT--GAGGCACGAAGGCGT---GGGTAGCAAACAGG	90	40	23	27	0	0	0	0	0	0	0	0	0	0	0	0	0	0	0	0	0
M01530_43_000000000-J3Y7D_1_2104_13645_18831	Otu0001	Sulcia	AACGGAGGATACAAGCGTT-ATCCGGAATTATTGGGTTT-AAAGGGTGCGTAGGTTGTT-TTTTAAGTCAGGAGTGAAAG-CTGACAGCTTAACTGTCAAA-CGGCTACTGATACTGTAA-AACTAGAGTGAGATAGGAG-TAACTGGAACGTGTGGTGT-AGCGGTGAAATGCATAG--ATATCACACAGAACACCGA-TAGCGAAAGCAGGTTACTAGAT----CTCAACTGACACT--GAGGCACGAAGGCGT---GGGTAGCAAACAGA	89	0	1	0	0	1	0	2	20	19	14	22	10	0	0	0	0	0	0	0	0
M01530_32_000000000-CT392_1_1112_21039_10315	Otu0001	Sulcia	AACGGAGGATACAAGCGTT-ATCCGGAATTATTGGGTTT-AAAGGGTGCGTAGGTTGCT-TTTTAAGTCAGGAGTGAAAG-CTGACAGCTTAACTGTCAAA-CGGCTACTGATACTGTAA-AACTAGAGTGAGATAGGAG-TAACTGGAACGTGTGGTGT-AGCGGTGAAATGCATAG--ATATCACACAGAACACCGA-TAGCGAAAGCAGGTTACTAGAT----CTCAACTGACACT--GAGGCACGAAGGCGT---GGGTAGCAAACAGG	86	0	0	0	0	0	0	13	9	23	20	14	7	0	0	0	0	0	0	0	0
M01530_32_000000000-CT392_1_1104_12754_11678	Otu0001	Sulcia	TACGTAAGGTGCAAGCGTT-ATCCGGAATTATTGGGTTT-AAAGGGTGCGTAGGTGGTT-TTTTAAGTCAGTAGTGAAAT-ATGACAGCTTAACTGTCAAA-CTGCTACTGATACTGTAA-AACTAGAGTGAGGTAGGAG-TAACTGGAACGTGTGGTGT-AGCGGTGAAATGCATAG--ATATCACACAGAACACCGA-TAGCGAAAGCAGGTTACTAGAT----CTCAACTGACACT--GAGGCACGAAGGCGT---GGGTAGCAAACAGG	86	0	0	0	0	0	0	0	0	0	0	0	0	25	24	8	12	15	0	2	0
M01530_32_000000000-CT392_1_2113_15683_2760	Otu0001	Sulcia	AACGGAGGATACAAGCGTT-ATCCGGAATTATTGGGTTT-AAAGGGTGCGTAGGTTGTT-TTTTAAGTCAGGAGTGAAAG-CTGACAGCTTAACTGTCAAA-CGGCTACTGATACTGTCA-AACTAGAGTGAGATAGGAG-TAACTGGAACGTGTGGTGT-AGCGGTGAAATGCATAG--ATATCACACAGAACACCGA-TAGCGAAAGCAGGTTACTAGAT----CTCAACTGACACT--GAGGCACGAAGGCGT---GGGTAGCAAACTGG	83	83	0	0	0	0	0	0	0	0	0	0	0	0	0	0	0	0	0	0	0
M01530_32_000000000-CT392_1_2114_8818_5399	Otu0001	Sulcia	CACGGAGGATACAAGCGTT-ATCCGGAATTATTGGGTTT-AAAGGGTGCGTAGGTTGTT-TTTTAAGTCAGGAGTGAAAG-CTGACAGCTTAACTGTCAAA-CGGCTACTGATACTGTCA-AACTAGAGTGAGATAGGAG-TAACTGGAACGTGTGGTGT-AGCGGTGAAATGCATAG--ATATCACACAGAACACCGA-TAGCGAAAGCAGGTTACTAGAT----CTCAACTGACACT--GAGGCACGAAGGCGT---GGGTAGCAAACAGG	83	81	2	0	0	0	0	0	0	0	0	0	0	0	0	0	0	0	0	0	0
M01530_43_000000000-J3Y7D_1_2103_24938_19163	Otu0001	Sulcia	AACGGAGGATACCAGCGTT-ATCCGGAATTATTGGGTTT-AAAGGGTGCGTAGGTTGTT-TTTTAAGTCAGGAGTGAAAG-CTGACAGCTTAACTGTCAAA-CGGCTACTGATACTGTAA-AACTAGAGTGAGATAGGAG-TAACTGGAACGTGTGGTGT-AGCGGTGAAATGCATAG--ATATCACACAGAACACCGA-TAGCGAAAGCAGGTTACTAGAT----CTCAACTGACACT--GAGGCACGAAGGCGT---GGGTAGCAAACATG	81	0	0	0	7	38	36	0	0	0	0	0	0	0	0	0	0	0	0	0	0
M01530_43_000000000-J3Y7D_1_1115_12817_6548	Otu0001	Sulcia	AAAGGAGGATACCAGCGTT-ATCCGGAATTATTGGGTTT-AAAGGGTGCGTAGGTTGTT-TTTTAAGTCAGGAGTGAAAG-CTGACAGCTTAACTGTCAAA-CGGCTACTGATACTGTAA-AACTAGAGTGAGATAGGAG-TAACTGGAACGTGTGGTGT-AGCGGTGAAATGCATAG--ATATCACACAGAACACCGA-TAGCGAAAGCAGGTTACTAGAT----CTCAACTGACACT--GAGGCACGAAGGCGT---GGGTAGCAAACAGG	80	0	0	0	4	30	46	0	0	0	0	0	0	0	0	0	0	0	0	0	0
M01530_32_000000000-CT392_1_2103_23889_6520	Otu0001	Sulcia	GGCAGAGGATACAAGCGTT-ATCCGGAATTATTGGGTTT-AAAGGGTGCGTAGGTGGTT-TTTTAAGTCAGTAGTGAAAT-ATGACAGCTTAACTGTCAAA-CTGCTACTGATACTGTAA-AACTAGAGTGAGGTAGGAG-TAACTGGAACGTGTGGTGT-AGCGGTGAAATGCATAG--ATATCACACAGAACACCGA-TAGCGAAAGCAGGTTACTAGAT----CTCAACTGACACT--GAGGCACGAAGGCGT---GGGTAGCAAACAGG	79	0	0	0	0	0	0	0	0	0	0	0	0	16	12	15	3	11	8	14	0
M01530_43_000000000-J3Y7D_1_2102_5939_18373	Otu0001	Sulcia	GACAGAGGATACAAGCGTT-ATCCGGAATTATTGGGTTT-AAAGGGTGCGTAGGTGGTT-TTTTAAGTCAGTAGTGAAAT-ATGACAGCTTAACTGTCAAA-CTGCTACTGATACTGTAA-AACTAGAGTGAGGTAGGAG-TAACTGGAACGTGTGGTGT-AGCGGTGAAATGCATAG--ATATCACACAGAGCACCGA-TAGCGAAAGCAGGTTACTAGAT----CTCAACTGACACT--GAGGCACGAAGGCGT---GGGTAGCAAACAGG	78	0	0	0	0	0	0	0	0	0	0	0	0	29	13	6	4	18	1	7	0
M01530_43_000000000-J3Y7D_1_1115_20072_24641	Otu0001	Sulcia	GAAAGAGGATACAAGCGTT-ATCCGGAATTATTGGGTTT-AAAGGGTGCGTAGGTGGTT-TTTTAAGTCAGTAGTGAAAT-ATGACAGCTTAACTGTCAAA-CTGCTACTGATACTGTAA-AACTAGAGTGAGGTAGGAG-TAACTGGAACGTGTGGTGT-AGCGGTGAAATGCATAG--ATATCACACAGAACACCGA-TAGCGAAAGCAGGTTACTAGAT----CTCAACTGACACT--GAGGCACGAAGGCGT---GGGTAGCAAACAGG	77	0	0	0	0	0	0	0	0	0	0	0	0	1	0	17	22	0	10	27	0
M01530_32_000000000-CT392_1_2110_17398_14942	Otu0001	Sulcia	GACAGAGGATACAAGCGTT-ATCCGGAATTATTGGGTTT-AAAGGGTGCGTAGGTGGTT-TTTTAAGTCAGTAGTGAAAT-ATGACAGCTTAACTGTCAAA-CTGCTACTGATACTGTAA-AACTAGAGTGAGGTAGGAG-TAACTGGAACGTGTGGTGT-AGCGGTGAAATGCATAG--ATATCACACAGAACACCGA-TAGCGAAAGCAGGTTACTAGAT----CTCAACTGACACT--GGGGCACGAAGGCGT---GGGTAGCAAACAGG	77	0	0	0	0	0	0	0	0	0	0	0	0	24	12	7	6	11	4	13	0
M01530_43_000000000-J3Y7D_1_2114_17022_3640	Otu0001	Sulcia	AACGGAGGATACCAGCGTT-ATCCGGAATTATTGGGTTT-AAAGGGTGCGTAGGTTGTT-TTTTAAGTCAGGAGTGAGAG-CTGACAGCTTAACTGTCAAA-CGGCTACTGATACTGTAA-AACTAGAGTGAGATAGGAG-TAACTGGAACGTGTGGTGT-AGCGGTGAAATGCATAG--ATATCACACAGAACACCGA-TAGCGAAAGCAGGTTACTAGAT----CTCAACTGACACT--GAGGCACGAAGGCGT---GGGTAGCAAACAGG	77	0	0	0	11	40	26	0	0	0	0	0	0	0	0	0	0	0	0	0	0
M01530_43_000000000-J3Y7D_1_2113_19701_17276	Otu0001	Sulcia	AACGGAGGATACAAGCGTT-ATCCGGAATTATTGGGTTT-AAAGGGTGCGTAGGTTGTT-TTTTAAGTCAGGAGTGAAAG-CTGACAGCTTAACTGTCAAA-CGGCTACTGATACTGTAA-AACTAGAGTGAGATAGGAG-TAACTGGAGCGTGTGGTGT-AGCGGTGAAATGCATAG--ATATCACACAGAACACCGA-TAGCGAAAGCAGGTTACTAGAT----CTCAACTGACACT--GAGGCACGAAGGCGT---GGGTAGCAAACAGG	77	0	0	0	0	0	0	24	6	16	15	8	8	0	0	0	0	0	0	0	0
M01530_43_000000000-J3Y7D_1_2103_22109_20795	Otu0001	Sulcia	AACGGAGGATACAAGCGTT-ATCCGGAATTATTGGGTTT-AAAGGGTGCGTAGGTTGTT-TTTTAAGTCAGGAGTGAAAG-CTGACAGCTTAACTGTCAAA-CGGCTACTGATACTGTAA-AACTAGAGTGAGATAGGAG-TAACTGGAACGTGTGGTGT-AGCGGTGAAATGCATAG--ATATCACACAGAGCACCGA-TAGCGAAAGCAGGTTACTAGAT----CTCAACTGACACT--GAGGCACGAAGGCGT---GGGTAGCAAACAGG	76	0	0	0	0	0	0	21	8	10	18	11	8	0	0	0	0	0	0	0	0
M01530_43_000000000-J3Y7D_1_2111_26051_15628	Otu0001	Sulcia	AACGGAGGATACAAGCGTT-ATCCGGAATTATTGGGTTT-AAAGGGTGCGTAGGTTGTT-TTTTAAGTCAGGAGTGAAGG-CTGACAGCTTAACTGTCAAA-CGGCTACTGATACTGTAA-AACTAGAGTGAGATAGGAG-TAACTGGAACGTGTGGTGT-AGCGGTGAAATGCATAG--ATATCACACAGAACACCGA-TAGCGAAAGCAGGTTACTAGAT----CTCAACTGACACT--GAGGCACGAAGGCGT---GGGTAGCAAACAGG	74	0	0	0	0	0	0	20	6	13	22	8	5	0	0	0	0	0	0	0	0
M01530_32_000000000-CT392_1_2104_26454_6697	Otu0001	Sulcia	GACAGAGGATACAAGCGTT-ATCCGGAATTATTGGGTTT-AAAGGGTGCGTAGGTGGTT-TTTTAAGTCAGTAGTGAAAT-ATGACAGCTTAACTGTCAAA-CTGCTACTGATACTGTAA-AACTAGAGTGAGGTAGGAG-TAACTGGAACGTGTGGTGT-AGCGGTGAAATGCATAG--ATATCACACAGAACACCGA-TAGCGAAAGCAGGTTACTAGAT----CTCAACTGACGCT--GAGGCACGAAGGCGT---GGGTAGCAAACAGG	71	0	0	0	0	0	0	0	0	0	0	0	0	16	16	7	5	17	3	7	0
M01530_32_000000000-CT392_1_2104_18652_2115	Otu0001	Sulcia	AACGGAGGATACAGGCGTT-ATCCGGAATTATTGGGTTT-AAAGGGTGCGTAGGTTGTT-TTTTAAGTCAGGAGTGAAAG-CTGACAGCTTAACTGTCAAA-CGGCTACTGATACTGTAA-AACTAGAGTGAGATAGGAG-TAACTGGAACGTGTGGTGT-AGCGGTGAAATGCATAG--ATATCACACAGAACACCGA-TAGCGAAAGCAGGTTACTAGAT----CTCAACTGACACT--GAGGCACGAAGGCGT---GGGTAGCAAACAGG	69	0	0	0	0	0	0	11	8	13	14	15	8	0	0	0	0	0	0	0	0
M01530_43_000000000-J3Y7D_1_2106_20689_23239	Otu0001	Sulcia	GACAGAGGATACAAGCGTT-ATCCGGAATTATTGGGTTT-AAAGGGTGCGTAGGTGGTT-TTTTAAGTCAGTAGTGAAAT-ATGACAGCTTAACTGTCAAA-CTGCTACTGATACTGTAA-AACTAGAGTGAGGTAGGAG-TAACTGGAACGTGTGGTGT-AGCGGTGAAATGCATAG--ATATCACACAGAACACCGA-TAGCGAAAGCAGGTTACTAGAT----CTCAACTGACACT--GAGGCACGAAGGCGT----GGTAGCAAACAGG	69	0	0	0	0	0	0	0	0	0	0	0	0	2	1	16	23	1	11	15	0
M01530_32_000000000-CT392_1_2112_17042_12984	Otu0001	Sulcia	AACGGAGGATACAAGCGTT-ATCCGGAATTATTGGGTTT-AAAGGGTGCGTAGGTTGTT-TTTTAAGTCAGGAGTGAAAG-CTGACAGCTTAACTGTCAAA-CGGCTACTGATACTGTAA-AACTAGAGTGAGGTAGGAG-TAACTGGAACGTGTGGTGT-AGCGGTGAAATGCATAG--ATATCACACAGAACACCGA-TAGCGAAAGCAGGTTACTAGAT----CTCAACTGACACT--GAGGCACGAAGGCGT---GGGTAGCAAACAGG	69	0	0	0	0	0	0	14	9	9	19	12	6	0	0	0	0	0	0	0	0
M01530_32_000000000-CT392_1_2103_16696_18386	Otu0001	Sulcia	GACAGAGGGTACAAGCGTT-ATCCGGAATTATTGGGTTT-AAAGGGTGCGTAGGTGGTT-TTTTAAGTCAGTAGTGAAAT-ATGACAGCTTAACTGTCAAA-CTGCTACTGATACTGTAA-AACTAGAGTGAGGTAGGAG-TAACTGGAACGTGTGGTGT-AGCGGTGAAATGCATAG--ATATCACACAGAACACCGA-TAGCGAAAGCAGGTTACTAGAT----CTCAACTGACACT--GAGGCACGAAGGCGT---GGGTAGCAAACAGG	69	0	0	0	0	0	0	0	0	0	0	0	0	14	17	13	5	11	1	8	0
M01530_43_000000000-J3Y7D_1_2118_26232_15224	Otu0001	Sulcia	CACGGAGGATACAAGCGTT-ATCCGGAATTATTGGGTTT-AAAGGGTGCGTAGGTTGTT-TTTTAAGTCAGGAGTGAAAG-CTGACAGCTTAACTGTCAAA-CGGCTACTGATACTGTAA-AACTAGAGTGAGATAGGAG-TAACTGGAACGTGTGGTGT-AGCGGTGAAATGCATAG--ATATCACACAGAACACCGA-TAGCGAAAGCAGGTTACTAGAT----CTCAACTGACACT--GAGGCACGAAGGCGT---GGGTAGCAAACAGG	69	0	0	0	0	0	0	28	3	5	31	2	0	0	0	0	0	0	0	0	0
M01530_43_000000000-J3Y7D_1_2111_6643_7018	Otu0001	Sulcia	AACGGAGGATACAAGCGTT-ATCCGGAATTATTGGGTTT-AAAGGGTGCGTAGGTTGTT-TTTTAAGTCAGGAGTGAAAG-CTGACAGCTTAACTGCCAAA-CGGCTACTGATACTGTAA-AACTAGAGTGAGATAGGAG-TAACTGGAACGTGTGGTGT-AGCGGTGAAATGCATAG--ATATCACACAGAACACCGA-TAGCGAAAGCAGGTTACTAGAT----CTCAACTGACACT--GAGGCACGAAGGCGT---GGGTAGCAAACAGG	69	0	0	0	0	0	0	10	5	20	17	10	7	0	0	0	0	0	0	0	0
M01530_43_000000000-J3Y7D_1_2118_24035_17004	Otu0001	Sulcia	AACGGAGGATACAAGCGTT-ATCCGGAATTATTGGGTTT-AAAGGGTGCGTAGGCTGTT-TTTTAAGTCAGGAGTGAAAG-CTGACAGCTTAACTGTCAAA-CGGCTACTGATACTGTAA-AACTAGAGTGAGATAGGAG-TAACTGGAACGTGTGGTGT-AGCGGTGAAATGCATAG--ATATCACACAGAACACCGA-TAGCGAAAGCAGGTTACTAGAT----CTCAACTGACACT--GAGGCACGAAGGCGT---GGGTAGCAAACAGG	69	0	0	0	0	0	0	12	8	13	20	10	6	0	0	0	0	0	0	0	0
M01530_32_000000000-CT392_1_1101_25030_11315	Otu0001	Sulcia	GACAGGGGATACAAGCGTT-ATCCGGAATTATTGGGTTT-AAAGGGTGCGTAGGTGGTT-TTTTAAGTCAGTAGTGAAAT-ATGACAGCTTAACTGTCAAA-CTGCTACTGATACTGTAA-AACTAGAGTGAGGTAGGAG-TAACTGGAACGTGTGGTGT-AGCGGTGAAATGCATAG--ATATCACACAGAACACCGA-TAGCGAAAGCAGGTTACTAGAT----CTCAACTGACACT--GAGGCACGAAGGCGT---GGGTAGCAAACAGG	68	0	0	0	0	0	0	0	0	0	0	0	0	9	10	9	11	13	5	11	0
M01530_32_000000000-CT392_1_1116_7633_17681	Otu0001	Sulcia	AACGGAGGGTACAAGCGTT-ATCCGGAATTATTGGGTTT-AAAGGGTGCGTAGGTTGTT-TTTTAAGTCAGGAGTGAAAG-CTGACAGCTTAACTGTCAAA-CGGCTACTGATACTGTAA-AACTAGAGTGAGATAGGAG-TAACTGGAACGTGTGGTGT-AGCGGTGAAATGCATAG--ATATCACACAGAACACCGA-TAGCGAAAGCAGGTTACTAGAT----CTCAACTGACACT--GAGGCACGAAGGCGT---GGGTAGCAAACAGG	67	0	0	0	0	0	0	11	10	13	15	9	9	0	0	0	0	0	0	0	0
M01530_43_000000000-J3Y7D_1_1107_9858_15042	Otu0001	Sulcia	AACGGAGGATACAAGCGTT-ATCCGGAATTATTGGGTTT-AAAGGGTGCGTAGGTTGTT-TTTTAAGTCAGGAGTGAAAG-CTGACAGCTTAACTGTCAAA-CGGCTACTGATACTGTAA-AACTAGAGTGAGATAGGAG-TAACTGGAACGTGTGGTGT-AGCGGTGAAATGCATAG--ATATCACACAGAACACCGA-TAGCGAAAGCAGGTTACTAGAT----CTCAACTGACGCT--GAGGCACGAAGGCGT---GGGTAGCAAACAGG	67	0	0	0	0	0	0	14	9	12	15	11	6	0	0	0	0	0	0	0	0
M01530_43_000000000-J3Y7D_1_1107_9229_17261	Otu0001	Sulcia	GACAGAGGATACAAGCGTT-ATCCGGAATTATTGGGTTT-AAAGGGTGCGTAGGCGGTT-TTTTAAGTCAGTAGTGAAAT-ATGACAGCTTAACTGTCAAA-CTGCTACTGATACTGTAA-AACTAGAGTGAGGTAGGAG-TAACTGGAACGTGTGGTGT-AGCGGTGAAATGCATAG--ATATCACACAGAACACCGA-TAGCGAAAGCAGGTTACTAGAT----CTCAACTGACACT--GAGGCACGAAGGCGT---GGGTAGCAAACAGG	67	0	0	0	0	0	0	0	0	0	0	0	0	10	19	7	8	15	2	6	0
M01530_43_000000000-J3Y7D_1_2103_24842_18583	Otu0001	Sulcia	AGCGGAGGATACAAGCGTT-ATCCGGAATTATTGGGTTT-AAAGGGTGCGTAGGTTGTT-TTTTAAGTCAGGAGTGAAAG-CTGACAGCTTAACTGTCAAA-CGGCTACTGATACTGTAA-AACTAGAGTGAGATAGGAG-TAACTGGAACGTGTGGTGT-AGCGGTGAAATGCATAG--ATATCACACAGAACACCGA-TAGCGAAAGCAGGTTACTAGAT----CTCAACTGACACT--GAGGCACGAAGGCGT---GGGTAGCAAACAGG	67	0	0	0	0	0	0	9	10	7	22	9	10	0	0	0	0	0	0	0	0
M01530_43_000000000-J3Y7D_1_2103_22925_7199	Otu0001	Sulcia	AACGGAGGATACAAGCGTT-ATCCGGAATTATTGGGTTT-AAAGGGTGCGTAGGTTGTT-TTTTAAGTCAGGAGTGAAAG-CTGACAGCTTAACTGTCAAA-CGGCTACTGATACTGTAA-AACTAGAGTGAGATAGGAG-TAACTGGAACGTGTGGTGT-AGCGGTGAAATGCATAG--ATATCACACAGAACACCGA-TAGCGAAAGCAGGTTACTAGAT----CTCAACTGACGCT--GATACACTAAAGCGT---GGGGAGCAAACAGG	67	0	0	0	0	0	0	4	8	8	15	21	11	0	0	0	0	0	0	0	0
M01530_43_000000000-J3Y7D_1_1107_17833_21598	Otu0001	Sulcia	AACGGAGGATACAAGCGTT-ATCCGGAATTATTGGGTTT-AAAGGGTGCGTAGGTTGTT-TTTTAAGTCAGGAGTGAAAG-CTGACAGCTTAACTGTCAAA-CGGCTACTGATACTGTCA-AACTAGAGTGAGATAGGAG-TAACTGGAACGTGTGGTGT-AGCGGTGAAATGCATAG--ATATCACACAGAGCACCGA-TAGCGAAAGCAGGTTACTAGAT----CTCAACTGACACT--GAGGCACGAAGGCGT---GGGTAGCAAACAGG	66	44	12	10	0	0	0	0	0	0	0	0	0	0	0	0	0	0	0	0	0
M01530_32_000000000-CT392_1_2104_10705_8913	Otu0001	Sulcia	AACGGAGGATACAAGCGTT-ATCCGGAATTATTGGGTTT-AAAGGGTGCGTAGGTTGTT-TTTTAAGTCAGGAGTGAAAG-CTGACAGCTTAACTGTCAAA-CGGCTACTGATACTGTAA-AACTAGAGTGGGATAGGAG-TAACTGGAACGTGTGGTGT-AGCGGTGAAATGCATAG--ATATCACACAGAACACCGA-TAGCGAAAGCAGGTTACTAGAT----CTCAACTGACACT--GAGGCACGAAGGCGT---GGGTAGCAAACAGG	66	0	0	0	0	0	0	14	4	13	14	15	6	0	0	0	0	0	0	0	0
M01530_32_000000000-CT392_1_1110_16577_10768	Otu0001	Sulcia	GACAGAGGATACAAGCGTT-ATCCGGAATTATTGGGTTT-AAAGGGTGCGTAGGTGGTT-TTTTAAGTCAGTAGTGAAAT-ATGACAGCTTAACTGTCAAA-CTGCTACTGATACTGTAA-AACTAGAGTGAGGTAGGAG-TAACTGGAGCGTGTGGTGT-AGCGGTGAAATGCATAG--ATATCACACAGAACACCGA-TAGCGAAAGCAGGTTACTAGAT----CTCAACTGACACT--GAGGCACGAAGGCGT---GGGTAGCAAACAGG	66	0	0	0	0	0	0	0	0	0	0	0	0	13	14	5	1	21	1	11	0
M01530_32_000000000-CT392_1_2111_25949_19700	Otu0001	Sulcia	TACGTAAGGTGCTAGCGTT-ATTCGGAATTATTGGGTTT-AAAGGGTGCGTAGGTTGTT-TTTTAAGTCAGGAGTGAAAG-CTGACAGCTTAACTGTCAAA-CGGCTACTGATACTGTAA-AACTAGAGTGAGATAGGAG-TAACTGGAACGTGTGGTGT-AGCGGTGAAATGCATAG--ATATCACACAGAACACCGA-TAGCGAAAGCAGGTTACTAGAT----CTCAACTGACACT--GAGGCACGAAGGCGT---GGGTAGCAAACAGG	65	0	0	0	11	11	16	1	1	5	5	8	7	0	0	0	0	0	0	0	0
M01530_43_000000000-J3Y7D_1_2106_25833_18306	Otu0001	Sulcia	GACAGAGGATACAAGCGTT-ATCCGGAATTATTGGGTTT-AAAGGGTGCGTAGGTGGTT-TTTTAAGTCAGTAGTGAAAT-ATGACAGCTTAACTGTCAAA-CTGCTACTGATACTGTAA-AACTAGAGTGAGGTAGGAG-TAACTGGAACGTGTGGTGT-AGCGGTGAAATGCATAG--ATATCACACAGAACACCGA-TAGCGAAGGCAGGTTACTAGAT----CTCAACTGACACT--GAGGCACGAAGGCGT---GGGTAGCAAACAGG	65	0	0	0	0	0	0	0	0	0	0	0	0	14	15	5	4	17	2	8	0
M01530_32_000000000-CT392_1_1112_25196_11283	Otu0001	Sulcia	AACGGAGGATACAAGCGTT-ATCCGGAATTATTGGGTTT-AAAGGGTGCGTAGGTTGTT-TTTTAAGTCAGGAGTGAAAG-CTGACAGCTTAACTGTCAAA-CGGCTACTGATACTGTAA-AACTAGAGTGAGATAGGAG-TAACTGGAACGTGTGGTGT-AGCGGTGAAATGCATAG--ATATCACACAGAACACCGA-TAGCGAAAGCAGGTTACTAGAC----CTCAACTGACACT--GAGGCACGAAGGCGT---GGGTAGCAAACAGG	65	0	0	0	0	0	0	7	15	10	11	14	8	0	0	0	0	0	0	0	0
M01530_32_000000000-CT392_1_1115_18601_21185	Otu0001	Sulcia	GACAGAGGATACAAGCGTT-ATCCGGAATTATTGGGTTT-AAAGGGTGCGTAGGTGGTT-TTTTAAGTCAGTAGTGAAAT-ATGACAGCTTAACTGTCAAA-CTGCTACTGATACTGTAA-AACTAGAGTGAGGTAGGGG-TAACTGGAACGTGTGGTGT-AGCGGTGAAATGCATAG--ATATCACACAGAACACCGA-TAGCGAAAGCAGGTTACTAGAT----CTCAACTGACACT--GAGGCACGAAGGCGT---GGGTAGCAAACAGG	65	0	0	0	0	0	0	0	0	0	0	0	0	9	15	7	4	12	5	13	0
M01530_32_000000000-CT392_1_2101_7793_14595	Otu0001	Sulcia	GACAGAGGATACAAGCGTT-ATCCGGAATTATTGGGTTT-AAAGGGTGCGTAGGTGGTT-TTTTAAGTCAGTAGTGAAAT-ATGACAGCTTAACTGTCAAA-CTGCTACTGATACTGTAA-AACTAGAGTGAGGTAGGAG-TAACTGGAACGCGTGGTGT-AGCGGTGAAATGCATAG--ATATCACACAGAACACCGA-TAGCGAAAGCAGGTTACTAGAT----CTCAACTGACACT--GAGGCACGAAGGCGT---GGGTAGCAAACAGG	65	0	0	0	0	0	0	0	0	0	0	0	0	15	11	7	4	13	8	7	0
M01530_43_000000000-J3Y7D_1_2110_22843_7371	Otu0001	Sulcia	AACGGAAGATACAAGCGTT-ATCCGGAATTATTGGGTTT-AAAGGGTGCGTAGGTTGTT-TTTTAAGTCAGGAGTGAAAG-CTGACAGCTTAACTGTCAAA-CGGCTACTGATACTGTAA-AACTAGAGTGAGATAGGAG-TAACTGGAACGTGTGGTGT-AGCGGTGAAATGCATAG--ATATCACACAGAACACCGA-TAGCGAAAGCAGGTTACTAGAT----CTCAACTGACACT--GAGGCACGAAGGCGT---GGGTAGCAAACAGG	63	0	0	0	0	0	0	3	10	16	6	18	10	0	0	0	0	0	0	0	0
M01530_43_000000000-J3Y7D_1_2104_21135_9764	Otu0001	Sulcia	AACGGAGGATACAAGCGTT-ATCCGGAATTATTGGGTTT-AAAGGGTGCGTAGGTTGTT-TTTTAAGTCAGGAGTGAAAG-CTGACAGCTTAACTGTCAAA-CGGCTACTGATACTGTAA-AACTAGAGTGAGATAGGAG-TAACTGGAACGTGTGGTGT-AGCGGTGAAATGCATAG--ATATCACACAGAACACCGA-TAGCGAAAGCAGGTTACTAGAT----CTCAACTGACACT--GAGGCACGAAGGCGT----GGTAGCAAACAGG	63	0	0	1	0	0	0	1	14	17	3	16	11	0	0	0	0	0	0	0	0
M01530_32_000000000-CT392_1_1118_18896_22477	Otu0001	Sulcia	GACAGAGGATACAAGCGTT-ATCCGGAATTATTGGGTTT-AAAGGGCGCGTAGGTGGTT-TTTTAAGTCAGTAGTGAAAT-ATGACAGCTTAACTGTCAAA-CTGCTACTGATACTGTAA-AACTAGAGTGAGGTAGGAG-TAACTGGAACGTGTGGTGT-AGCGGTGAAATGCATAG--ATATCACACAGAACACCGA-TAGCGAAAGCAGGTTACTAGAT----CTCAACTGACACT--GAGGCACGAAGGCGT---GGGTAGCAAACAGG	63	0	0	0	0	0	0	0	0	0	0	0	0	9	17	3	7	14	6	7	0
M01530_43_000000000-J3Y7D_1_1115_13174_21554	Otu0001	Sulcia	AACGGAGGATACAAGCGTT-ATCCGGAATTATTGGGTTT-AAAGGGTGCGTAGGTTGTT-TTTTAAGTCAGGAGTGAAAG-CTGACAGCTTAACTGTCAAA-CGGCTACTGATACTGTAA-AACTAGAGTGAGATAGGAG-TAACTGGAACGTGTGGTGT-AGCGGTGAAATGCATAG--ATATCACACAGAACACCGA-TAGCGAAAGCAGGTTACTAGAT----CTCAACTGACACT--GAGGCACGAAGGCGT---GGGTAGCAAACGGG	63	0	0	0	0	0	0	15	8	8	17	8	7	0	0	0	0	0	0	0	0
M01530_32_000000000-CT392_1_1116_21836_23110	Otu0001	Sulcia	AACGGAGGATACAAGCGTT-ATCCGGAATTATTGGGTTT-AAAGGGTGCGTAGGTTGTT-TTTTAAGTCAGGAGTGAAAG-CTGACAGCTTAACTGTCAAA-CGGCTACTGATACTGTAA-AACTAGAGTGAGATAGGAG-TAACTGGAACGTGTGGTGT-AGCGGTGAAATGCATAG--ATATCACACAGAACACCGA-TAGCGAAAGCAGGTTACTAGAT----CTCAACTGACACT--GAGGCGCGAAGGCGT---GGGTAGCAAACAGG	62	0	0	0	0	0	1	14	4	8	19	8	8	0	0	0	0	0	0	0	0
M01530_32_000000000-CT392_1_1111_10288_7522	Otu0001	Sulcia	GACAGAGGATACAAGCGTT-ATCCGGAATTATTGGGTTT-AAAGGGTGCGTAGGTGGTT-TTTTAAGTCAGTAGTGGAAT-ATGACAGCTTAACTGTCAAA-CTGCTACTGATACTGTAA-AACTAGAGTGAGGTAGGAG-TAACTGGAACGTGTGGTGT-AGCGGTGAAATGCATAG--ATATCACACAGAACACCGA-TAGCGAAAGCAGGTTACTAGAT----CTCAACTGACACT--GAGGCACGAAGGCGT---GGGTAGCAAACAGG	62	0	0	0	0	0	0	0	0	0	0	0	0	13	17	7	6	10	5	4	0
M01530_32_000000000-CT392_1_1106_8219_8793	Otu0001	Sulcia	AACGGAGGATACGAGCGTT-ATCCGGAATTATTGGGTTT-AAAGGGTGCGTAGGTTGTT-TTTTAAGTCAGGAGTGAAAG-CTGACAGCTTAACTGTCAAA-CGGCTACTGATACTGTAA-AACTAGAGTGAGATAGGAG-TAACTGGAACGTGTGGTGT-AGCGGTGAAATGCATAG--ATATCACACAGAACACCGA-TAGCGAAAGCAGGTTACTAGAT----CTCAACTGACACT--GAGGCACGAAGGCGT---GGGTAGCAAACAGG	62	0	0	0	1	4	2	10	9	8	17	5	6	0	0	0	0	0	0	0	0
M01530_43_000000000-J3Y7D_1_2102_25205_13457	Otu0001	Sulcia	GACAGAGGATACAAGCGTT-ATCCGGAATTATTGGGTTT-AAAGGGTGCGTAGGTGGTT-TTTTAAGTCAGTAGTGAAAT-ATGACAGCTTAACTGTCAAA-CTGCTACTGATACTGTAA-AACTAGAGTGAGGTAGGAG-TAACTGGAACGTGTGGTGT-AGCGGTGAAATGCATAG--ATATCACACAGAACACCGA-TAGCGAAAGCAGGTTACTAGAT----CTCAACTGGCACT--GAGGCACGAAGGCGT---GGGTAGCAAACAGG	62	0	0	0	0	0	0	0	0	0	0	0	0	12	12	10	5	13	3	7	0
M01530_43_000000000-J3Y7D_1_2108_14587_17660	Otu0001	Sulcia	GACAGAGGATACAAGCGTT-ATCCGGAATTATTGGGTTT-AAAGGGTGCGTAGGTGGTT-TTTTAAGTCAGTAGTGAAAT-ATGACAGCTTAACTGTCAAA-CTGCTACTGATACTGTAA-AACTAGAGTGAGGTAGGAG-TAACTGGAACGTGTGGTGT-AGCGGTGAAATGCATAG--ATATCACACAGAACACCGA-TAGCGAAAGCAGGTTACTAGAT----CTCAACTGACACT--GAGGCACGAAGGCGT---GGGTAGCAAGCAGG	62	0	0	0	0	0	0	0	0	0	0	0	0	11	17	6	5	10	4	9	0
M01530_32_000000000-CT392_1_1108_19860_13720	Otu0001	Sulcia	AACGGAGGATACAAGCGTT-ATCCGGAATTATTGGGTTT-AAAGGGTGCGTAGGTTGTT-TTTTAAGTCAGGAGTGAAAG-CTGACAGCTTAACTGTCAAA-CGGCTACTGATACTGTAA-AACTAGGGTGAGATAGGAG-TAACTGGAACGTGTGGTGT-AGCGGTGAAATGCATAG--ATATCACACAGAACACCGA-TAGCGAAAGCAGGTTACTAGAT----CTCAACTGACACT--GAGGCACGAAGGCGT---GGGTAGCAAACAGG	62	0	0	0	0	0	0	8	8	11	15	15	5	0	0	0	0	0	0	0	0
M01530_32_000000000-CT392_1_1101_14777_21829	Otu0001	Sulcia	GACAGAGGATACAAGCGTT-ATCCGGAATTATTGGGTTT-AAAGGGTGCGTAGGTGGTT-TTTTAAGTCAGTAGTGAAAT-ATGACAGCTTAACTGTCAAA-CTGCTACTGATACTGTAA-AACTAGAGTGGGGTAGGAG-TAACTGGAACGTGTGGTGT-AGCGGTGAAATGCATAG--ATATCACACAGAACACCGA-TAGCGAAAGCAGGTTACTAGAT----CTCAACTGACACT--GAGGCACGAAGGCGT---GGGTAGCAAACAGG	61	0	0	0	0	0	0	0	0	0	0	0	0	15	9	11	4	11	3	8	0
M01530_43_000000000-J3Y7D_1_2118_19155_17288	Otu0001	Sulcia	AACGGAGGATACAAGCGTT-ATCCGGAATTATTGGGTTT-AAAGGGTGCGTAGGTTGTT-TTTTAAGTCAGGAGTGAAAG-CTGACAGCTTAACTGTCAAA-CGGCTACTGATACTGTAA-AACTAGAGTGAGATAGGAG-TAACTGGAACGTGTGGTGT-AGCGGTGAAATGCATAG--ATATCACACAGAACACCGA-TAGCGAAGGCAGGTTACTAGAT----CTCAACTGACACT--GAGGCACGAAGGCGT---GGGTAGCAAACAGG	60	0	0	0	0	0	0	8	11	10	16	6	9	0	0	0	0	0	0	0	0
M01530_32_000000000-CT392_1_1101_18798_8129	Otu0001	Sulcia	TACGTAAGGTGCTAGCGTT-ATCCGGAATTATTGGGTTT-AAAGGGTGCGTAGGTTGTT-TTTTAAGTCAGGAGTGAAAG-CTGACAGCTTAACTGTCAAA-CGGCTACTGATACTGTCA-AACTAGAGTGAGATAGGAG-TAACTGGAACGTGTGGTGT-AGCGGTGAAATGCATAG--ATATCACACAGAACACCGA-TAGCGAAAGCAGGTTACTAGAT----CTCAACTGACACT--GAGGCACGAAGGCGT---GGGTAGCAAACAGG	59	41	8	10	0	0	0	0	0	0	0	0	0	0	0	0	0	0	0	0	0
M01530_43_000000000-J3Y7D_1_2113_26910_17273	Otu0001	Sulcia	AACGGAGGATACAAGCGTT-ATCCGGAATTATTGGGTTT-AAAGGGTGCGTAGGTTGTT-TTTTAAGTCAGGAGTGAAAG-CTGACAGCTTAACTGTCAAA-CGGCTACTGATACTGTAA-AACTAGAGTGAGATAGGAG-TAACTGGAACGTGTGGTGT-AGCGGTGAAATGCATAG--ATATCACACAGAACACCGA-TAGCGAAAGCAGGTTACTAGAT----CTCAACTGACACT--GGGGCACGAAGGCGT---GGGTAGCAAACAGG	59	0	0	0	0	0	0	12	6	6	15	13	7	0	0	0	0	0	0	0	0
M01530_43_000000000-J3Y7D_1_2110_21871_18411	Otu0001	Sulcia	GACAGAGGATGCAAGCGTT-ATCCGGAATTATTGGGTTT-AAAGGGTGCGTAGGTGGTT-TTTTAAGTCAGTAGTGAAAT-ATGACAGCTTAACTGTCAAA-CTGCTACTGATACTGTAA-AACTAGAGTGAGGTAGGAG-TAACTGGAACGTGTGGTGT-AGCGGTGAAATGCATAG--ATATCACACAGAACACCGA-TAGCGAAAGCAGGTTACTAGAT----CTCAACTGACACT--GAGGCACGAAGGCGT---GGGTAGCAAACAGG	59	0	0	0	0	0	0	0	0	0	0	0	0	4	14	6	8	11	7	9	0
M01530_32_000000000-CT392_1_1109_24544_17086	Otu0001	Sulcia	GACAGAGGATACAGGCGTT-ATCCGGAATTATTGGGTTT-AAAGGGTGCGTAGGTGGTT-TTTTAAGTCAGTAGTGAAAT-ATGACAGCTTAACTGTCAAA-CTGCTACTGATACTGTAA-AACTAGAGTGAGGTAGGAG-TAACTGGAACGTGTGGTGT-AGCGGTGAAATGCATAG--ATATCACACAGAACACCGA-TAGCGAAAGCAGGTTACTAGAT----CTCAACTGACACT--GAGGCACGAAGGCGT---GGGTAGCAAACAGG	59	0	0	0	0	0	0	0	0	0	0	0	0	10	13	6	4	13	4	9	0
M01530_32_000000000-CT392_1_2113_12663_5795	Otu0001	Sulcia	AACGGAGGATACAAGCGTT-ATCCGGAATTATTGGGTTT-AAAGGGTGCGTAGGTTGTT-TTTTAAGTCAGGAGTGAAAG-CTGACAGCTTAACTGTCAAA-CGGCTACTGATACTGTAA-AACTAGAGTGAGATAGGAG-TAACTGGAACGTGTGGTGT-AGCGGTGAAATGCATAG--ATATCACACAGAACACCGA-TAGCGAAAGCAGGTTACTAGAT----CTCAACTGACACT--GAGGCACGAAGGCGT---GGGTAGCAAACTGG	59	0	0	0	0	0	0	23	0	0	35	1	0	0	0	0	0	0	0	0	0
M01530_43_000000000-J3Y7D_1_2117_20841_17712	Otu0001	Sulcia	GACGGAGGATACAAGCGTT-ATCCGGAATTATTGGGTTT-AAAGGGTGCGTAGGTGGTT-TTTTAAGTCAGTAGTGAAAT-ATGACAGCTTAACTGTCAAA-CTGCTACTGATACTGTAA-AACTAGAGTGAGGTAGGAG-TAACTGGAACGTGTGGTGT-AGCGGTGAAATGCATAG--ATATCACACAGAACACCGA-TAGCGAAAGCAGGTTACTAGAT----CTCAACTGACACT--GAGGCACGAAGGCGT---GGGTAGCAAACAGG	58	0	0	0	0	0	0	0	0	0	0	0	0	17	9	9	2	11	2	8	0
M01530_43_000000000-J3Y7D_1_2111_7154_15681	Otu0001	Sulcia	AACGGAGGATACAAGCGTT-ATCCGGAATTATTGGGTTT-AAAGGGTGCGTAGGTTGTT-TTTTAAGTCAGGAGTGAAAG-CTGACAGCTTAACTGTCAAA-CGGCTACTGATACTGTCA-AACTAGAGTGAGATAGGAG-TAACTGGAACGTGTGGTGT-AGCGGTGAAATGCATAG--ATATCACACAGAACACCGA-TAGCGAAAGCAGGTTACTAGAT----CTCAACTGACACT--GAGGCACGAAGGCGT---GGGTAGCAAACATG	57	12	23	22	0	0	0	0	0	0	0	0	0	0	0	0	0	0	0	0	0
M01530_43_000000000-J3Y7D_1_2111_22853_16860	Otu0001	Sulcia	GACAGAGGATACAAGCGTT-ATCCGGAATTATTGGGTTT-AAAGGGTGCGTAGGTGGCT-TTTTAAGTCAGTAGTGAAAT-ATGACAGCTTAACTGTCAAA-CTGCTACTGATACTGTAA-AACTAGAGTGAGGTAGGAG-TAACTGGAACGTGTGGTGT-AGCGGTGAAATGCATAG--ATATCACACAGAACACCGA-TAGCGAAAGCAGGTTACTAGAT----CTCAACTGACACT--GAGGCACGAAGGCGT---GGGTAGCAAACAGG	57	0	0	0	0	0	0	0	0	0	0	0	0	17	8	3	7	12	1	9	0
M01530_43_000000000-J3Y7D_1_1107_15840_17540	Otu0001	Sulcia	GACAGAGGATACAAGCGTT-ATCCGGAATTATTGGGTTT-AAAGGGTGCGTAGGTGGTT-TTTTAAGTCAGTAGTGAAAT-ATGACAGCTTAACTGTCAAA-CTGCTACTGATACTGTAA-AACTAGAGTGAGGTAGGAG-TAACTGGAACGTGTGGTGT-AGCGGTGAAATGCATAG--ATACCACACAGAACACCGA-TAGCGAAAGCAGGTTACTAGAT----CTCAACTGACACT--GAGGCACGAAGGCGT---GGGTAGCAAACAGG	57	0	0	0	0	0	0	0	0	0	0	0	0	7	15	7	2	13	2	11	0
M01530_32_000000000-CT392_1_2105_27201_19511	Otu0001	Sulcia	GACAGAGGATACAAGCGTT-ATCCGGAATTATTGGGTTT-AAAGGGTGCGTAGGTGGTT-TTTTAAGTCAGTAGTGAAAT-ATGACGGCTTAACTGTCAAA-CTGCTACTGATACTGTAA-AACTAGAGTGAGGTAGGAG-TAACTGGAACGTGTGGTGT-AGCGGTGAAATGCATAG--ATATCACACAGAACACCGA-TAGCGAAAGCAGGTTACTAGAT----CTCAACTGACACT--GAGGCACGAAGGCGT---GGGTAGCAAACAGG	57	0	0	0	0	0	0	0	0	0	0	0	0	11	6	9	2	17	3	9	0
M01530_43_000000000-J3Y7D_1_2116_12127_17815	Otu0001	Sulcia	GACAGAGGATACAAGCGTT-ATCCGGAATTATTGGGTTT-AAAGGGTGCGTAGGTGGTT-TTTTAAGTCAGTAGTGAAAT-ATGACAGCTTAACTGTCAAA-CTGCTACTGATACTGTAA-AACTAGAGTGAGGTAGGAG-TAACTGGAACGTGTGGTGT-AGCGGTGAGATGCATAG--ATATCACACAGAACACCGA-TAGCGAAAGCAGGTTACTAGAT----CTCAACTGACACT--GAGGCACGAAGGCGT---GGGTAGCAAACAGG	56	0	0	0	0	0	0	0	0	0	0	0	0	12	10	9	5	9	2	9	0
M01530_32_000000000-CT392_1_2110_8303_21636	Otu0001	Sulcia	CACGGAGGATACCAGCGTT-ATCCGGAATTATTGGGTTT-AAAGGGTGCGTAGGTTGTT-TTTTAAGTCAGGAGTGAAAG-CTGACAGCTTAACTGTCAAA-CGGCTACTGATACTGTAA-AACTAGAGTGAGATAGGAG-TAACTGGAACGTGTGGTGT-AGCGGTGAAATGCATAG--ATATCACACAGAACACCGA-TAGCGAAAGCAGGTTACTAGAT----CTCAACTGACACT--GAGGCACGAAGGCGT---GGGTAGCAAACAGG	56	0	0	0	53	1	2	0	0	0	0	0	0	0	0	0	0	0	0	0	0
M01530_32_000000000-CT392_1_1107_7411_16989	Otu0001	Sulcia	AACGGAGGATACAAGCGTT-ATCCGGAATTATTGGGTTT-AAAGGGTGCGTAGGTTGTT-TTTTAAGTCAGGAGTGAAAG-CTGACAGCTTAACTGTCAAA-CGGCTACTGATACTGTAA-AACTAGAGTGAGATAGGGG-TAACTGGAACGTGTGGTGT-AGCGGTGAAATGCATAG--ATATCACACAGAACACCGA-TAGCGAAAGCAGGTTACTAGAT----CTCAACTGACACT--GAGGCACGAAGGCGT---GGGTAGCAAACAGG	56	0	0	0	0	0	0	6	10	12	15	9	4	0	0	0	0	0	0	0	0
M01530_32_000000000-CT392_1_1118_26918_6473	Otu0001	Sulcia	AACGGAGGATACAAGCGTT-ATCCGGAATTATTGGGTTT-AAAGGGTGCGTAGGTTGTT-TTTTAAGTCAGGAGTGAAAG-CTGACAGCTTAACTGTCAAA-CGGCTACTGATACTGTCA-AACTAGAGTGAGATAGGAG-TAACTGGAACGTGTGGTGT-AGCGGTGAAATGCATAG--ATATCACACAGAACACCGA-TAGCGAAAGCAGGTTACTAGAT----CTCAACTGACGCT--GAGGCACGAAGGCGT---GGGTAGCAAACAGG	56	41	7	8	0	0	0	0	0	0	0	0	0	0	0	0	0	0	0	0	0
M01530_43_000000000-J3Y7D_1_2101_15319_20325	Otu0001	Sulcia	GACAGAGGATACAAGCGTT-ATCCGGAATTATTGGGTTT-AAAGGGTGCGTAGGTGGTT-TTTTAAGTCAGTAGTGAAAT-ATGACAGCTTAACTGTCAAA-CTGCTACTGATACTGTAA-AACTAGAGTGAGGTAGGAG-TAACTGGAACGTGTGGTGT-AGCGGTGAAATGCATAG--ATATCACGCAGAACACCGA-TAGCGAAAGCAGGTTACTAGAT----CTCAACTGACACT--GAGGCACGAAGGCGT---GGGTAGCAAACAGG	55	0	0	0	0	0	0	0	0	0	0	0	0	17	9	3	2	16	4	4	0
M01530_43_000000000-J3Y7D_1_2108_5713_16159	Otu0001	Sulcia	AACGGAGGATACAAGCGTT-ATCCGGAATTATTGGGTTT-AAAGGGTGCGTAGGTTGTT-TTTTAAGTCAGGAGTGAAAG-CTGACAGCTTAACTGTCAAA-CGGCTACTGATACCGTAA-AACTAGAGTGAGATAGGAG-TAACTGGAACGTGTGGTGT-AGCGGTGAAATGCATAG--ATATCACACAGAACACCGA-TAGCGAAAGCAGGTTACTAGAT----CTCAACTGACACT--GAGGCACGAAGGCGT---GGGTAGCAAACAGG	55	0	0	0	0	0	0	12	13	2	15	6	7	0	0	0	0	0	0	0	0
M01530_43_000000000-J3Y7D_1_1115_24363_15345	Otu0001	Sulcia	AACGGAGGATACAAGCGTT-ATCCGGAATTATTGGGTTT-AAAGGGTGCGTAGGTTGTT-TTTTAAGTCAGGAGTGAAAG-CTGACAGCTTAACTGTCAAA-CGGCTACTGATACTGTAA-AACTAGAGTGAGATAGGAG-TAACTGGAACGCGTGGTGT-AGCGGTGAAATGCATAG--ATATCACACAGAACACCGA-TAGCGAAAGCAGGTTACTAGAT----CTCAACTGACACT--GAGGCACGAAGGCGT---GGGTAGCAAACAGG	55	0	0	0	0	0	0	9	9	10	16	7	4	0	0	0	0	0	0	0	0
M01530_32_000000000-CT392_1_1119_11934_19204	Otu0001	Sulcia	AACGGAGGATACAAGCGTT-ATCCGGAATTATTGGGTTT-AAAGGGTGCGTAGGTTGTT-TTTTAAGTCAGGAGTGAAAG-CTGACAGCTTAACTGTCAAA-CGGCTACTGATACTGTAA-AACTAGAGTGAGATAGGAG-TAACTGGAACGTGTGGTGT-AGCGGTGAAATGCATAG--ATATCACACAGAACACCGA-TAGCGAAAGCAGGTTACTAGAT----CTCAACTGACACT--GAGGCACGAAGGCGT---GGGTAGCAAGCAGG	55	0	0	0	0	0	0	13	10	8	13	4	7	0	0	0	0	0	0	0	0
M01530_43_000000000-J3Y7D_1_2117_15734_17298	Otu0001	Sulcia	AACGGAGGATACAAGCGTT-ATCCGGAATTATTGGGTTT-AAAGGGTGCGTAGGTTGTT-TTTTAAGTCAGGAGTGAAAG-CTGACAGCTTAACTGTCAAA-CGGCTACTGATACTGTAA-AACTAGAGTGAGATAGGAG-TAACTGGAACGTGTGGTGT-AGCGGTGAAGTGCATAG--ATATCACACAGAACACCGA-TAGCGAAAGCAGGTTACTAGAT----CTCAACTGACACT--GAGGCACGAAGGCGT---GGGTAGCAAACAGG	55	0	0	0	0	0	0	14	13	6	11	5	6	0	0	0	0	0	0	0	0
M01530_32_000000000-CT392_1_1112_22319_24976	Otu0001	Sulcia	AACGGAGGATACAAGCGTT-ATCCGGAATTATTGGGTTT-AAGGGGTGCGTAGGTTGTT-TTTTAAGTCAGGAGTGAAAG-CTGACAGCTTAACTGTCAAA-CGGCTACTGATACTGTAA-AACTAGAGTGAGATAGGAG-TAACTGGAACGTGTGGTGT-AGCGGTGAAATGCATAG--ATATCACACAGAACACCGA-TAGCGAAAGCAGGTTACTAGAT----CTCAACTGACACT--GAGGCACGAAGGCGT---GGGTAGCAAACAGG	54	0	0	0	0	0	0	14	8	4	10	10	8	0	0	0	0	0	0	0	0
M01530_43_000000000-J3Y7D_1_2108_25656_5805	Otu0001	Sulcia	AACGGAGGATACCAGCGTT-ATCCGGAATTATTGGGTTT-AAAGGGTGCGTAGGTTGTT-TTTTAAGTCAGGAGTGAAGG-CTGACAGCTTAACTGTCAAA-CGGCTACTGATACTGTAA-AACTAGAGTGAGATAGGAG-TAACTGGAACGTGTGGTGT-AGCGGTGAAATGCATAG--ATATCACACAGAACACCGA-TAGCGAAAGCAGGTTACTAGAT----CTCAACTGACACT--GAGGCACGAAGGCGT---GGGTAGCAAACAGG	54	0	0	0	29	11	14	0	0	0	0	0	0	0	0	0	0	0	0	0	0
M01530_32_000000000-CT392_1_2105_14098_23544	Otu0001	Sulcia	AACGGAGGATACAAGCGTT-ATCCGGAATTATTGGGTTT-AAAGGGTGCGTAGGTTGTT-TTTTAAGTCAGGAGTGAAAG-CTGACAGCTTAACTGTCAAA-CGGCTACTGATACTGTAA-AACTAGAGTGAGATAGGAG-TAACTGGAACGTGTGGTGT-AGCGGTGAAATGCATAG--ATATCACACAGAACACCGA-TAGCGAAAGCAGGTTACTAGAT----CTCAACTGACACT--GAGGCACGAGGGCGT---GGGTAGCAAACAGG	54	0	0	0	0	0	0	8	9	6	15	10	6	0	0	0	0	0	0	0	0
M01530_32_000000000-CT392_1_1118_23920_14130	Otu0001	Sulcia	AACGGAGGATACAAGCGTT-ATCCGGAATTATTGGGTTT-AAAGGGTGCGTAGGTTGTT-TTTTAAGTCAGGAGTGGAAG-CTGACAGCTTAACTGTCAAA-CGGCTACTGATACTGTAA-AACTAGAGTGAGATAGGAG-TAACTGGAACGTGTGGTGT-AGCGGTGAAATGCATAG--ATATCACACAGAACACCGA-TAGCGAAAGCAGGTTACTAGAT----CTCAACTGACACT--GAGGCACGAAGGCGT---GGGTAGCAAACAGG	54	0	0	0	0	0	0	7	7	8	12	14	6	0	0	0	0	0	0	0	0
M01530_32_000000000-CT392_1_2114_19708_23123	Otu0001	Sulcia	GACAGAGGATACGAGCGTT-ATCCGGAATTATTGGGTTT-AAAGGGTGCGTAGGTGGTT-TTTTAAGTCAGTAGTGAAAT-ATGACAGCTTAACTGTCAAA-CTGCTACTGATACTGTAA-AACTAGAGTGAGGTAGGAG-TAACTGGAACGTGTGGTGT-AGCGGTGAAATGCATAG--ATATCACACAGAACACCGA-TAGCGAAAGCAGGTTACTAGAT----CTCAACTGACACT--GAGGCACGAAGGCGT---GGGTAGCAAACAGG	54	0	0	0	0	0	0	0	0	0	0	0	0	9	10	9	3	10	4	9	0
M01530_43_000000000-J3Y7D_1_2108_11043_17046	Otu0001	Sulcia	AACGGAGGATACAAGCGTT-ATCCGGAATTATTGGGTTT-AAAGGGTGCGTAGGTTGTT-TTTTAAGTCAGGAGTGAAAG-CTGACAGCTTAACTGTCAAA-CGGCTACTGATACTGTAA-AACTAGAGTGAGATAGGAG-TAACTGGAACGTGTGGTGT-AGCGGTGAAATGCATAG--ATATCACACAGAACACCGA-TAGCGAAAGCAGGTTACTAGAT----CTCAACTGGCACT--GAGGCACGAAGGCGT---GGGTAGCAAACAGG	54	0	0	0	0	0	0	12	6	6	11	14	5	0	0	0	0	0	0	0	0
M01530_32_000000000-CT392_1_1119_15788_22965	Otu0001	Sulcia	GACAGAGGATACAAGCGTT-ATCCGGAATTATTGGGTTT-AAAGGGTGCGTAGGTGGTT-TTTTAAGTCAGTAGTGAAAT-ATGACAGCTTAACTGTCAAA-CTGCTACTGATACTGTAA-AACTAGAGTGAGGTAGGAG-TAACTGGAACGTGTGGTGT-AGCGGTGAAATGCATAG--ATATCACACAGAACACCGA-TAGCGAAAGCAGGTTACTAGAT----CTCAACTGACACT--GAGGCGCGAAGGCGT---GGGTAGCAAACAGG	54	0	0	0	0	0	0	0	0	0	0	0	0	10	14	2	5	14	6	3	0
M01530_32_000000000-CT392_1_2110_26268_7305	Otu0001	Sulcia	AACGGAAGATACCAGCGTT-ATCCGGAATTATTGGGTTT-AAAGGGTGCGTAGGTTGTT-TTTTAAGTCAGGAGTGAAAG-CTGACAGCTTAACTGTCAAA-CGGCTACTGATACTGTAA-AACTAGAGTGAGATAGGAG-TAACTGGAACGTGTGGTGT-AGCGGTGAAATGCATAG--ATATCACACAGAACACCGA-TAGCGAAAGCAGGTTACTAGAT----CTCAACTGACACT--GAGGCACGAAGGCGT---GGGTAGCAAACAGG	53	0	0	0	7	20	26	0	0	0	0	0	0	0	0	0	0	0	0	0	0
M01530_32_000000000-CT392_1_2112_11614_12268	Otu0001	Sulcia	AACGGAGGATACAAGCGTT-ATCCGGAATTATTGGGTTT-AAAGGGTGCGTAGGTTGTT-TTTTAAGTCGGGAGTGAAAG-CTGACAGCTTAACTGTCAAA-CGGCTACTGATACTGTAA-AACTAGAGTGAGATAGGAG-TAACTGGAACGTGTGGTGT-AGCGGTGAAATGCATAG--ATATCACACAGAACACCGA-TAGCGAAAGCAGGTTACTAGAT----CTCAACTGACACT--GAGGCACGAAGGCGT---GGGTAGCAAACAGG	53	0	0	0	0	0	0	14	7	6	16	6	4	0	0	0	0	0	0	0	0
M01530_43_000000000-J3Y7D_1_2108_24777_5625	Otu0001	Sulcia	AACGGAGGATACCAGCGTT-ATCCGGAATTATTGGGTTT-AAAGGGTGCGTAGGTTGGT-TTTTAAGTCAGGAGTGAAAG-CTGACAGCTTAACTGTCAAA-CGGCTACTGATACTGTAA-AACTAGAGTGAGATAGGAG-TAACTGGAACGTGTGGTGT-AGCGGTGAAATGCATAG--ATATCACACAGAACACCGA-TAGCGAAAGCAGGTTACTAGAT----CTCAACTGACACT--GAGGCACGAAGGCGT---GGGTAGCAAACAGG	53	0	0	0	15	21	17	0	0	0	0	0	0	0	0	0	0	0	0	0	0
M01530_43_000000000-J3Y7D_1_1103_9187_14580	Otu0001	Sulcia	AACGGAGGATACAAGCGTT-ATCCGGAATTATTGGGTTT-AAAGGGTGCGTAGGTTGTT-TTTTAGGTCAGGAGTGAAAG-CTGACAGCTTAACTGTCAAA-CGGCTACTGATACTGTAA-AACTAGAGTGAGATAGGAG-TAACTGGAACGTGTGGTGT-AGCGGTGAAATGCATAG--ATATCACACAGAACACCGA-TAGCGAAAGCAGGTTACTAGAT----CTCAACTGACACT--GAGGCACGAAGGCGT---GGGTAGCAAACAGG	53	0	0	0	0	0	0	4	12	7	13	10	7	0	0	0	0	0	0	0	0
M01530_32_000000000-CT392_1_2103_12457_18473	Otu0001	Sulcia	GACAGAGGATACAAGCGTT-ATCCGGAATTATTGGGCTT-AAAGGGTGCGTAGGTGGTT-TTTTAAGTCAGTAGTGAAAT-ATGACAGCTTAACTGTCAAA-CTGCTACTGATACTGTAA-AACTAGAGTGAGGTAGGAG-TAACTGGAACGTGTGGTGT-AGCGGTGAAATGCATAG--ATATCACACAGAACACCGA-TAGCGAAAGCAGGTTACTAGAT----CTCAACTGACACT--GAGGCACGAAGGCGT---GGGTAGCAAACAGG	53	0	0	0	0	0	0	0	0	0	0	0	0	12	10	8	5	6	4	8	0
M01530_43_000000000-J3Y7D_1_1107_17554_15278	Otu0001	Sulcia	GACAGAGGATACAAGCGTT-ATCCGGAATTATTGGGTTT-AAAGGGTGCGTAGGTGGTT-TTTTAAGTCAGTAGTGAAAT-ATGACAGCTTAACTGTCAAA-CTGCTACTGATACTGTAA-AACTAGAGTGAGGTAGGAG-TAACTGGAACGTGTGGTGT-AGCGGTGAAATGCATAG--ATATCACACAGAACACCGA-TAGCGAAAGCAGGTTACTAGAT----CCCAACTGACACT--GAGGCACGAAGGCGT---GGGTAGCAAACAGG	53	0	0	0	0	0	0	0	0	0	0	0	0	13	8	5	8	10	5	4	0
M01530_32_000000000-CT392_1_2111_14126_9000	Otu0001	Sulcia	GACAGAGGATACAAGCGTT-ATCCGGAATTATTGGGTTT-AAAGGGTGCGTAGGTGGTT-TTTTAAGTCAGTAGTGAAAT-ATGACAGCTTAACTGTCAAA-CTGCTACTGATACTGTAA-AACTAGAGTGAGGTAGGAG-TAACTGGAACGTGTGGTGT-AGCGGTGAAATGCATAG--ATATCACACAGAACACCGA-TAGCGAAAGCAGGTTACTAGAT----CTCAACTGACACT--GAGGCACGAAGGCGT---GGGTAGCAAACAGA	53	0	0	0	0	0	0	0	0	0	0	0	0	7	1	12	22	4	2	5	0
M01530_32_000000000-CT392_1_1114_19329_14331	Otu0001	Sulcia	AACGGAGGATACAAGCGTT-ATCCGGAATTATTGGGTTT-AAAGGGTGCGTAGGTTGTT-TTTTAAGTCAGGGGTGAAAG-CTGACAGCTTAACTGTCAAA-CGGCTACTGATACTGTAA-AACTAGAGTGAGATAGGAG-TAACTGGAACGTGTGGTGT-AGCGGTGAAATGCATAG--ATATCACACAGAACACCGA-TAGCGAAAGCAGGTTACTAGAT----CTCAACTGACACT--GAGGCACGAAGGCGT---GGGTAGCAAACAGG	53	0	0	0	0	0	0	13	10	6	9	9	6	0	0	0	0	0	0	0	0
M01530_32_000000000-CT392_1_1110_18044_20699	Otu0001	Sulcia	AACGGAGGATACAAGCGTT-ATCCGGAATTATTGGGTTT-AAAGGGTGCGTAGGTTGTT-TTTTAAGTCAGGAGCGAAAG-CTGACAGCTTAACTGTCAAA-CGGCTACTGATACTGTAA-AACTAGAGTGAGATAGGAG-TAACTGGAACGTGTGGTGT-AGCGGTGAAATGCATAG--ATATCACACAGAACACCGA-TAGCGAAAGCAGGTTACTAGAT----CTCAACTGACACT--GAGGCACGAAGGCGT---GGGTAGCAAACAGG	53	0	0	0	0	0	0	10	9	6	22	5	1	0	0	0	0	0	0	0	0
M01530_43_000000000-J3Y7D_1_2108_8137_22050	Otu0001	Sulcia	GACAGAGGATACAAGCGCT-ATCCGGAATTATTGGGTTT-AAAGGGTGCGTAGGTGGTT-TTTTAAGTCAGTAGTGAAAT-ATGACAGCTTAACTGTCAAA-CTGCTACTGATACTGTAA-AACTAGAGTGAGGTAGGAG-TAACTGGAACGTGTGGTGT-AGCGGTGAAATGCATAG--ATATCACACAGAACACCGA-TAGCGAAAGCAGGTTACTAGAT----CTCAACTGACACT--GAGGCACGAAGGCGT---GGGTAGCAAACAGG	52	0	0	0	0	0	0	0	0	0	0	0	0	11	11	4	2	15	4	5	0
M01530_43_000000000-J3Y7D_1_2118_25166_4317	Otu0001	Sulcia	AACGGAGGATACAAGCGTT-ATCCGGAATTATTGGGTTT-AAAGGGTGCGTAGGTTGTT-TTTTAAGTCAGGAGTGAGAG-CTGACAGCTTAACTGTCAAA-CGGCTACTGATACTGTCA-AACTAGAGTGAGATAGGAG-TAACTGGAACGTGTGGTGT-AGCGGTGAAATGCATAG--ATATCACACAGAACACCGA-TAGCGAAAGCAGGTTACTAGAT----CTCAACTGACACT--GAGGCACGAAGGCGT---GGGTAGCAAACAGG	52	26	15	11	0	0	0	0	0	0	0	0	0	0	0	0	0	0	0	0	0
M01530_43_000000000-J3Y7D_1_2101_24653_8168	Otu0001	Sulcia	AACGGAGGATACAAGCGTT-ATCCGGAATTATTGGGTTT-AAAGGGTGCGTAGGTTGTT-CTTTAAGTCAGGAGTGAAAG-CTGACAGCTTAACTGTCAAA-CGGCTACTGATACTGTAA-AACTAGAGTGAGATAGGAG-TAACTGGAACGTGTGGTGT-AGCGGTGAAATGCATAG--ATATCACACAGAACACCGA-TAGCGAAAGCAGGTTACTAGAT----CTCAACTGACACT--GAGGCACGAAGGCGT---GGGTAGCAAACAGG	52	0	0	0	0	0	0	11	6	11	14	6	4	0	0	0	0	0	0	0	0
M01530_43_000000000-J3Y7D_1_1101_11008_10252	Otu0001	Sulcia	GACAGAGGATACAAGCGTT-ATCCGGAATTATTGGGTTT-AAAGGGTGCGTAGGTGGTT-TTTTAAGTCAGTAGTGAAAT-ATGACAGCTTAACTGTCAAA-CTGCTACTGATACTGTAA-AACTAGAGTGAGGTAGGAG-TAACTGGAACGTGTGGTGT-AGCGGTGAAATGCATAG--ATATCACACAGAACACCGA-TAGCGAAAGCAGGTTACTAGAT----CTCAACTGACACT--GAGGCACGAAGGCGT---GGGTAGCAAACGGG	52	0	0	0	0	0	0	0	0	0	0	0	0	14	6	3	7	12	2	8	0
M01530_32_000000000-CT392_1_1108_21028_13534	Otu0001	Sulcia	AACGGAGGATACAAGCGTT-ATCCGGAATTATTGGGTTT-AAAGGGTGCGTAGGTTGGT-TTTTAAGTCAGGAGTGAAAG-CTGACAGCTTAACTGTCAAA-CGGCTACTGATACTGTAA-AACTAGAGTGAGATAGGAG-TAACTGGAACGTGTGGTGT-AGCGGTGAAATGCATAG--ATATCACACAGAACACCGA-TAGCGAAAGCAGGTTACTAGAT----CTCAACTGACACT--GAGGCACGAAGGCGT---GGGTAGCAAACAGG	52	0	0	0	0	0	0	10	7	6	11	12	6	0	0	0	0	0	0	0	0
M01530_32_000000000-CT392_1_2105_20450_21640	Otu0001	Sulcia	GACAGAGGATACAAGCGTT-ATCCGGAATTATTGGGTTT-AAAGGGTGCGTAGGTGGTT-TTTTAAGTCAGTAGTGAAAT-ATGACAGCTTAACTGTCAAG-CTGCTACTGATACTGTAA-AACTAGAGTGAGGTAGGAG-TAACTGGAACGTGTGGTGT-AGCGGTGAAATGCATAG--ATATCACACAGAACACCGA-TAGCGAAAGCAGGTTACTAGAT----CTCAACTGACACT--GAGGCACGAAGGCGT---GGGTAGCAAACAGG	52	0	0	0	0	0	0	0	0	0	0	0	0	13	8	7	2	15	2	5	0
M01530_43_000000000-J3Y7D_1_2102_15507_16177	Otu0001	Sulcia	AACGGAGGATACAAGCGTT-ATCCGGAATTATTGGGTTT-AAAGGGTGCGTAGGTTGTT-TTTTAAGTCAGGAGTGAAAG-CTGACAGCTTAACTGTCAAA-CGGCTACTGATACTGTAA-AACTAGAGTGAGATAGGAG-TAACTGGAACGTGTGGTGT-AGCGGTGAGATGCATAG--ATATCACACAGAACACCGA-TAGCGAAAGCAGGTTACTAGAT----CTCAACTGACACT--GAGGCACGAAGGCGT---GGGTAGCAAACAGG	52	0	0	0	0	0	0	10	9	6	10	11	6	0	0	0	0	0	0	0	0
M01530_43_000000000-J3Y7D_1_2103_18354_16500	Otu0001	Sulcia	AACGGAGGATACAAGCGTT-ATCCGGAATTATTGGGTTT-AAAGGGTGCGTAGGTTGTT-TTTTAAGTCAGGGGTGAAAG-CTGACAGCTTAACTGTCAAA-CGGCTACTGATACTGTCA-AACTAGAGTGAGATAGGAG-TAACTGGAACGTGTGGTGT-AGCGGTGAAATGCATAG--ATATCACACAGAACACCGA-TAGCGAAAGCAGGTTACTAGAT----CTCAACTGACACT--GAGGCACGAAGGCGT---GGGTAGCAAACAGG	51	36	8	7	0	0	0	0	0	0	0	0	0	0	0	0	0	0	0	0	0
M01530_32_000000000-CT392_1_1109_20135_8526	Otu0001	Sulcia	GACAGAGGATACAAGCGTT-ATCCGGAATTATTGGGTTT-AAAGGGTGCGTAGGTGGTT-TTTTAAGTCAGTAGTGAAAT-ATGACAGCTTAACTGTCAAA-CTGCTACTGATACTGTAA-AACTAGAGTGAGGTAGGAG-TAACTGGAACGTGTGGTGT-AGCGGTGAAATGCGTAG--ATATCACACAGAACACCGA-TAGCGAAAGCAGGTTACTAGAT----CTCAACTGACACT--GAGGCACGAAGGCGT---GGGTAGCAAACAGG	51	0	0	0	0	0	0	0	0	0	0	0	0	11	9	6	2	13	3	7	0
M01530_43_000000000-J3Y7D_1_2108_4506_5667	Otu0001	Sulcia	AACGGAGGATACCAGCGTT-ATCCGGAATTATTGGGTTT-AAAGGGTGCGTAGGTTGTT-TTTTAAGTCAGGAGTGAAAG-CTGACAGCTTAACTGTCAAA-CGGCTACTGATACTGTAA-AACTAGAGTGAGATAGGAG-TAACTGGAACGTGTGGTGT-AGCGGTGAAATGCATAG--ATATCACACAGAACACCGA-TAGCGAAAGCAGGTTACTAGAT----CTCAACTGACACT--GAGGCACGAAGGCGT----GGTAGCAAACAGG	51	0	0	0	0	26	25	0	0	0	0	0	0	0	0	0	0	0	0	0	0
M01530_32_000000000-CT392_1_1104_13866_11177	Otu0001	Sulcia	AACGGAGGATACAAGCGTT-ATCCGGAATTATTGGGTTT-AAAGGGTGCGTAGGTTGTT-TTTTAAGTCAGGAGTGAAAG-CTGACAGCTTAACTGTCAAA-CGGCTACTGATACTGTCA-AACTAGAGTGAGATAGGAG-TAACTGGAACGTGTGGTGT-AGCGGTGAAATGCATAG--ATATCACACAGAACACCGA-TAGCGAAAGCAGGTTACTAGAT----CTCAACTGACACT--GAGGCACGAAGGCGT---GGGTAGCAAGCAGG	51	44	5	2	0	0	0	0	0	0	0	0	0	0	0	0	0	0	0	0	0
M01530_32_000000000-CT392_1_1107_7694_17309	Otu0001	Sulcia	AACGGAGGATACAAGCGTT-ATCCGGAATTATTGGGTTT-AAAGGGTGCGTAGGTTGTT-TTTTAAGTCAGGAGTGAAAG-CTGACAGCTTAACTGTCAAA-CGGCTACTGATACTGTAA-AACTAGAGTGAGATAGGAG-TAACTGGAACGTGTGGTGT-AGCGGTGAAATGCATAG--ATACCACACAGAACACCGA-TAGCGAAAGCAGGTTACTAGAT----CTCAACTGACACT--GAGGCACGAAGGCGT---GGGTAGCAAACAGG	51	0	0	0	0	0	0	10	4	9	11	7	9	0	0	0	0	0	1	0	0
M01530_32_000000000-CT392_1_1107_21529_20882	Otu0001	Sulcia	AACGGAGGATACAAGCGTT-ATCCGGAATTATTGGGTTT-AAAGGGTGCGTAGGTCGTT-TTTTAAGTCAGGAGTGAAAG-CTGACAGCTTAACTGTCAAA-CGGCTACTGATACTGTAA-AACTAGAGTGAGATAGGAG-TAACTGGAACGTGTGGTGT-AGCGGTGAAATGCATAG--ATATCACACAGAACACCGA-TAGCGAAAGCAGGTTACTAGAT----CTCAACTGACACT--GAGGCACGAAGGCGT---GGGTAGCAAACAGG	51	0	0	0	0	0	0	13	6	9	12	9	2	0	0	0	0	0	0	0	0
M01530_32_000000000-CT392_1_2104_25532_8972	Otu0001	Sulcia	AACGGAGGATACAAGCGTT-ATCCGGAATTATTGGGTTT-AAAGGGTGCGTAGGTTGTT-TTTTAAGTCAGGAGTGAAAG-CTGACAGCTTAACTGTCAGA-CGGCTACTGATACTGTAA-AACTAGAGTGAGATAGGAG-TAACTGGAACGTGTGGTGT-AGCGGTGAAATGCATAG--ATATCACACAGAACACCGA-TAGCGAAAGCAGGTTACTAGAT----CTCAACTGACACT--GAGGCACGAAGGCGT---GGGTAGCAAACAGG	51	0	0	0	0	0	0	12	6	11	12	7	3	0	0	0	0	0	0	0	0
M01530_32_000000000-CT392_1_1113_15331_17729	Otu0001	Sulcia	AACGGGGGATACAAGCGTT-ATCCGGAATTATTGGGTTT-AAAGGGTGCGTAGGTTGTT-TTTTAAGTCAGGAGTGAAAG-CTGACAGCTTAACTGTCAAA-CGGCTACTGATACTGTAA-AACTAGAGTGAGATAGGAG-TAACTGGAACGTGTGGTGT-AGCGGTGAAATGCATAG--ATATCACACAGAACACCGA-TAGCGAAAGCAGGTTACTAGAT----CTCAACTGACACT--GAGGCACGAAGGCGT---GGGTAGCAAACAGG	51	0	0	0	0	0	0	11	7	7	12	12	2	0	0	0	0	0	0	0	0
M01530_32_000000000-CT392_1_2108_15315_16138	Otu0001	Sulcia	GACAGAGGATACAAGCGTT-ATCCGGAATTATTGGGTTT-AAAGGGTGCGTAGGTGGTT-TTTTAAGTCAGTAGTGAAAT-ATGACAGCTTAACTGTCAAA-CTGCTACTGATACTGTAA-AACTAGAGTGAGGTAGGAG-TAACTGGAACGTGTGGTGT-AGCGGCGAAATGCATAG--ATATCACACAGAACACCGA-TAGCGAAAGCAGGTTACTAGAT----CTCAACTGACACT--GAGGCACGAAGGCGT---GGGTAGCAAACAGG	50	0	0	0	0	0	0	0	0	0	0	0	0	16	11	6	3	7	1	6	0
M01530_43_000000000-J3Y7D_1_1103_26571_6987	Otu0001	Sulcia	AACGGAGGATACCAGCGTT-ATCCGGAATTATTGGGTTT-AAAGGGTGCGTAGGTTGTT-TTTTAAGTCAGGAGTGAAAG-CTGACAGCTTAACTGTCAAA-CGGCTACTGATACTGTAA-AACTAGAGTGAGATAGGAG-TAACTGGAACGTGTGGTGT-AGCGGTGAAATGCATAG--ATATCACACAGAACACCGA-TAGCGAAAGCAGGTTACTAGAT----CTCAACTGACACT--GAGGCGCGAAGGCGT---GGGTAGCAAACAGG	50	0	0	0	23	12	15	0	0	0	0	0	0	0	0	0	0	0	0	0	0
M01530_32_000000000-CT392_1_2119_18310_23649	Otu0001	Sulcia	GACAGAGGATACAAGCGTT-ATCCGGAATTATTGGGTTT-AAAGGGTGCGTAGGTGGTT-TTTTAAGTCAGTAGTGAAAT-ATGACAGCTTAACTGTCAAA-CTGCTACTGATACTGTAA-AACTAGAGTGAGGTAGGAG-TAACTGGAACGTGTGGCGT-AGCGGTGAAATGCATAG--ATATCACACAGAACACCGA-TAGCGAAAGCAGGTTACTAGAT----CTCAACTGACACT--GAGGCACGAAGGCGT---GGGTAGCAAACAGG	50	0	0	0	0	0	0	0	0	0	0	0	0	7	13	5	6	12	4	3	0
M01530_43_000000000-J3Y7D_1_2117_26947_11474	Otu0001	Sulcia	AACGGAGGATACCAGCGTT-ATCCGGAATTATTGGGTTT-AAAGGGTGCGTAGGTTGTT-TTTTAAGTCAGGAGTGAAAG-CTGACAGCTTAACTGTCAAA-CGGCTACTGATACTGTAA-AACTAGAGTGAGATAGGAG-TAACTGGAGCGTGTGGTGT-AGCGGTGAAATGCATAG--ATATCACACAGAACACCGA-TAGCGAAAGCAGGTTACTAGAT----CTCAACTGACACT--GAGGCACGAAGGCGT---GGGTAGCAAACAGG	50	0	0	0	28	11	11	0	0	0	0	0	0	0	0	0	0	0	0	0	0
M01530_32_000000000-CT392_1_2117_11073_17522	Otu0001	Sulcia	AACGGAGGATACAAGCGTT-ATCCGGAATTATTGGGTTT-AAAGGGTGCGTAGGTTGTT-TTTTAAGTCAGGAGTGAAAG-CTGACAGCTTAACTGTCAAA-CGGCTACTGATACTGTAA-AACTAGAGTGAGATAGGAG-TAACTGGAACGTGCGGTGT-AGCGGTGAAATGCATAG--ATATCACACAGAACACCGA-TAGCGAAAGCAGGTTACTAGAT----CTCAACTGACACT--GAGGCACGAAGGCGT---GGGTAGCAAACAGG	50	0	0	0	0	0	0	14	5	7	12	5	7	0	0	0	0	0	0	0	0
M01530_32_000000000-CT392_1_2112_4782_11390	Otu0001	Sulcia	AACGGAGGATACAAGCGTT-ATCCGGAATTATTGGGTTT-AAAGGGCGCGTAGGTTGTT-TTTTAAGTCAGGAGTGAAAG-CTGACAGCTTAACTGTCAAA-CGGCTACTGATACTGTAA-AACTAGAGTGAGATAGGAG-TAACTGGAACGTGTGGTGT-AGCGGTGAAATGCATAG--ATATCACACAGAACACCGA-TAGCGAAAGCAGGTTACTAGAT----CTCAACTGACACT--GAGGCACGAAGGCGT---GGGTAGCAAACAGG	49	0	0	0	0	0	0	7	8	6	16	6	6	0	0	0	0	0	0	0	0
M01530_32_000000000-CT392_1_2108_13962_22635	Otu0001	Sulcia	GACAGAGGATACAAGCGTT-ATCCGGAATTATTGGGTTT-AAAGGGTGCGTAGGTGGTT-TTTTAAGTCAGTAGTGAAAT-ATGACAGCTTAACTGTCAAA-CTGCTACTGATACTGTAA-AACTAGAGTGAGGTAGGAG-TAACTGGAACGTGTGGTGT-AGCGGTGAAATGCATAG--ATATCACACAGAACACCGA-TAGCGAAAGCAGGTTACTAGAT----CTCAACTGACGCT--GATACACTAAAGCGT---GGGGAGCAAACAGG	49	0	0	0	0	0	0	0	0	0	0	0	0	16	5	5	3	8	5	7	0
M01530_32_000000000-CT392_1_2109_18775_8490	Otu0001	Sulcia	AACGGAGGATACCAGCGTT-ATCCGGAATTATTGGGTTT-AAAGGGTGCGTAGGTTGTT-TTTTAAGTCAGGAGTGAAAG-CTGACAGCTTAACTGTCAAA-CGGCTACTGATACTGTAA-AACTAGAGTGAGATAGGAG-TAACTGGAACGTGTGGTGT-AGCGGTGAAATGCATAG--ATATCACACAGAACACCGA-TAGCGAAAGCAGGTTACTAGAT----CTCAACTGACGCT--GAGGCACGAAGGCGT---GGGTAGCAAACAGG	49	0	0	0	27	6	16	0	0	0	0	0	0	0	0	0	0	0	0	0	0
M01530_32_000000000-CT392_1_2104_11254_16243	Otu0001	Sulcia	GACAGAGGATACAAGCGTT-ATCCGGAATTATTGGGTTT-AAGGGGTGCGTAGGTGGTT-TTTTAAGTCAGTAGTGAAAT-ATGACAGCTTAACTGTCAAA-CTGCTACTGATACTGTAA-AACTAGAGTGAGGTAGGAG-TAACTGGAACGTGTGGTGT-AGCGGTGAAATGCATAG--ATATCACACAGAACACCGA-TAGCGAAAGCAGGTTACTAGAT----CTCAACTGACACT--GAGGCACGAAGGCGT---GGGTAGCAAACAGG	49	0	0	0	0	0	0	0	0	0	0	0	0	11	5	9	5	8	5	6	0
M01530_32_000000000-CT392_1_2102_9292_22340	Otu0001	Sulcia	AACGGAGGATACAAGCGTT-ATCCGGAATTATTGGGTTT-AAAGGGTGCGTAGGTTGTT-TTTTAAGTCAGGAGTGAAAG-CTGACAGCTTAACTGTCAAA-CGGCTACTGATACTGTCA-AACTAGAGTGAGGTAGGAG-TAACTGGAACGTGTGGTGT-AGCGGTGAAATGCATAG--ATATCACACAGAACACCGA-TAGCGAAAGCAGGTTACTAGAT----CTCAACTGACACT--GAGGCACGAAGGCGT---GGGTAGCAAACAGG	49	32	6	11	0	0	0	0	0	0	0	0	0	0	0	0	0	0	0	0	0
M01530_43_000000000-J3Y7D_1_2113_13391_20568	Otu0001	Sulcia	AACGGAGGATACCAGCGTT-ATCCGGAATTATTGGGTTT-AAAGGGTGCGTAGGTTGTT-TTTTAAGTCAGGAGTGGAAG-CTGACAGCTTAACTGTCAAA-CGGCTACTGATACTGTAA-AACTAGAGTGAGATAGGAG-TAACTGGAACGTGTGGTGT-AGCGGTGAAATGCATAG--ATATCACACAGAACACCGA-TAGCGAAAGCAGGTTACTAGAT----CTCAACTGACACT--GAGGCACGAAGGCGT---GGGTAGCAAACAGG	49	0	0	0	25	10	14	0	0	0	0	0	0	0	0	0	0	0	0	0	0
M01530_32_000000000-CT392_1_2113_21435_10427	Otu0001	Sulcia	AACGGAGGATACCAGCGTT-ATCCGGAATTATTGGGTTT-AAAGGGTGCGTAGGTTGTT-TTTTAAGTCAGGAGTGAAAG-CTGACAGCTTAACTGTCAAA-CGGCTACTGATACTGTAA-AACTAGAGTGAGATAGGAG-TAACTGGAACGTGTGGTGT-AGCGGTGAAATGCATAG--ATATCACACAGAACACCGA-TAGCGAAAGCAGGTTACTAGAT----CTCAACTGACACT--GAGGCACGAAGGCGT---GGGTAGCAAACTGG	49	0	0	0	48	1	0	0	0	0	0	0	0	0	0	0	0	0	0	0	0
M01530_32_000000000-CT392_1_2117_27971_18124	Otu0001	Sulcia	AACGGAGGATACCAGCGTT-ATCCGGAATTATTGGGTTT-AAAGGGTGCGTAGGTTGTT-TTTTAAGTCAGGAGTGAAAG-CTGACAGCTTAACTGTCAAA-CGGCTACTGATACTGTAA-AACTAGAGTGAGATAGGAG-TAACTGGAACGTGTGGTGT-AGCGGTGAAATGCATAG--ATATCACACAGAACACCGA-TAGCGAAAGCAGGTTACTAGAT----CTCAACTGACACT--GAGGCACGAAGGCGT---GGGTAGCAAACAGA	49	0	0	0	5	25	18	0	0	0	0	0	1	0	0	0	0	0	0	0	0
M01530_32_000000000-CT392_1_2113_18206_22427	Otu0001	Sulcia	GACAGAGGATACAAGCGTT-ATCCGGAATTATTGGGTTT-AAAGGGTGCGTAGGTGGTT-TTTTAAGTCAGTAGTGAAAT-ATGACAGCTTAACTGTCAAA-CTGCTACTGATACTGTAA-AACTAGAGTGAGGTAGGAG-TAACTGGAACGTGTGGTGT-AGCGGTGAAATGCATAG--ATATCACACAGAACACCGA-TAGCGAAAGCAGGTTACTAGAT----CTCAACTGACACT--GAGGCACGAAGGCGT---GGGTAGCAAACCGG	49	0	0	0	0	0	0	0	0	0	0	0	0	17	13	1	0	18	0	0	0
M01530_32_000000000-CT392_1_1102_21890_2994	Otu0001	Sulcia	GACAGAGGATACAAGCGTT-ATCCGGAATTATTGGGTTT-AAAGGGTGCGTAGGTGGTT-TTTTAAGTCAGTAGTGAAGT-ATGACAGCTTAACTGTCAAA-CTGCTACTGATACTGTAA-AACTAGAGTGAGGTAGGAG-TAACTGGAACGTGTGGTGT-AGCGGTGAAATGCATAG--ATATCACACAGAACACCGA-TAGCGAAAGCAGGTTACTAGAT----CTCAACTGACACT--GAGGCACGAAGGCGT---GGGTAGCAAACAGG	48	0	0	0	0	0	0	0	0	0	0	0	0	15	8	3	4	12	3	3	0
M01530_43_000000000-J3Y7D_1_2108_11626_16430	Otu0001	Sulcia	AACGGAGGATACAAGCGTT-ATCCGGAATTATTGGGTTT-AAAGGGTGCGTAGGTTGTT-TTTTAAGTCAGGAGTGAAAG-CTGACAGCTTAACTGTCAAA-CGGCTACTGATACTGTAA-AACTAGAGTGAGATAGGAG-TAACTGGAACGTGTGGTGT-AGCGGTGAAATGCATAG--ATATCACGCAGAACACCGA-TAGCGAAAGCAGGTTACTAGAT----CTCAACTGACACT--GAGGCACGAAGGCGT---GGGTAGCAAACAGG	48	0	0	0	0	0	0	11	4	5	16	4	8	0	0	0	0	0	0	0	0
M01530_32_000000000-CT392_1_2101_11548_10589	Otu0001	Sulcia	AACGGAGGATACAGGCGTT-ATCCGGAATTATTGGGTTT-AAAGGGTGCGTAGGTTGTT-TTTTAAGTCAGGAGTGAAAG-CTGACAGCTTAACTGTCAAA-CGGCTACTGATACTGTCA-AACTAGAGTGAGATAGGAG-TAACTGGAACGTGTGGTGT-AGCGGTGAAATGCATAG--ATATCACACAGAACACCGA-TAGCGAAAGCAGGTTACTAGAT----CTCAACTGACACT--GAGGCACGAAGGCGT---GGGTAGCAAACAGG	48	33	9	6	0	0	0	0	0	0	0	0	0	0	0	0	0	0	0	0	0
M01530_32_000000000-CT392_1_1111_10726_7898	Otu0001	Sulcia	GACAGAGGATACAAGCGTT-ATCCGGAATTATTGGGTTT-AAAGGGTGCGTAGGTGGTT-TTTTAAGTCAGTAGCGAAAT-ATGACAGCTTAACTGTCAAA-CTGCTACTGATACTGTAA-AACTAGAGTGAGGTAGGAG-TAACTGGAACGTGTGGTGT-AGCGGTGAAATGCATAG--ATATCACACAGAACACCGA-TAGCGAAAGCAGGTTACTAGAT----CTCAACTGACACT--GAGGCACGAAGGCGT---GGGTAGCAAACAGG	48	0	0	0	0	0	0	0	0	0	0	0	0	12	12	5	2	11	3	3	0
M01530_32_000000000-CT392_1_1103_23002_3403	Otu0001	Sulcia	GACAGAGGATACAAGCGTT-ATCCGGAATTATTGGGTTT-AAAGGGTGCGTAGGTGGTT-TTTTAAGTCAGTAGTGAAAT-ATGACAGCTTAACTGTCAAA-CTGCTACTGATACTGTAA-AACTAGGGTGAGGTAGGAG-TAACTGGAACGTGTGGTGT-AGCGGTGAAATGCATAG--ATATCACACAGAACACCGA-TAGCGAAAGCAGGTTACTAGAT----CTCAACTGACACT--GAGGCACGAAGGCGT---GGGTAGCAAACAGG	48	0	0	0	0	0	0	0	0	0	0	0	0	14	5	5	6	8	3	7	0
M01530_43_000000000-J3Y7D_1_2104_20502_5370	Otu0001	Sulcia	GACAGAGGATACAAGCGTT-ATCCGGAATTATTGGGTTT-AAAGGGTGCGTAGGTGGTT-TTTTAAGTCAGTAGTGAAAT-ATGGCAGCTTAACTGTCAAA-CTGCTACTGATACTGTAA-AACTAGAGTGAGGTAGGAG-TAACTGGAACGTGTGGTGT-AGCGGTGAAATGCATAG--ATATCACACAGAACACCGA-TAGCGAAAGCAGGTTACTAGAT----CTCAACTGACACT--GAGGCACGAAGGCGT---GGGTAGCAAACAGG	48	0	0	0	0	0	0	0	0	0	0	0	0	11	10	1	5	12	3	6	0
M01530_43_000000000-J3Y7D_1_2103_8062_7423	Otu0001	Sulcia	AACGGAGGATACAAGCGTT-ATCCGGAATTATTGGGTTT-AAAGGGTGCGTAGGTTGTT-TTTTAAGTCAGGAGTGAAAG-CTGACAGCCTAACTGTCAAA-CGGCTACTGATACTGTAA-AACTAGAGTGAGATAGGAG-TAACTGGAACGTGTGGTGT-AGCGGTGAAATGCATAG--ATATCACACAGAACACCGA-TAGCGAAAGCAGGTTACTAGAT----CTCAACTGACACT--GAGGCACGAAGGCGT---GGGTAGCAAACAGG	47	0	0	0	0	0	0	7	13	10	13	4	0	0	0	0	0	0	0	0	0
M01530_32_000000000-CT392_1_2111_15759_12698	Otu0001	Sulcia	AACGGAGGATACAAGCGTT-ATCCGGAATTATTGGGTTT-AAAGGGTGCGTAGGTTGTT-TTTTAAGTCAGGAGTGAAAG-CTGACAGCTTAACTGTCAAA-CGGCTACTGATACTGTAA-AGCTAGAGTGAGATAGGAG-TAACTGGAACGTGTGGTGT-AGCGGTGAAATGCATAG--ATATCACACAGAACACCGA-TAGCGAAAGCAGGTTACTAGAT----CTCAACTGACACT--GAGGCACGAAGGCGT---GGGTAGCAAACAGG	47	0	0	0	0	0	0	8	8	3	14	9	5	0	0	0	0	0	0	0	0
M01530_32_000000000-CT392_1_1104_15735_19254	Otu0001	Sulcia	AACGGAGGATACAAGCGTT-ATCCGGAATTATTGGGTTT-AAAGGGTGCGTAGGTTGTT-TTTTAAGTCAGGAGTGAAAG-CTGACAGCTTAACTGTCAAA-CGGCTACTGATACTGTAA-AACTAGAGTGAGATAGGAG-TAACTGGAACGTGTGGTGT-AGCGGTGAAATGCATAG--ATATCACACAGAACACCGA-TAGCGAAAGCAGGTTACTAGAT----CTCAACCGACACT--GAGGCACGAAGGCGT---GGGTAGCAAACAGG	47	0	0	0	0	0	0	13	6	8	9	6	5	0	0	0	0	0	0	0	0
M01530_32_000000000-CT392_1_2117_23731_12561	Otu0001	Sulcia	GACAGAGGATACAAGCGTT-ATCCGGAATTATTGGGTTT-AAAGGGTGCGTAGGTGGTT-TTTTAAGCCAGTAGTGAAAT-ATGACAGCTTAACTGTCAAA-CTGCTACTGATACTGTAA-AACTAGAGTGAGGTAGGAG-TAACTGGAACGTGTGGTGT-AGCGGTGAAATGCATAG--ATATCACACAGAACACCGA-TAGCGAAAGCAGGTTACTAGAT----CTCAACTGACACT--GAGGCACGAAGGCGT---GGGTAGCAAACAGG	47	0	0	0	0	0	0	0	0	0	0	0	0	15	9	5	4	8	2	4	0
M01530_43_000000000-J3Y7D_1_2116_14524_8263	Otu0001	Sulcia	AGCGGAGGATACAAGCGTT-ATCCGGAATTATTGGGTTT-AAAGGGTGCGTAGGTTGTT-TTTTAAGTCAGGAGTGAAAG-CTGACAGCTTAACTGTCAAA-CGGCTACTGATACTGTCA-AACTAGAGTGAGATAGGAG-TAACTGGAACGTGTGGTGT-AGCGGTGAAATGCATAG--ATATCACACAGAACACCGA-TAGCGAAAGCAGGTTACTAGAT----CTCAACTGACACT--GAGGCACGAAGGCGT---GGGTAGCAAACAGG	47	26	13	8	0	0	0	0	0	0	0	0	0	0	0	0	0	0	0	0	0
M01530_32_000000000-CT392_1_1119_19928_4964	Otu0001	Sulcia	AACGGAGGATACAAGCGTT-ATCCGGAATTATTGGGTTT-AAAGGGTGCGTAGGTTGTT-TTTTAAGTCAGGAGTGAAAG-CTGACAGCTTAACTGTCAAA-CGGCTACTGATACTGTAA-AACTAGAGTGAGATAGGAG-TAACTGGAACGTGTGGTGT-AGCGGTGAAATGCATAG--ATATCACACAGAACACCGA-TAGCGAAAGCAGGTTACTAGAT----CTCAACTGACACT--GAGGCACGGAGGCGT---GGGTAGCAAACAGG	47	0	0	0	0	0	0	9	4	9	12	8	5	0	0	0	0	0	0	0	0
M01530_32_000000000-CT392_1_2114_21888_20230	Otu0001	Sulcia	AACGGAGGATACAAGCGTT-ATCCGGAATTATTGGGTTT-AAAGGGTGCGTAGGTTGTT-TTTTAAGTCAGGAGTGAAAG-CTGACAGCTTAACTGTCAAA-CGGCTACTGATACTGTCA-AACTAGAGTGAGATAGGAG-TAACTGGAGCGTGTGGTGT-AGCGGTGAAATGCATAG--ATATCACACAGAACACCGA-TAGCGAAAGCAGGTTACTAGAT----CTCAACTGACACT--GAGGCACGAAGGCGT---GGGTAGCAAACAGG	47	37	5	5	0	0	0	0	0	0	0	0	0	0	0	0	0	0	0	0	0
M01530_32_000000000-CT392_1_1114_8098_17461	Otu0001	Sulcia	AACGGAGGATACCAGCGTT-ATCCGGAATTATTGGGTTT-AAAGGGTGCGTAGGTTGCT-TTTTAAGTCAGGAGTGAAAG-CTGACAGCTTAACTGTCAAA-CGGCTACTGATACTGTAA-AACTAGAGTGAGATAGGAG-TAACTGGAACGTGTGGTGT-AGCGGTGAAATGCATAG--ATATCACACAGAACACCGA-TAGCGAAAGCAGGTTACTAGAT----CTCAACTGACACT--GAGGCACGAAGGCGT---GGGTAGCAAACAGG	47	0	0	0	28	9	10	0	0	0	0	0	0	0	0	0	0	0	0	0	0
M01530_32_000000000-CT392_1_1105_28273_12379	Otu0001	Sulcia	AACGGGGGATACCAGCGTT-ATCCGGAATTATTGGGTTT-AAAGGGTGCGTAGGTTGTT-TTTTAAGTCAGGAGTGAAAG-CTGACAGCTTAACTGTCAAA-CGGCTACTGATACTGTAA-AACTAGAGTGAGATAGGAG-TAACTGGAACGTGTGGTGT-AGCGGTGAAATGCATAG--ATATCACACAGAACACCGA-TAGCGAAAGCAGGTTACTAGAT----CTCAACTGACACT--GAGGCACGAAGGCGT---GGGTAGCAAACAGG	46	0	0	0	15	13	18	0	0	0	0	0	0	0	0	0	0	0	0	0	0
M01530_32_000000000-CT392_1_2101_11537_10697	Otu0001	Sulcia	AACGGAGGATACAAGCGTT-ATCCGGAATTATTGGGTTT-AAAGGGTGCGTAGGTTGCT-TTTTAAGTCAGGAGTGAAAG-CTGACAGCTTAACTGTCAAA-CGGCTACTGATACTGTCA-AACTAGAGTGAGATAGGAG-TAACTGGAACGTGTGGTGT-AGCGGTGAAATGCATAG--ATATCACACAGAACACCGA-TAGCGAAAGCAGGTTACTAGAT----CTCAACTGACACT--GAGGCACGAAGGCGT---GGGTAGCAAACAGG	46	34	6	6	0	0	0	0	0	0	0	0	0	0	0	0	0	0	0	0	0
M01530_32_000000000-CT392_1_1105_28296_13617	Otu0001	Sulcia	AACGGAGGATACAAGCGTT-ATCCGGAATTATTGGGTTT-AAAGGGTGCGTAGGTTGTT-TTTTAAGTCAGGAGTGAAAG-CTGACAGCTTAACTGTCAAA-CGGCTACTGATACTGTAA-AACTAGAGTGAGATAGGAG-TAACTGGAACGTGTGGTGT-AGCGGTGAAATGCGTAG--ATATCACACAGAACACCGA-TAGCGAAAGCAGGTTACTAGAT----CTCAACTGACACT--GAGGCACGAAGGCGT---GGGTAGCAAACAGG	46	0	0	0	0	0	0	18	3	6	10	5	4	0	0	0	0	0	0	0	0
M01530_43_000000000-J3Y7D_1_2111_6333_15519	Otu0001	Sulcia	AACGGAGGATACAAGCGCT-ATCCGGAATTATTGGGTTT-AAAGGGTGCGTAGGTTGTT-TTTTAAGTCAGGAGTGAAAG-CTGACAGCTTAACTGTCAAA-CGGCTACTGATACTGTAA-AACTAGAGTGAGATAGGAG-TAACTGGAACGTGTGGTGT-AGCGGTGAAATGCATAG--ATATCACACAGAACACCGA-TAGCGAAAGCAGGTTACTAGAT----CTCAACTGACACT--GAGGCACGAAGGCGT---GGGTAGCAAACAGG	46	0	0	0	0	0	0	7	3	11	8	8	9	0	0	0	0	0	0	0	0
M01530_32_000000000-CT392_1_2106_19803_22065	Otu0001	Sulcia	AGCGGAGGATACCAGCGTT-ATCCGGAATTATTGGGTTT-AAAGGGTGCGTAGGTTGTT-TTTTAAGTCAGGAGTGAAAG-CTGACAGCTTAACTGTCAAA-CGGCTACTGATACTGTAA-AACTAGAGTGAGATAGGAG-TAACTGGAACGTGTGGTGT-AGCGGTGAAATGCATAG--ATATCACACAGAACACCGA-TAGCGAAAGCAGGTTACTAGAT----CTCAACTGACACT--GAGGCACGAAGGCGT---GGGTAGCAAACAGG	46	0	0	0	22	12	12	0	0	0	0	0	0	0	0	0	0	0	0	0	0
M01530_43_000000000-J3Y7D_1_1103_5612_9634	Otu0001	Sulcia	AACGGAGGATACAAGCGTT-ATCCGGAATTATTGGGCTT-AAAGGGTGCGTAGGTTGTT-TTTTAAGTCAGGAGTGAAAG-CTGACAGCTTAACTGTCAAA-CGGCTACTGATACTGTAA-AACTAGAGTGAGATAGGAG-TAACTGGAACGTGTGGTGT-AGCGGTGAAATGCATAG--ATATCACACAGAACACCGA-TAGCGAAAGCAGGTTACTAGAT----CTCAACTGACACT--GAGGCACGAAGGCGT---GGGTAGCAAACAGG	46	0	0	0	0	0	0	5	7	9	10	8	7	0	0	0	0	0	0	0	0
M01530_32_000000000-CT392_1_1118_9078_20330	Otu0001	Sulcia	GACAGAGGATACAAGCGTT-ATCCGGAATTATTGGGTTT-AAAGGGTGCGTAGGTGGTT-TTTTAAGTCAGTAGTGAAAT-ACGACAGCTTAACTGTCAAA-CTGCTACTGATACTGTAA-AACTAGAGTGAGGTAGGAG-TAACTGGAACGTGTGGTGT-AGCGGTGAAATGCATAG--ATATCACACAGAACACCGA-TAGCGAAAGCAGGTTACTAGAT----CTCAACTGACACT--GAGGCACGAAGGCGT---GGGTAGCAAACAGG	46	0	0	0	0	0	0	0	0	0	0	0	0	9	10	8	1	10	5	3	0
M01530_32_000000000-CT392_1_1113_12500_21392	Otu0001	Sulcia	AACGGAGGATACAAGCGTT-ATCCGGAATTATTGGGTTT-AAAGGGTGCGTAGGTTGTT-TTTTAAGTCAGGAGTGAAAG-CTGACAGCTTAACTGTCAAG-CGGCTACTGATACTGTAA-AACTAGAGTGAGATAGGAG-TAACTGGAACGTGTGGTGT-AGCGGTGAAATGCATAG--ATATCACACAGAACACCGA-TAGCGAAAGCAGGTTACTAGAT----CTCAACTGACACT--GAGGCACGAAGGCGT---GGGTAGCAAACAGG	46	0	0	0	0	0	0	10	7	6	13	6	4	0	0	0	0	0	0	0	0
M01530_32_000000000-CT392_1_1104_13595_11297	Otu0001	Sulcia	AACGGAGGATACAAGCGTT-ATCCGGAATTATTGGGTTT-AAAGGGTGCGTAGGTTGTT-TTTTAAGTCAGGAGTGGAAG-CTGACAGCTTAACTGTCAAA-CGGCTACTGATACTGTCA-AACTAGAGTGAGATAGGAG-TAACTGGAACGTGTGGTGT-AGCGGTGAAATGCATAG--ATATCACACAGAACACCGA-TAGCGAAAGCAGGTTACTAGAT----CTCAACTGACACT--GAGGCACGAAGGCGT---GGGTAGCAAACAGG	46	29	8	9	0	0	0	0	0	0	0	0	0	0	0	0	0	0	0	0	0
M01530_32_000000000-CT392_1_1118_27036_14864	Otu0001	Sulcia	AACGGAGGATACAAGCGTT-ATCCGGAATTATTGGGTTT-AAAGGGTGCGTAGGTTGTT-TTTTAAGTCAGGAGTGAAAG-CCGACAGCTTAACTGTCAAA-CGGCTACTGATACTGTAA-AACTAGAGTGAGATAGGAG-TAACTGGAACGTGTGGTGT-AGCGGTGAAATGCATAG--ATATCACACAGAACACCGA-TAGCGAAAGCAGGTTACTAGAT----CTCAACTGACACT--GAGGCACGAAGGCGT---GGGTAGCAAACAGG	46	0	0	0	0	0	0	11	9	5	13	5	3	0	0	0	0	0	0	0	0
M01530_43_000000000-J3Y7D_1_1103_14202_13620	Otu0001	Sulcia	GACAGAGGATACAAGCGTT-ATCCGGAATTATTGGGTTT-AAAGGGTGCGTAGGTGGTT-TTTTAAGTCAGTAGTGAAAT-ATGACAGCTTAACTGTCAAA-CTGCTACTGATACTGTAA-AACTAGAGTGAGGTAGGAG-TAACTGGAACGTGTGGTGT-AGCGGTGAAATGCATAG--ATATCACACAGAACACCGA-TAGCGAAAGCAGGTTACTAGAT----CTCAACCGACACT--GAGGCACGAAGGCGT---GGGTAGCAAACAGG	45	0	0	0	0	0	0	0	0	0	0	0	0	9	6	4	5	13	4	4	0
M01530_43_000000000-J3Y7D_1_2102_27898_13399	Otu0001	Sulcia	AACGGAGGATACAAGCGTT-ATCCGGAATTATTGGGTTT-AAAGGGTGCGTAGGTTGTT-TTTTAAGTCAGGAGTGAAAG-CTGACAGCTTAACTGTCAAA-CGGCTACTGATACTGTAA-AACTAGAGTGAGATAGGAG-TAACTGGGACGTGTGGTGT-AGCGGTGAAATGCATAG--ATATCACACAGAACACCGA-TAGCGAAAGCAGGTTACTAGAT----CTCAACTGACACT--GAGGCACGAAGGCGT---GGGTAGCAAACAGG	45	0	0	0	0	0	0	6	8	4	15	8	4	0	0	0	0	0	0	0	0
M01530_32_000000000-CT392_1_2112_13080_23105	Otu0001	Sulcia	GACAGAGGATACAAGCGTT-ATCCGGAATTATTGGGTTT-AAAGGGTGCGTAGGTGGTT-TTTTAAGTCAGTAGTGAAAT-ATGACAGCCTAACTGTCAAA-CTGCTACTGATACTGTAA-AACTAGAGTGAGGTAGGAG-TAACTGGAACGTGTGGTGT-AGCGGTGAAATGCATAG--ATATCACACAGAACACCGA-TAGCGAAAGCAGGTTACTAGAT----CTCAACTGACACT--GAGGCACGAAGGCGT---GGGTAGCAAACAGG	45	0	0	0	0	0	0	0	0	0	0	0	0	7	5	9	2	15	3	4	0
M01530_32_000000000-CT392_1_1109_6986_16300	Otu0001	Sulcia	AACGGAGGATACAAGCGTT-ATCCGGAATTATTGGGTTT-AAAGGGTGCGTAGGTTGTT-TTTTAAGTCAGGAGTGAAAG-CTGACAGCTTAACTGTCAAA-CGGCTACTGATACTGTCA-AACTAGAGTGAGATAGGAG-TAACTGGAACGTGTGGTGT-AGCGGTGAAATGCATAG--ATATCACACAGAACACCGA-TAGCGAAGGCAGGTTACTAGAT----CTCAACTGACACT--GAGGCACGAAGGCGT---GGGTAGCAAACAGG	45	34	8	3	0	0	0	0	0	0	0	0	0	0	0	0	0	0	0	0	0
M01530_43_000000000-J3Y7D_1_2102_13911_6980	Otu0001	Sulcia	AACGGAGGCTACAAGCGTT-ATCCGGAATTATTGGGTTT-AAAGGGTGCGTAGGTTGTT-TTTTAAGTCAGGAGTGAAAG-CTGACAGCTTAACTGTCAAA-CGGCTACTGATACTGTAA-AACTAGAGTGAGATAGGAG-TAACTGGAACGTGTGGTGT-AGCGGTGAAATGCATAG--ATATCACACAGAACACCGA-TAGCGAAAGCAGGTTACTAGAT----CTCAACTGACACT--GAGGCACGAAGGCGT---GGGTAGCAAACAGG	45	0	0	0	0	0	0	2	8	15	2	9	9	0	0	0	0	0	0	0	0
M01530_32_000000000-CT392_1_2107_25211_8797	Otu0001	Sulcia	GACAGAGGATACAAGCGTT-ATCCGGAATTATTGGGTTT-AAAGGGTGCGTAGGTGGTT-TTTTAGGTCAGTAGTGAAAT-ATGACAGCTTAACTGTCAAA-CTGCTACTGATACTGTAA-AACTAGAGTGAGGTAGGAG-TAACTGGAACGTGTGGTGT-AGCGGTGAAATGCATAG--ATATCACACAGAACACCGA-TAGCGAAAGCAGGTTACTAGAT----CTCAACTGACACT--GAGGCACGAAGGCGT---GGGTAGCAAACAGG	45	0	0	0	0	0	0	0	0	0	0	0	0	10	8	6	2	5	5	9	0
M01530_43_000000000-J3Y7D_1_1101_15400_3185	Otu0001	Sulcia	AACGGAGGATACAAGCGTT-ATCCGGAATTATTGGGTTT-AAAGGGTGCGTAGGTTGTT-TTTTAAGTCAGGAGTGAAAG-CTGACAGCTTAACCGTCAAA-CGGCTACTGATACTGTCA-AACTAGAGTGAGATAGGAG-TAACTGGAACGTGTGGTGT-AGCGGTGAAATGCATAG--ATATCACACAGAACACCGA-TAGCGAAAGCAGGTTACTAGAT----CTCAACTGACACT--GAGGCACGAAGGCGT---GGGTAGCAAACAGG	45	31	8	6	0	0	0	0	0	0	0	0	0	0	0	0	0	0	0	0	0
M01530_43_000000000-J3Y7D_1_2110_19167_19694	Otu0001	Sulcia	AACGGAGGATACCAGCGTT-ATCCGGAATTATTGGGTTT-AAAGGGTGCGTAGGTTGTT-TTTTAAGTCAGGAGTGAAAG-CTGACAGCTTAACTGTCAAA-CGGCTACTGATACTGTAA-AACTAGAGTGAGATAGGAG-TAACTGGAACGTGTGGTGT-AGCGGTGAAATGCATAG--ATATCACACAGAACACCGA-TAGCGAAAGCAGGTTACTAGAT----CCCAACTGACACT--GAGGCACGAAGGCGT---GGGTAGCAAACAGG	44	0	0	0	20	13	11	0	0	0	0	0	0	0	0	0	0	0	0	0	0
M01530_32_000000000-CT392_1_2106_21097_4469	Otu0001	Sulcia	AACGGAGGATACAAGCGTT-ATCCGGAATTATTGGGTTT-AAAGGGTGCGTAGGTTGTT-TTTTAAGTCAGGAGTGAAAG-CTGACAGCTTAACTGTCAAA-CGGCTACTGATACTGTAA-AACTAGAGTGAGATAGGAG-TAACTGGAACGTGTGGTGT-AGCGGTGAAATGCATAG--ATATCACACAGAACACCGA-TAGCGAAAGCAGGTTACTAGGT----CTCAACTGACACT--GAGGCACGAAGGCGT---GGGTAGCAAACAGG	44	0	0	0	0	0	0	9	10	7	7	4	7	0	0	0	0	0	0	0	0
M01530_32_000000000-CT392_1_2110_9812_19377	Otu0001	Sulcia	AACGGAGGATACAAGCGTT-ATCCGGAATTATTGGGTTT-AAAGGGTGCGTAGGTTGTT-TTTTAAGTCAGGAGTGAAAG-CTGACAGCTTAACTGTCAAA-CGGCTACTGATACTGTAA-AACTAGAGTGAGATAGGAG-TAACTGGAACGTGTGGTGT-AGCGGTGAAATGCATAG--ATATCACACAGAACACCGA-TAGCGAAAGCAGGCTACTAGAT----CTCAACTGACACT--GAGGCACGAAGGCGT---GGGTAGCAAACAGG	44	0	0	0	0	0	0	9	10	8	6	7	4	0	0	0	0	0	0	0	0
M01530_32_000000000-CT392_1_2105_12766_19548	Otu0001	Sulcia	GACAGAGGATACAAGCGTT-ATCCGGAATTATTGGGTTT-AAAGGGTGCGTAGGTGGTT-TTTTAAGTCAGTAGTGAAAT-ATGACAGCTTAACTGTCAAA-CTGCTACTGATACTGTAA-AACTAGAGTGAGGTAGGAG-TAACTGGAACGTGTGGTGT-AGCGGTGAAATGCATAG--ATATCACACGGAACACCGA-TAGCGAAAGCAGGTTACTAGAT----CTCAACTGACACT--GAGGCACGAAGGCGT---GGGTAGCAAACAGG	44	0	0	0	0	0	0	0	0	0	0	0	0	7	12	4	1	15	1	4	0
M01530_32_000000000-CT392_1_1119_10849_11269	Otu0001	Sulcia	AACGGAGGATACCAGCGTT-ATCCGGAATTATTGGGTTT-AAAGGGTGCGTAGGTTGTT-TTTTAAGTCAGGAGTGAAAG-CTGACAGCTTAACTGTCAAA-CGGCTACTGATACTGTAA-AACTAGAGTGAGATAGGAG-TAACTGGAACGTGTGGTGT-AGCGGTGAAATGCATAG--ATATCACACAGAACACCGA-TAGCGAAGGCAGGTTACTAGAT----CTCAACTGACACT--GAGGCACGAAGGCGT---GGGTAGCAAACAGG	44	0	0	0	18	9	17	0	0	0	0	0	0	0	0	0	0	0	0	0	0
M01530_43_000000000-J3Y7D_1_2117_12217_7498	Otu0001	Sulcia	AACGGAGGATACAAGCGTT-ATCCGGAATTATTGGGTTT-AAAGGGTGCGTAGGTTGTT-TTTTAAGTCAGGAGTGAAAG-CTGACAGCTTAACTGTCAAA-CGGCTACTGATACTGTCA-AACTAGAGTGAGATAGGAG-TAACTGGAACGTGTGGTGT-AGCGGTGAAATGCATAG--ATATCACACAGAACACCGA-TAGCGAAAGCAGGTTACTAGAT----CTCAACTGACACT--GAGGCACGAAGGCGT---GGGTAGCAAACGGG	44	31	4	9	0	0	0	0	0	0	0	0	0	0	0	0	0	0	0	0	0
M01530_43_000000000-J3Y7D_1_1101_19402_3929	Otu0001	Sulcia	AACGGAGGATACAAGCGTT-ATCCGGAATTATTGGGTTT-AAAGGGTGCGTAGGTTGTT-TTTTAAGTCAGGAGTGAAAG-CTGACAGCTTAACTGTCAAA-CGGCTACTGATACTGTCA-AACTAGAGTGAGATAGGAG-TAACTGGAACGTGTGGCGT-AGCGGTGAAATGCATAG--ATATCACACAGAACACCGA-TAGCGAAAGCAGGTTACTAGAT----CTCAACTGACACT--GAGGCACGAAGGCGT---GGGTAGCAAACAGG	44	32	8	4	0	0	0	0	0	0	0	0	0	0	0	0	0	0	0	0	0
M01530_43_000000000-J3Y7D_1_2110_13207_19732	Otu0001	Sulcia	AACGGAGGATACCAGCGTT-ATCCGGAATTATTGGGTTT-AAAGGGTGCGTAGGTTGTT-TTTTAAGTCAGGAGTGAAAG-CTGACAGCTTAACTGTCAAA-CGGCTACTGATACTGTAA-AACTAGAGTGAGATAGGAG-TAACTGGAACGTGTGGTGT-AGCGGTGAAATGCATAG--ATATCACACAGAACACCGA-TAGCGAAAGCAGGTTACTAGAT----CTCAACTGGCACT--GAGGCACGAAGGCGT---GGGTAGCAAACAGG	44	0	0	0	14	15	15	0	0	0	0	0	0	0	0	0	0	0	0	0	0
M01530_32_000000000-CT392_1_1112_14327_12169	Otu0001	Sulcia	AACGGAGGATACCAGCGTT-ATCCGGAATTATTGGGTTT-AAAGGGTGCGTAGGTTGTT-TTTTAAGTCAGGAGTGAAAG-CTGACAGCTTAACTGTCAAA-CGGCTACTGATACTGTAA-AACTAGAGTGAGATAGGAG-TAACTGGAACGTGTGGTGT-AGCGGTGAAATGCATAG--ATATCACACAGAACACCGA-TAGCGAAAGCAGGTTACTAGAT----CTCAACTGACGCT--GATACACTAAAGCGT---GGGGAGCAAACAGG	44	0	0	0	14	10	20	0	0	0	0	0	0	0	0	0	0	0	0	0	0
M01530_32_000000000-CT392_1_1116_6077_12216	Otu0001	Sulcia	AACGGAGGATACCAGCGTT-ATCCGGAATTATTGGGTTT-AAAGGGTGCGTAGGTTGTT-TTTTAAGTCAGGAGTGAAAG-CTGACAGCTTAACTGTCAAA-CGGCTACTGATACTGTAA-AACTAGAGTGAGATAGGAG-TAACTGGAACGTGTGGTGT-AGCGGTGAAATGCATAG--ATATCACACAGAACACCGA-TAGCGAAAGCAGGTTACTAGAT----CTCAACTGACACT--GGGGCACGAAGGCGT---GGGTAGCAAACAGG	44	0	0	0	20	10	14	0	0	0	0	0	0	0	0	0	0	0	0	0	0
M01530_32_000000000-CT392_1_2111_12200_12850	Otu0001	Sulcia	AACGGAGGATACAAGCGTT-ATCCGGAATTATTGGGTTT-AAAGGGTGCGTAGGTTGTT-TTTTAAGTCAGGAGTGAAAG-CTGACAGCTTAACTGTCAAA-CGGCTACTGATACTGTAA-AACTAGAGTGAGATAGGAG-TAACTGGAACGTGTGGTGT-AGCGGTGAAATGCATAG--ATATCACACAGAACACCGA-TAGCGAAAGCAGGTTACTAGAT----CCCAACTGACACT--GAGGCACGAAGGCGT---GGGTAGCAAACAGG	44	0	0	0	0	0	0	8	4	10	9	7	6	0	0	0	0	0	0	0	0
M01530_43_000000000-J3Y7D_1_1103_12672_15874	Otu0001	Sulcia	AACGGAGGATACAAGCGTT-ATCCGGAATTATTGGGTTT-AAAGGGTGCGTAGGTTGTT-TTTTAAGCCAGGAGTGAAAG-CTGACAGCTTAACTGTCAAA-CGGCTACTGATACTGTAA-AACTAGAGTGAGATAGGAG-TAACTGGAACGTGTGGTGT-AGCGGTGAAATGCATAG--ATATCACACAGAACACCGA-TAGCGAAAGCAGGTTACTAGAT----CTCAACTGACACT--GAGGCACGAAGGCGT---GGGTAGCAAACAGG	44	0	0	0	0	0	0	13	3	6	10	6	6	0	0	0	0	0	0	0	0
M01530_32_000000000-CT392_1_1106_13377_4716	Otu0001	Sulcia	GACAGAGGATACAAGCGTT-ATCCGGAATTATTGGGTTT-AAAGGGTGCGTAGGTGGTT-TTTTAAGTCAGTAGTGAAAT-ATGACAGCTTAACTGTCAAA-CTGCTACTGATACTGTAA-AACTAGAGTGAGGTAGGAG-TAACTGGAACGTGTGGTGT-AGCGGTGAAATGCATAG--ATATCACACAGAACACCGA-TAGCGAAAGCAGGTTACTAGAC----CTCAACTGACACT--GAGGCACGAAGGCGT---GGGTAGCAAACAGG	44	0	0	0	0	0	0	0	0	0	0	0	0	5	5	6	3	11	6	8	0
M01530_32_000000000-CT392_1_1107_7939_17393	Otu0001	Sulcia	GACAGAGGATACAAGCGTT-ATCCGGAATTATTGGGTTT-AAAGGGTGCGTAGGTGGTT-TTTTAAGTCAGTAGTGAAAT-ATGACAGCTTAACTGTCAAA-CTGCTACTGATACTGTAA-AACTAGAGTGAGGTAGGAG-TAGCTGGAACGTGTGGTGT-AGCGGTGAAATGCATAG--ATATCACACAGAACACCGA-TAGCGAAAGCAGGTTACTAGAT----CTCAACTGACACT--GAGGCACGAAGGCGT---GGGTAGCAAACAGG	44	0	0	0	0	0	0	0	0	0	0	0	0	6	5	4	4	13	3	9	0
M01530_43_000000000-J3Y7D_1_2113_26133_18449	Otu0001	Sulcia	GACAGAGGATACAAGCGTT-ATCCGGAATTATTGGGTTT-AAAGGGTGCGTAGGTGGTT-TTTTAAGTCAGTAGTGAAAT-ATGACAGCTTAACTGTCAAA-CTGCTACTGATACTGTAA-AACTAGAGTGAGGTAGGAG-TAACTGGAACGTGTGGTGT-AGCGGTGAAATGCATAG--ATATCACACAGAACACCGA-TAGCGAAAGCAGGCTACTAGAT----CTCAACTGACACT--GAGGCACGAAGGCGT---GGGTAGCAAACAGG	44	0	0	0	0	0	0	0	0	0	0	0	0	9	2	7	6	11	2	7	0
M01530_43_000000000-J3Y7D_1_2106_14799_22407	Otu0001	Sulcia	GACAGAGGATACAAGCGTT-ATCCGGAATTATTGGGTTT-AAAGGGTGCGCAGGTGGTT-TTTTAAGTCAGTAGTGAAAT-ATGACAGCTTAACTGTCAAA-CTGCTACTGATACTGTAA-AACTAGAGTGAGGTAGGAG-TAACTGGAACGTGTGGTGT-AGCGGTGAAATGCATAG--ATATCACACAGAACACCGA-TAGCGAAAGCAGGTTACTAGAT----CTCAACTGACACT--GAGGCACGAAGGCGT---GGGTAGCAAACAGG	43	0	0	0	0	0	0	0	0	0	0	0	0	7	12	2	2	13	2	5	0
M01530_43_000000000-J3Y7D_1_1115_12644_19697	Otu0001	Sulcia	AAAGGAGGATACAAGCGTT-ATCCGGAATTATTGGGTTT-AAAGGGTGCGTAGGTTGTT-TTTTAAGTCAGGAGTGAAAG-CTGACAGCTTAACTGTCAAA-CGGCTACTGATACTGTCA-AACTAGAGTGAGATAGGAG-TAACTGGAACGTGTGGTGT-AGCGGTGAAATGCATAG--ATATCACACAGAACACCGA-TAGCGAAAGCAGGTTACTAGAT----CTCAACTGACACT--GAGGCACGAAGGCGT---GGGTAGCAAACAGG	43	1	22	20	0	0	0	0	0	0	0	0	0	0	0	0	0	0	0	0	0
M01530_32_000000000-CT392_1_1117_12402_10449	Otu0001	Sulcia	AACGGAGGATACAAGCGTT-ATCCGGAATTATTGGGTTT-AAAGGGTGCGTAGGTTGTT-TTTTAAGTCAGGAGTGAAAG-CTGACAGCTTAACTGTCAAA-CGGCTACTGATACTGTCA-AACTAGAGTGGGATAGGAG-TAACTGGAACGTGTGGTGT-AGCGGTGAAATGCATAG--ATATCACACAGAACACCGA-TAGCGAAAGCAGGTTACTAGAT----CTCAACTGACACT--GAGGCACGAAGGCGT---GGGTAGCAAACAGG	43	30	3	10	0	0	0	0	0	0	0	0	0	0	0	0	0	0	0	0	0
M01530_43_000000000-J3Y7D_1_2108_25802_19329	Otu0001	Sulcia	AACGGAGGGTACCAGCGTT-ATCCGGAATTATTGGGTTT-AAAGGGTGCGTAGGTTGTT-TTTTAAGTCAGGAGTGAAAG-CTGACAGCTTAACTGTCAAA-CGGCTACTGATACTGTAA-AACTAGAGTGAGATAGGAG-TAACTGGAACGTGTGGTGT-AGCGGTGAAATGCATAG--ATATCACACAGAACACCGA-TAGCGAAAGCAGGTTACTAGAT----CTCAACTGACACT--GAGGCACGAAGGCGT---GGGTAGCAAACAGG	43	0	0	0	14	13	16	0	0	0	0	0	0	0	0	0	0	0	0	0	0
M01530_43_000000000-J3Y7D_1_2104_25307_7567	Otu0001	Sulcia	AACGGAGGATACAAGCGTT-ATCCGGAATTATTGGGTTT-AAAGGGTGCGTAGGTTGTT-TTTTAAGTCAGGAGTGAAAG-CTGACAGCTTAACTGCCAAA-CGGCTACTGATACTGTCA-AACTAGAGTGAGATAGGAG-TAACTGGAACGTGTGGTGT-AGCGGTGAAATGCATAG--ATATCACACAGAACACCGA-TAGCGAAAGCAGGTTACTAGAT----CTCAACTGACACT--GAGGCACGAAGGCGT---GGGTAGCAAACAGG	43	27	8	8	0	0	0	0	0	0	0	0	0	0	0	0	0	0	0	0	0
M01530_32_000000000-CT392_1_1113_14361_15464	Otu0001	Sulcia	AACGGAGGATACAAGCGTT-ATCCGGAATTATTGGGTTT-AAAGGGTGCGTAGGTTGTT-TTTTAAGCCAGGAGTGAAAG-CTGACAGCTTAACTGTCAAA-CGGCTACTGATACTGTCA-AACTAGAGTGAGATAGGAG-TAACTGGAACGTGTGGTGT-AGCGGTGAAATGCATAG--ATATCACACAGAACACCGA-TAGCGAAAGCAGGTTACTAGAT----CTCAACTGACACT--GAGGCACGAAGGCGT---GGGTAGCAAACAGG	43	34	7	2	0	0	0	0	0	0	0	0	0	0	0	0	0	0	0	0	0
M01530_43_000000000-J3Y7D_1_2118_11610_17397	Otu0001	Sulcia	AACGGAGGATACAAGCGTT-ATCCGGAATTATTGGGTTT-AAAGGGTGCGTAGGTTGTT-TTTTAAGTCAGGAGTGAAAG-CTGACAGCTTAACTGTCAAA-CGGCTACTGATACTGTAA-AACTAGAGTGAGATAGGAG-TAACTGGAACGTGTGGTGT-AGCGGTGAAATGCATAG--ATATCACACAGAACACCGA-TAGCGAAAGCAGGTTACTAGAT----CTCAACTGACACT--GAGGCACGAAGGCGT---GGGCAGCAAACAGG	42	0	0	0	0	0	0	13	6	7	5	8	3	0	0	0	0	0	0	0	0
M01530_32_000000000-CT392_1_2103_19667_18282	Otu0001	Sulcia	GACAGAGGATACAAGCGTT-ATCCGGAATTATTGGGTTT-AAAGGGTGCGTAGGTGGTT-TTTTAAGTCAGTAGTGAAAT-ATGACAGCTTAGCTGTCAAA-CTGCTACTGATACTGTAA-AACTAGAGTGAGGTAGGAG-TAACTGGAACGTGTGGTGT-AGCGGTGAAATGCATAG--ATATCACACAGAACACCGA-TAGCGAAAGCAGGTTACTAGAT----CTCAACTGACACT--GAGGCACGAAGGCGT---GGGTAGCAAACAGG	42	0	0	0	0	0	0	0	0	0	0	0	0	7	6	9	6	6	3	5	0
M01530_32_000000000-CT392_1_2102_8889_13515	Otu0001	Sulcia	GACAGAGGATACAAGCGTT-ATCCGGAATTATTGGGTTT-AAAGGGTGCGTAGGTGGTT-TTTTAAGTCGGTAGTGAAAT-ATGACAGCTTAACTGTCAAA-CTGCTACTGATACTGTAA-AACTAGAGTGAGGTAGGAG-TAACTGGAACGTGTGGTGT-AGCGGTGAAATGCATAG--ATATCACACAGAACACCGA-TAGCGAAAGCAGGTTACTAGAT----CTCAACTGACACT--GAGGCACGAAGGCGT---GGGTAGCAAACAGG	42	0	0	0	0	0	0	0	0	0	0	0	0	11	8	2	3	11	1	6	0
M01530_43_000000000-J3Y7D_1_2116_13842_17943	Otu0001	Sulcia	GACAGAGGATACAAGCGTT-ATCCGGAATTATTGGGTTT-AAAGGGTGCGTAGGTGGTT-TTTTAAGTCAGTAGTGAAAT-ATGACAGCTTAACCGTCAAA-CTGCTACTGATACTGTAA-AACTAGAGTGAGGTAGGAG-TAACTGGAACGTGTGGTGT-AGCGGTGAAATGCATAG--ATATCACACAGAACACCGA-TAGCGAAAGCAGGTTACTAGAT----CTCAACTGACACT--GAGGCACGAAGGCGT---GGGTAGCAAACAGG	42	0	0	0	0	0	0	0	0	0	0	0	0	9	6	4	3	13	4	3	0
M01530_32_000000000-CT392_1_2114_22216_20048	Otu0001	Sulcia	AACGGAGGATACAAGCGTT-ATCCGGAATTATTGGGTTT-AAAGGGTGCGTAGGTTGGT-TTTTAAGTCAGGAGTGAAAG-CTGACAGCTTAACTGTCAAA-CGGCTACTGATACTGTCA-AACTAGAGTGAGATAGGAG-TAACTGGAACGTGTGGTGT-AGCGGTGAAATGCATAG--ATATCACACAGAACACCGA-TAGCGAAAGCAGGTTACTAGAT----CTCAACTGACACT--GAGGCACGAAGGCGT---GGGTAGCAAACAGG	42	25	11	6	0	0	0	0	0	0	0	0	0	0	0	0	0	0	0	0	0
M01530_32_000000000-CT392_1_2102_21077_15778	Otu0001	Sulcia	AACGGAGGATACCAGCGTT-ATCCGGAATTATTGGGTTT-AAAGGGTGCGTAGGTTGTT-TTTTAAGTCGGGAGTGAAAG-CTGACAGCTTAACTGTCAAA-CGGCTACTGATACTGTAA-AACTAGAGTGAGATAGGAG-TAACTGGAACGTGTGGTGT-AGCGGTGAAATGCATAG--ATATCACACAGAACACCGA-TAGCGAAAGCAGGTTACTAGAT----CTCAACTGACACT--GAGGCACGAAGGCGT---GGGTAGCAAACAGG	42	0	0	0	17	16	9	0	0	0	0	0	0	0	0	0	0	0	0	0	0
M01530_32_000000000-CT392_1_1113_23511_21237	Otu0001	Sulcia	AACGGAGGATACAAGCGTT-ATCCGGAATTATTGGGTTT-AAAGGGTGCGTAGGTTGTT-TTTTAAGTCAGGAGTGAAAG-CTGACAGCTTAACTGTCAAA-CGGCTACTGATACTGTAA-AACTAGAGTGAGATAGGAG-TAACTGGAACGTGTGGTGT-AGCGGTGAAATGCATAG--ATATCACACAGAACACCGA-TAGCGAAAGCAGGTTACTAGAT----CTCAGCTGACACT--GAGGCACGAAGGCGT---GGGTAGCAAACAGG	42	0	0	0	0	0	0	9	4	8	11	6	4	0	0	0	0	0	0	0	0
M01530_43_000000000-J3Y7D_1_1107_23392_8433	Otu0001	Sulcia	AACGGAGGATACCAGCGTT-ATCCGGAATTATTGGGTTT-AAAGGGTGCGTAGGTTGTT-TTTTAAGTCAGGAGTGAAAG-CTGACGGCTTAACTGTCAAA-CGGCTACTGATACTGTAA-AACTAGAGTGAGATAGGAG-TAACTGGAACGTGTGGTGT-AGCGGTGAAATGCATAG--ATATCACACAGAACACCGA-TAGCGAAAGCAGGTTACTAGAT----CTCAACTGACACT--GAGGCACGAAGGCGT---GGGTAGCAAACAGG	42	0	0	0	27	11	4	0	0	0	0	0	0	0	0	0	0	0	0	0	0
M01530_43_000000000-J3Y7D_1_1107_13819_14996	Otu0001	Sulcia	AACGGAGGATACAAGCGTT-ATCCGGAATTATTGGGTTT-AAAGGGTGCGTAGGTTGTT-TTTTAAGTCAGGAGTGAAAG-CTGACAGCTTAACTGTCAAA-CGGCTACTGATACTGTAA-AACTAGAGTGAGATAGGAG-TAACTGGAACGTGTGGCGT-AGCGGTGAAATGCATAG--ATATCACACAGAACACCGA-TAGCGAAAGCAGGTTACTAGAT----CTCAACTGACACT--GAGGCACGAAGGCGT---GGGTAGCAAACAGG	42	0	0	0	0	0	0	7	5	5	13	8	4	0	0	0	0	0	0	0	0
M01530_32_000000000-CT392_1_1110_18691_15143	Otu0001	Sulcia	GACAGAGGATACAAGCGTT-ATCCGGAATTATTGGGTTT-AAAGGGTGCGTAGGTGGTT-TTTTAAGTCAGTAGTGAAAT-ATGACAGCTTAACTGTCAAA-CTGCTACTGATACTGTAA-AACTAGAGTGAGGTAGGAG-TAACTGGAACGTGTGGTGT-GGCGGTGAAATGCATAG--ATATCACACAGAACACCGA-TAGCGAAAGCAGGTTACTAGAT----CTCAACTGACACT--GAGGCACGAAGGCGT---GGGTAGCAAACAGG	42	0	0	0	0	0	0	0	0	0	0	0	0	11	10	3	1	9	2	6	0
M01530_43_000000000-J3Y7D_1_2111_13706_4826	Otu0001	Sulcia	AACGGAGGATACCAGCGTT-ATCCGGAATTATTGGGTTT-AAAGGGTGCGTAGGTTGTT-TTTTAAGTCAGGAGTGAAAG-CTGACAGCTTAACTGTCAAA-CGGCTACTGATACTGTAA-AACTAGAGTGGGATAGGAG-TAACTGGAACGTGTGGTGT-AGCGGTGAAATGCATAG--ATATCACACAGAACACCGA-TAGCGAAAGCAGGTTACTAGAT----CTCAACTGACACT--GAGGCACGAAGGCGT---GGGTAGCAAACAGG	42	0	0	0	17	13	12	0	0	0	0	0	0	0	0	0	0	0	0	0	0
M01530_32_000000000-CT392_1_2110_21234_7014	Otu0001	Sulcia	AACGGAGGATACCAGCGTT-ATCCGGAATTATTGGGTTT-AAAGGGTGCGTAGGTTGTT-TTTTAAGTCAGGAGTGAAAG-CTGACAGCTTAACTGTCAAA-CGGCTACTGATACTGTAA-AACTAGAGTGAGATAGGAG-TAACTGGAACGTGTGGTGT-AGCGGTGAAATGCATAG--ATATCACACAGAGCACCGA-TAGCGAAAGCAGGTTACTAGAT----CTCAACTGACACT--GAGGCACGAAGGCGT---GGGTAGCAAACAGG	42	0	0	0	21	11	10	0	0	0	0	0	0	0	0	0	0	0	0	0	0
M01530_43_000000000-J3Y7D_1_2113_19832_17855	Otu0001	Sulcia	AACGGAGGATGCAAGCGTT-ATCCGGAATTATTGGGTTT-AAAGGGTGCGTAGGTTGTT-TTTTAAGTCAGGAGTGAAAG-CTGACAGCTTAACTGTCAAA-CGGCTACTGATACTGTAA-AACTAGAGTGAGATAGGAG-TAACTGGAACGTGTGGTGT-AGCGGTGAAATGCATAG--ATATCACACAGAACACCGA-TAGCGAAAGCAGGTTACTAGAT----CTCAACTGACACT--GAGGCACGAAGGCGT---GGGTAGCAAACAGG	42	0	0	0	0	0	0	13	2	8	5	8	6	0	0	0	0	0	0	0	0
M01530_32_000000000-CT392_1_1107_17363_21058	Otu0001	Sulcia	AACGGAGGATACAAGCGTT-ATCCGGAATTATTGGGTTT-AAAGGGTGCGTAGGTTGTT-TTTTAAGTCAGGAGTGAAAG-CTGACAGCTTAACTGTCAAA-CGGCTACTGATACTGTAA-AACTAGAGTGAGATAGGAG-TAACTGGAACGTGTGGTGT-AGCGGTGAAATGCATAG--ATATCGCACAGAACACCGA-TAGCGAAAGCAGGTTACTAGAT----CTCAACTGACACT--GAGGCACGAAGGCGT---GGGTAGCAAACAGG	41	0	0	0	0	0	0	9	6	2	13	6	5	0	0	0	0	0	0	0	0
M01530_43_000000000-J3Y7D_1_2111_25160_11779	Otu0001	Sulcia	AACGGAGGATACCAGCGTT-ATCCGGAATTATTGGGTTT-AAAGGGTGCGTAGGTTGTT-TTTTAAGTCAGGAGTGAAAG-CTGACAGCTTAACTGTCAAA-CGGCTACTGATACTGTAA-AACTAGAGTGAGATAGGAG-TAACTGGAACGTGTGGTGT-AGCGGTGAAATGCATAG--ATATCACACAGAACACCGA-TAGCGAAAGCAGGTTACTAGAC----CTCAACTGACACT--GAGGCACGAAGGCGT---GGGTAGCAAACAGG	41	0	0	0	12	15	14	0	0	0	0	0	0	0	0	0	0	0	0	0	0
M01530_32_000000000-CT392_1_2105_17926_13674	Otu0001	Sulcia	AACGGAGGATACAAGCGTT-ATCCGGAATTATTGGGTTT-AAAGGGTGCGTAGGTTGTT-TTTTAAGTCGGGAGTGAAAG-CTGACAGCTTAACTGTCAAA-CGGCTACTGATACTGTCA-AACTAGAGTGAGATAGGAG-TAACTGGAACGTGTGGTGT-AGCGGTGAAATGCATAG--ATATCACACAGAACACCGA-TAGCGAAAGCAGGTTACTAGAT----CTCAACTGACACT--GAGGCACGAAGGCGT---GGGTAGCAAACAGG	41	25	11	5	0	0	0	0	0	0	0	0	0	0	0	0	0	0	0	0	0
M01530_32_000000000-CT392_1_1107_10579_13728	Otu0001	Sulcia	AACGGAGGATACAAGCGTT-ATCCGGAATTATTGGGTTT-AAAGGGTGCGTAGGTTGTT-TTTTAAGTCAGGAGTGAAAG-CTGACAGCTTAACTGTCAAA-CGGCTACTGATACTGTCA-AACTAGAGTGAGATAGGAG-TAACTGGAACGTGTGGTGT-AGCGGTGAAATGCATAG--ATATCACACAGAACACCGA-TAGCGAAAGCAGGTTACTAGAT----CTCAACTGACACT--GAGGCACGAGGGCGT---GGGTAGCAAACAGG	41	35	2	4	0	0	0	0	0	0	0	0	0	0	0	0	0	0	0	0	0
M01530_43_000000000-J3Y7D_1_1103_9324_13665	Otu0001	Sulcia	AACGGAGGATAACAGCGTT-ATCCGGAATTATTGGGTTT-AAAGGGTGCGTAGGTTGTT-TTTTAAGTCAGGAGTGAAAG-CTGACAGCTTAACTGTCAAA-CGGCTACTGATACTGTAA-AACTAGAGTGAGATAGGAG-TAACTGGAACGTGTGGTGT-AGCGGTGAAATGCATAG--ATATCACACAGAACACCGA-TAGCGAAAGCAGGTTACTAGAT----CTCAACTGACACT--GAGGCACGAAGGCGT---GGGTAGCAAACAGG	41	0	0	0	1	17	23	0	0	0	0	0	0	0	0	0	0	0	0	0	0
M01530_32_000000000-CT392_1_1101_7899_21198	Otu0001	Sulcia	AACGGAGGATACCAGCGTT-ATCCGGAATTATTGGGTTT-AAAGGGTGCGTAGGTTGTT-TTTTAAGTCAGGGGTGAAAG-CTGACAGCTTAACTGTCAAA-CGGCTACTGATACTGTAA-AACTAGAGTGAGATAGGAG-TAACTGGAACGTGTGGTGT-AGCGGTGAAATGCATAG--ATATCACACAGAACACCGA-TAGCGAAAGCAGGTTACTAGAT----CTCAACTGACACT--GAGGCACGAAGGCGT---GGGTAGCAAACAGG	41	0	0	0	21	10	10	0	0	0	0	0	0	0	0	0	0	0	0	0	0
M01530_32_000000000-CT392_1_2104_21852_21172	Otu0001	Sulcia	AACGGAGGATACAAGCGTT-ATCCGGAATTATTGGGTTT-AAAGGGTGCGTAGGTTGTT-TTTTAAGTCAGGAGTGAAAG-CTGACAGCTTAACTGTCAAA-CGGCTACTGATACTGTAA-AACTAGAGCGAGATAGGAG-TAACTGGAACGTGTGGTGT-AGCGGTGAAATGCATAG--ATATCACACAGAACACCGA-TAGCGAAAGCAGGTTACTAGAT----CTCAACTGACACT--GAGGCACGAAGGCGT---GGGTAGCAAACAGG	41	0	0	0	0	0	0	10	5	4	10	8	4	0	0	0	0	0	0	0	0
M01530_32_000000000-CT392_1_1115_6096_12305	Otu0001	Sulcia	GACAGAGGATACAAGCGTT-ATCCGGAATTATTGGGTTT-AAAGGGTGCGTAGGTGGTT-TTTTAAGTCAGTAGTGAAAT-ATGACAGCTTAACTGTCAAA-CTGCTACTGATGCTGTAA-AACTAGAGTGAGGTAGGAG-TAACTGGAACGTGTGGTGT-AGCGGTGAAATGCATAG--ATATCACACAGAACACCGA-TAGCGAAAGCAGGTTACTAGAT----CTCAACTGACACT--GAGGCACGAAGGCGT---GGGTAGCAAACAGG	41	0	0	0	0	0	0	0	0	0	0	0	0	11	6	3	2	11	0	8	0
M01530_32_000000000-CT392_1_1101_10949_11335	Otu0001	Sulcia	GACAGAGGATACAAGCGTT-ATCCGGAATTATTGGGTTT-AAAGGGTGCGTAGGTGGTT-TTTTAAGTCAGTAGTGAAAT-ATGACAGCTTAACTGTCAAA-CTGCTACTGATACTGTAA-AACTAGAGTGAGGTAGGAG-TAACTGGAACGTGTGGTGT-AGCGGTGAAATGCATAG--ATATCACACAGAACGCCGA-TAGCGAAAGCAGGTTACTAGAT----CTCAACTGACACT--GAGGCACGAAGGCGT---GGGTAGCAAACAGG	41	0	0	0	0	0	0	0	0	0	0	0	0	11	7	4	3	12	1	3	0
M01530_43_000000000-J3Y7D_1_2110_22162_17781	Otu0001	Sulcia	AACGGAGGATACAAGCGTT-ATCCGGAATTATTGGGTTT-AAAGGGTGCGTAGGTTGTT-TTTTAAGTCAGGAGTGAAAG-CTGACAGCTTAACTGTCAAA-CGGCTACTGATACTGTAA-AACTAGAGTGAGATAGGAG-TAACTGGAACGTGTGGTGT-AGCGGCGAAATGCATAG--ATATCACACAGAACACCGA-TAGCGAAAGCAGGTTACTAGAT----CTCAACTGACACT--GAGGCACGAAGGCGT---GGGTAGCAAACAGG	41	0	0	0	0	0	0	7	5	7	8	9	5	0	0	0	0	0	0	0	0
M01530_32_000000000-CT392_1_1103_25378_10317	Otu0001	Sulcia	AACGGAGGATACCAGCGTT-ATCCGGAATTATTGGGTTT-AAAGGGTGCGTAGGTTGTT-TTTTAAGTCAGGAGTGAAAG-CTGACAGCTTAACTGTCAAA-CGGCTACTGATACTGTAA-AACTAGAGTGAGATAGGAG-TAACTGGAACGTGTGGTGT-AGCGGTGAGATGCATAG--ATATCACACAGAACACCGA-TAGCGAAAGCAGGTTACTAGAT----CTCAACTGACACT--GAGGCACGAAGGCGT---GGGTAGCAAACAGG	41	0	0	0	12	15	14	0	0	0	0	0	0	0	0	0	0	0	0	0	0
M01530_32_000000000-CT392_1_2112_8752_18366	Otu0001	Sulcia	AACGGAGGATACAAGCGTT-ATCCGGAATTATTGGGTTT-AAAGGGTGCGTAGGTTGTT-TTTTAAGTCAGGAGTGAAAG-CTGACAGCTTAACTGTCAAA-CGGCTACTGATACTGTCA-AACTAGGGTGAGATAGGAG-TAACTGGAACGTGTGGTGT-AGCGGTGAAATGCATAG--ATATCACACAGAACACCGA-TAGCGAAAGCAGGTTACTAGAT----CTCAACTGACACT--GAGGCACGAAGGCGT---GGGTAGCAAACAGG	41	30	4	7	0	0	0	0	0	0	0	0	0	0	0	0	0	0	0	0	0
M01530_32_000000000-CT392_1_1103_17404_5974	Otu0001	Sulcia	AACGGAGGATACAAGCGTT-ATCCGGAATTATTGGGTTT-AAAGGGTGCGTAGGTTGTT-TTTTAAGTCAGGAGTGAAAG-CTGACAGCTTAACTGTCAAA-CGGCTACTGATACTGTAA-AACTAGAGTGAGATAGGAG-TAACTGGAACGTGTGGTGT-AGCGGTGAAATGCATAG--ATATCACACAGAACACCGA-TAGCGAAAGCAGGTTACTAGAT----CTCAACTGACACT--GAGGCACGAAAGCGT---GGGGAGCAAACAGG	40	0	0	0	0	0	0	4	0	3	20	12	1	0	0	0	0	0	0	0	0
M01530_32_000000000-CT392_1_2117_11255_4560	Otu0001	Sulcia	AACGGAGGATACCAGCGTT-ATCCGGAATTATTGGGTTT-AAAGGGTGCGTAGGTTGTT-TTTTAAGTCAGGAGTGAAAG-CTGACAGCTTAACTGTCAAA-CGGCTACTGATACTGTAA-AACTAGAGTGAGATAGGAG-TAACTGGAACGTGTGGTGT-AGCGGTGAAATGCATAG--ATACCACACAGAACACCGA-TAGCGAAAGCAGGTTACTAGAT----CTCAACTGACACT--GAGGCACGAAGGCGT---GGGTAGCAAACAGG	40	0	0	0	13	11	16	0	0	0	0	0	0	0	0	0	0	0	0	0	0
M01530_43_000000000-J3Y7D_1_2114_17680_2310	Otu0001	Sulcia	GACAGAGGATACAAGCGTT-ATCCGGAATTATTGGGTTT-AAAGGGTGCGTAGGTGGTT-TTTTAAGTCAGTAGTGAAAT-ATGACAGCTTAACTGTCAAA-CTGCTACTGATACTGTAA-AACTAGAGTGAGGTAGGAG-TAACTGGAACGTGTGGTGT-AGCGGTGAAATGCATAG--ATATCACACAGAACACCGA-TAGCGAAAGCAGGTTACTAGAT----CTCAACTGACACT--GAGGCACGGAGGCGT---GGGTAGCAAACAGG	40	0	0	0	0	0	0	0	0	0	0	0	0	12	9	2	5	8	2	2	0
M01530_43_000000000-J3Y7D_1_2112_15853_6801	Otu0001	Sulcia	AACGGAGGATACAAGCGTT-ATCCGGAATTATTGGGTTT-AAAGGGTGCGTAGGTTGTT-TTTTAAGTCAGGAGTGAAAG-CTGACAGCTTAACTGTCAAA-CGGCTACTGATACTGTAA-AACTAGAGTGAGATGGGAG-TAACTGGAACGTGTGGTGT-AGCGGTGAAATGCATAG--ATATCACACAGAACACCGA-TAGCGAAAGCAGGTTACTAGAT----CTCAACTGACACT--GAGGCACGAAGGCGT---GGGTAGCAAACAGG	40	0	0	0	0	0	0	9	2	6	15	2	6	0	0	0	0	0	0	0	0
M01530_32_000000000-CT392_1_1101_22087_13195	Otu0001	Sulcia	AACGGAGGATACCAGCGTT-ATCCGGAATTATTGGGTTT-AAAGGGTGCGTAGGTTGTT-CTTTAAGTCAGGAGTGAAAG-CTGACAGCTTAACTGTCAAA-CGGCTACTGATACTGTAA-AACTAGAGTGAGATAGGAG-TAACTGGAACGTGTGGTGT-AGCGGTGAAATGCATAG--ATATCACACAGAACACCGA-TAGCGAAAGCAGGTTACTAGAT----CTCAACTGACACT--GAGGCACGAAGGCGT---GGGTAGCAAACAGG	40	0	0	0	19	12	9	0	0	0	0	0	0	0	0	0	0	0	0	0	0
M01530_32_000000000-CT392_1_2114_20388_19570	Otu0001	Sulcia	AACGGAGGATACAAGCGTT-ATCCGGAATTATTGGGTTT-AAAGGGTGCGTAGGTTGTT-TTTTAAGTCAGGAGTGAAAG-CTGACAGCTTAACTGTCAAA-CGGCTACTGATACTGTCA-AACTAGAGTGAGATAGGAG-TAACTGGAACGTGTGGTGT-AGCGGTGAAATGCATAG--ATATCACACAGAACACCGA-TAGCGAAAGCAGGTTACTAGAT----CTCAACTGACACT--GAGGCGCGAAGGCGT---GGGTAGCAAACAGG	40	29	5	6	0	0	0	0	0	0	0	0	0	0	0	0	0	0	0	0	0
M01530_32_000000000-CT392_1_1112_6167_14186	Otu0001	Sulcia	AACGGAGGATACAAGCGTT-ATCCGGAATTATTGGGTTT-AAAGGGTGCGTAGGTTGTT-TTTTAAGTCAGGAGTGAAAG-CTGACAGCTTAACTGTCAAA-CGGCTACTGATACTGTAA-AACTAGAGTGAGATAGGAG-TAGCTGGAACGTGTGGTGT-AGCGGTGAAATGCATAG--ATATCACACAGAACACCGA-TAGCGAAAGCAGGTTACTAGAT----CTCAACTGACACT--GAGGCACGAAGGCGT---GGGTAGCAAACAGG	40	0	0	0	0	0	0	10	8	6	11	4	1	0	0	0	0	0	0	0	0
M01530_32_000000000-CT392_1_1107_14657_18827	Otu0001	Sulcia	GACAGAGGATACAAGCGTT-ATCCGGAATTATTGGGTTT-AAAGGGTGCGTAGGTGGTT-TTTTAAGTCAGTAGTGAAAT-ATGACAGCTTAACTGTCAAA-CTGCTACTGATACTGTAA-AGCTAGAGTGAGGTAGGAG-TAACTGGAACGTGTGGTGT-AGCGGTGAAATGCATAG--ATATCACACAGAACACCGA-TAGCGAAAGCAGGTTACTAGAT----CTCAACTGACACT--GAGGCACGAAGGCGT---GGGTAGCAAACAGG	40	0	0	0	0	0	0	0	0	0	0	0	0	3	9	3	4	15	3	3	0
M01530_32_000000000-CT392_1_2108_20496_5108	Otu0001	Sulcia	GACAGAGGATACAAGCGTT-ATCCGGAATTATTGGGTTT-AAAGGGTGCGTAGGTGGTT-TTTTAAGTCAGTAGTGAAAT-ATGACAGCTTAACTGTCAAA-CTGCTACTGATACTGTAA-AACTAGAGTGAGGTAGGAG-TAACTGGAACGTGTGGTGT-AGCGGTGAAATGCATAG--ATATCACACAGAACACCGA-TAGCGAAAGCAGGTTACTAGAT----CTCGACTGACACT--GAGGCACGAAGGCGT---GGGTAGCAAACAGG	39	0	0	0	0	0	0	0	0	0	0	0	0	8	8	9	4	7	1	2	0
M01530_43_000000000-J3Y7D_1_2104_22239_19699	Otu0001	Sulcia	AACGGAGGATACAAGCGTT-ATCCGGAATTATTGGGTTT-AAAGGGTGCGTAGGTTGTT-TTTTAAGTCAGGAGTGAAAG-CTGACAGCTTAACTGTCAAA-CGGCTACTGATACTGTAA-AACTAGAGTGAGATAGGAG-TAACTGGAACGTGTGGTGT-AGCGGTGAAATGCATAG--ATATCACACAGAACACCGA-TAGCGAAAGCAGGTTACTAGAT----CTCAACTGACACT--GAGGCACGAAGGCGT---GTGTAGCAAACAGG	39	0	0	0	0	0	0	8	10	8	3	6	4	0	0	0	0	0	0	0	0
M01530_32_000000000-CT392_1_2109_24205_12731	Otu0001	Sulcia	AACGGAGGATACAAGCGTT-ATCCGGAATTATTGGGTTT-AAAGGGTGCGTAGGTTGTT-TTTTAAGTCAGGAGTGAAAG-CTGACAGCTTAACTGTCAAA-CGGCTACTGATACTGTCA-AACTAGAGTGAGATAGGAG-TAACTGGAACGTGTGGTGT-AGCGGTGAAATGCATAG--ATACCACACAGAACACCGA-TAGCGAAAGCAGGTTACTAGAT----CTCAACTGACACT--GAGGCACGAAGGCGT---GGGTAGCAAACAGG	39	25	7	7	0	0	0	0	0	0	0	0	0	0	0	0	0	0	0	0	0
M01530_43_000000000-J3Y7D_1_1103_26900_13827	Otu0001	Sulcia	AACGGAGGATACCAGCGTT-ATCCGGAATTATTGGGTTT-AAAGGGTGCGTAGGTTGTT-TTTTAAGTCAGGAGTGAAAG-CTGACAGCTTAACTGTCAAA-CGGCTACTGATACTGTAA-AACTAGAGTGAGGTAGGAG-TAACTGGAACGTGTGGTGT-AGCGGTGAAATGCATAG--ATATCACACAGAACACCGA-TAGCGAAAGCAGGTTACTAGAT----CTCAACTGACACT--GAGGCACGAAGGCGT---GGGTAGCAAACAGG	39	0	0	0	14	14	11	0	0	0	0	0	0	0	0	0	0	0	0	0	0
M01530_43_000000000-J3Y7D_1_2102_10600_7014	Otu0001	Sulcia	AACGGAGGATACAAGCGTT-ATCCGGAATTATTGGGTTT-AAAGGGTGCGTAGGTTGTT-TTTTAAGTCAGGAGTGAAAG-CTGACAGCTTAACCGTCAAA-CGGCTACTGATACTGTAA-AACTAGAGTGAGATAGGAG-TAACTGGAACGTGTGGTGT-AGCGGTGAAATGCATAG--ATATCACACAGAACACCGA-TAGCGAAAGCAGGTTACTAGAT----CTCAACTGACACT--GAGGCACGAAGGCGT---GGGTAGCAAACAGG	39	0	0	0	0	0	0	6	3	10	11	4	5	0	0	0	0	0	0	0	0
M01530_32_000000000-CT392_1_1113_7455_17409	Otu0001	Sulcia	AACGGAGGATACAAGCGTT-ATCCGGAATTATTGGGTTT-AAAGGGTGCGTAGGTTGTT-TTTTAAGTCAGGAGTGAAAG-CTGACAGCTTAGCTGTCAAA-CGGCTACTGATACTGTAA-AACTAGAGTGAGATAGGAG-TAACTGGAACGTGTGGTGT-AGCGGTGAAATGCATAG--ATATCACACAGAACACCGA-TAGCGAAAGCAGGTTACTAGAT----CTCAACTGACACT--GAGGCACGAAGGCGT---GGGTAGCAAACAGG	39	0	0	0	0	0	0	8	2	6	15	5	3	0	0	0	0	0	0	0	0
M01530_32_000000000-CT392_1_1104_8745_12185	Otu0001	Sulcia	GACAGAGGATACAAGCGTT-ATCCGGAATTATTGGGTTT-AAAGGGTGCGTAGGTGGTT-TTTTAAGTCAGTAGTGAAAT-ATGACAGCTTAACTGTCGAA-CTGCTACTGATACTGTAA-AACTAGAGTGAGGTAGGAG-TAACTGGAACGTGTGGTGT-AGCGGTGAAATGCATAG--ATATCACACAGAACACCGA-TAGCGAAAGCAGGTTACTAGAT----CTCAACTGACACT--GAGGCACGAAGGCGT---GGGTAGCAAACAGG	39	0	0	0	0	0	0	0	0	0	0	0	0	8	9	2	5	8	4	3	0
M01530_32_000000000-CT392_1_1109_20125_3032	Otu0001	Sulcia	GACAGAGGATACAAGCGTT-ATCCGGAATTATTGGGTTT-AAAGGGTGCGTAGGTGGTT-TTTTAAGTCAGTAGTGAAAT-ATGACAGCTTAACTGTCAAA-CTGCTACTGATACTGTAA-AACTAGAGTGAGGTAGGAG-TAACTGGAACGTGTGGTGT-AGCGGTGAAATGCATAG--ATATCACACAGAACACCGA-TAGCGAAAGCAGGTTACTAGAT----CTCAACTGACACT--GAGGCACGAAGGCGT---GGGTAGCGAACAGG	39	0	0	0	0	0	0	0	0	0	0	0	0	10	4	2	4	11	5	3	0
M01530_32_000000000-CT392_1_2111_18370_4988	Otu0001	Sulcia	AACGGAGGATACAAGCGTT-ATCCGGAATTATTGGGTTT-AAAGGGTGCGTAGGTTGTT-TTTTAAGTCAGGAGTGAAAG-CTGACAGCTTAACTGTCAAA-CGGCTACTGATACTGTCA-AACTAGAGTGAGATAGGAG-TAACTGGAACGTGTGGTGT-AGCGGTGAAATGCATAG--ATATCACACAGAACACCGA-TAGCGAAAGCAGGTTACTAGAT----CTCAACTGGCACT--GAGGCACGAAGGCGT---GGGTAGCAAACAGG	39	29	6	4	0	0	0	0	0	0	0	0	0	0	0	0	0	0	0	0	0
M01530_32_000000000-CT392_1_1114_10307_23065	Otu0001	Sulcia	GACAGAGGATACAAGCGTT-ATCCGGAATTATTGGGTTT-AAAGGGTGCGTAGGTGGTT-TTTTAAGTCAGTAGTGAAAT-ATGACAGCTTAACTGTCAAA-CTGCTACTGATACTGTAA-AACTAGAGTGAGGTGGGAG-TAACTGGAACGTGTGGTGT-AGCGGTGAAATGCATAG--ATATCACACAGAACACCGA-TAGCGAAAGCAGGTTACTAGAT----CTCAACTGACACT--GAGGCACGAAGGCGT---GGGTAGCAAACAGG	39	0	0	0	0	0	0	0	0	0	0	0	0	13	5	5	6	7	1	2	0
M01530_32_000000000-CT392_1_1116_27350_17268	Otu0001	Sulcia	GACAGAGGATACAAGCGTT-ATCCGGAATTATTGGGTTT-AAAGGGTGCGTAGGTGGTT-TTTTAAGTCAGTAGTGAAAT-ATGACAGCTTAACTGTCAAA-CCGCTACTGATACTGTAA-AACTAGAGTGAGGTAGGAG-TAACTGGAACGTGTGGTGT-AGCGGTGAAATGCATAG--ATATCACACAGAACACCGA-TAGCGAAAGCAGGTTACTAGAT----CTCAACTGACACT--GAGGCACGAAGGCGT---GGGTAGCAAACAGG	39	0	0	0	0	0	0	0	0	0	0	0	0	8	10	8	2	6	1	4	0
M01530_43_000000000-J3Y7D_1_1115_18806_6996	Otu0001	Sulcia	AACGGAGGATACCAGCGTT-ATCCGGAATTATTGGGTTT-AAAGGGTGCGTAGGCTGTT-TTTTAAGTCAGGAGTGAAAG-CTGACAGCTTAACTGTCAAA-CGGCTACTGATACTGTAA-AACTAGAGTGAGATAGGAG-TAACTGGAACGTGTGGTGT-AGCGGTGAAATGCATAG--ATATCACACAGAACACCGA-TAGCGAAAGCAGGTTACTAGAT----CTCAACTGACACT--GAGGCACGAAGGCGT---GGGTAGCAAACAGG	39	0	0	0	14	19	6	0	0	0	0	0	0	0	0	0	0	0	0	0	0
M01530_43_000000000-J3Y7D_1_2101_21085_7205	Otu0001	Sulcia	AACGGAGGATACCAGCGTT-ATCCGGAATTATTGGGTTT-AAAGGGTGCGTAGGTTGTT-TTTTAAGTCAGGAGTGAAAG-CTGACAGCTTAACTGTCAAA-CGGCTACTGATACTGTAA-AACTAGAGTGAGATAGGAG-TAACTGGAACGTGTGGCGT-AGCGGTGAAATGCATAG--ATATCACACAGAACACCGA-TAGCGAAAGCAGGTTACTAGAT----CTCAACTGACACT--GAGGCACGAAGGCGT---GGGTAGCAAACAGG	39	0	0	0	13	10	16	0	0	0	0	0	0	0	0	0	0	0	0	0	0
M01530_32_000000000-CT392_1_1119_16792_24792	Otu0001	Sulcia	AACGGAGGATACAAGCGTT-ATCCGGAATTATTGGGTTT-AAAGGGTGCGTAGGTTGTT-TTTTAAGTCAGGAGTGAAAG-CTGACAGCTTAACTGTCAAA-CGGCTACTGATACTGTAA-AACTAGAGTGAGATAGGAG-TAACTGGAACGTGTGGTGT-AGCGGTGAAATGCATAG--ATATCACACAGAACACCGA-TAGCGGAAGCAGGTTACTAGAT----CTCAACTGACACT--GAGGCACGAAGGCGT---GGGTAGCAAACAGG	39	0	0	0	0	0	0	9	4	5	14	4	3	0	0	0	0	0	0	0	0
M01530_43_000000000-J3Y7D_1_2118_25260_9158	Otu0001	Sulcia	AACGGAGGATACCAGCGTT-ATCCGGAATTATTGGGTTT-AAAGGGTGCGTAGGTTGTT-TTTTAAGTCAGGAGTGAAAG-CTGACAGCTTAACTGCCAAA-CGGCTACTGATACTGTAA-AACTAGAGTGAGATAGGAG-TAACTGGAACGTGTGGTGT-AGCGGTGAAATGCATAG--ATATCACACAGAACACCGA-TAGCGAAAGCAGGTTACTAGAT----CTCAACTGACACT--GAGGCACGAAGGCGT---GGGTAGCAAACAGG	38	0	0	0	21	9	8	0	0	0	0	0	0	0	0	0	0	0	0	0	0
M01530_32_000000000-CT392_1_1112_9122_11235	Otu0001	Sulcia	AACGGAGGATACAAGCGTT-ATCCGGAATTATTGGGTTT-AAAGGGTGCGTAGGTTGTT-TTTTAAGTCAGGAGTGAAAG-CTGACAGCTTAACTGTCAAA-CGGCTACTGATACTGTAA-AACTAGAGTGAGATAGGAG-TAACTGGAACGTGTGGTGT-AGCGGTGAAATGCATAG--ATATCACACAGAACACCGG-TAGCGAAAGCAGGTTACTAGAT----CTCAACTGACACT--GAGGCACGAAGGCGT---GGGTAGCAAACAGG	38	0	0	0	0	0	0	9	3	3	13	6	4	0	0	0	0	0	0	0	0
M01530_43_000000000-J3Y7D_1_2117_23016_22789	Otu0001	Sulcia	AACGGAGGATACCAGCGTT-ATCCGGAATTATTGGGTTT-AAAGGGTGCGTAGGTTGTT-TTTTAAGTCAGGAGTGAAAG-CTGACAGCTTAACTGTCAAA-CGGCTACTGATACTGTAA-AACTAGAGTGAGATAGGAG-TAACTGGAACGTGTGGTGT-AGCGGTGAAATGCATAG--ATATCACACAGAACACCGA-TAGCGAAAGCAGGTTACTAGAT----CTCAACTGACACT--GAGGCACGAAGGCGT---GGGTAGCAAGCAGG	38	0	0	0	12	16	10	0	0	0	0	0	0	0	0	0	0	0	0	0	0
M01530_32_000000000-CT392_1_2101_4274_14397	Otu0001	Sulcia	GACAGAGGATACAAGCGTT-ATCCGGAATTATTGGGTTT-AAAGGGTGCGTAGGTGGTT-TTTTAAGTCAGTAGTGAAAT-ATGACAGCTTAACTGTCAAA-CTGCTACTGATACTGTAA-AACTAGAGTGAGGTAGGAG-TAACTGGAACGTGTGGTGT-AGCGGTGAAATGCATAG--ATATCACACAGAACACCGA-TAGCGAAAGCAGGTTACTAGAT----CTCAACTGACACT--GAGGCACGAAGGCGT---GGGTAGCAATCAGG	38	0	0	0	0	0	0	0	0	0	0	0	0	10	14	2	3	8	1	0	0
M01530_43_000000000-J3Y7D_1_2103_11737_9184	Otu0001	Sulcia	AACGGAGGATACCAGCGTT-ATCCGGAATTATTGGGTTT-AAAGGGTGCGTAGGTTGTT-TTTTAAGTCAGGAGTGAAAG-CTGACAGCTTAACTGTCAAA-CGGCTACTGATACTGTAA-AACTAGAGTGAGATAGGAG-TAACTGGAACGTGTGGTGT-AGCGGTGAAATGCATAG--ATATCACACAGAACACCGA-TAGCGAAAGCAGGCTACTAGAT----CTCAACTGACACT--GAGGCACGAAGGCGT---GGGTAGCAAACAGG	38	0	0	0	16	11	11	0	0	0	0	0	0	0	0	0	0	0	0	0	0
M01530_32_000000000-CT392_1_1119_15152_22899	Otu0001	Sulcia	GACAGAGGATACAAGCGTT-ATCCGGAATTATTGGGTTT-AAAGGGTGCGTAGGTGGTT-TTTTAAGTCAGTAGTGAAAT-ATGACAGCTTAACTGTCAAA-CTGCTACTGATACTGTAA-AACTAGAGTGAGGTAGGAG-TAACTGGAACGTGTGGTGT-AGCGGTGAAATGCATAG--ATATCACACAGAACACCGG-TAGCGAAAGCAGGTTACTAGAT----CTCAACTGACACT--GAGGCACGAAGGCGT---GGGTAGCAAACAGG	38	0	0	0	0	0	0	0	0	0	0	0	0	8	3	5	5	12	2	3	0
M01530_43_000000000-J3Y7D_1_2103_18609_6565	Otu0001	Sulcia	AACGGAGGACACAAGCGTT-ATCCGGAATTATTGGGTTT-AAAGGGTGCGTAGGTTGTT-TTTTAAGTCAGGAGTGAAAG-CTGACAGCTTAACTGTCAAA-CGGCTACTGATACTGTAA-AACTAGAGTGAGATAGGAG-TAACTGGAACGTGTGGTGT-AGCGGTGAAATGCATAG--ATATCACACAGAACACCGA-TAGCGAAAGCAGGTTACTAGAT----CTCAACTGACACT--GAGGCACGAAGGCGT---GGGTAGCAAACAGG	38	0	0	0	0	0	0	7	5	5	9	5	7	0	0	0	0	0	0	0	0
M01530_43_000000000-J3Y7D_1_2104_21132_19617	Otu0001	Sulcia	AACGGAGGATACAAGCGTT-ATCCGGAATTATTGGGTTT-AAAGGGTGCGTAGGTTGTT-TTTTAAGTCAGGAGTGAAAG-CTGGCAGCTTAACTGTCAAA-CGGCTACTGATACTGTAA-AACTAGAGTGAGATAGGAG-TAACTGGAACGTGTGGTGT-AGCGGTGAAATGCATAG--ATATCACACAGAACACCGA-TAGCGAAAGCAGGTTACTAGAT----CTCAACTGACACT--GAGGCACGAAGGCGT---GGGTAGCAAACAGG	38	0	0	0	0	0	0	7	4	2	9	12	4	0	0	0	0	0	0	0	0
M01530_32_000000000-CT392_1_1109_14010_3524	Otu0001	Sulcia	AACGGAGGATACAAGCGTT-ATCCGGAATTATTGGGTTT-AAAGGGCGCGTAGGTTGTT-TTTTAAGTCAGGAGTGAAAG-CTGACAGCTTAACTGTCAAA-CGGCTACTGATACTGTCA-AACTAGAGTGAGATAGGAG-TAACTGGAACGTGTGGTGT-AGCGGTGAAATGCATAG--ATATCACACAGAACACCGA-TAGCGAAAGCAGGTTACTAGAT----CTCAACTGACACT--GAGGCACGAAGGCGT---GGGTAGCAAACAGG	38	25	7	6	0	0	0	0	0	0	0	0	0	0	0	0	0	0	0	0	0
M01530_32_000000000-CT392_1_1115_22695_19695	Otu0001	Sulcia	AACGGAGGATACAAGCGTT-ATCCGGAATTATTGGGTTT-AAAGGGTGCGTAGGTTGTT-TTTTAAGTCAGGAGTGAAAG-CTGACAGCTTAACTGTCAAA-CGGCTACTGATACTGTCA-AACTAGAGTGAGATAGGAG-TAACTGGAACGCGTGGTGT-AGCGGTGAAATGCATAG--ATATCACACAGAACACCGA-TAGCGAAAGCAGGTTACTAGAT----CTCAACTGACACT--GAGGCACGAAGGCGT---GGGTAGCAAACAGG	38	26	7	5	0	0	0	0	0	0	0	0	0	0	0	0	0	0	0	0	0
M01530_32_000000000-CT392_1_2114_5902_13319	Otu0001	Sulcia	AACGGAGGATACAAGCGTT-ATCCGGAATTATTGGGTTT-AAAGGGTGCGCAGGTTGTT-TTTTAAGTCAGGAGTGAAAG-CTGACAGCTTAACTGTCAAA-CGGCTACTGATACTGTAA-AACTAGAGTGAGATAGGAG-TAACTGGAACGTGTGGTGT-AGCGGTGAAATGCATAG--ATATCACACAGAACACCGA-TAGCGAAAGCAGGTTACTAGAT----CTCAACTGACACT--GAGGCACGAAGGCGT---GGGTAGCAAACAGG	38	0	0	0	0	0	1	8	5	9	9	5	1	0	0	0	0	0	0	0	0
M01530_32_000000000-CT392_1_2112_9115_19191	Otu0001	Sulcia	AACGGAGGATACAAGCGTT-ATCCGGAATTATTGGGTTT-AAAGGGTGCGTAGGTTGTT-TTTTAAGTCAGGAGTGAAAG-CTGACAGCCTAACTGTCAAA-CGGCTACTGATACTGTCA-AACTAGAGTGAGATAGGAG-TAACTGGAACGTGTGGTGT-AGCGGTGAAATGCATAG--ATATCACACAGAACACCGA-TAGCGAAAGCAGGTTACTAGAT----CTCAACTGACACT--GAGGCACGAAGGCGT---GGGTAGCAAACAGG	38	26	6	6	0	0	0	0	0	0	0	0	0	0	0	0	0	0	0	0	0
M01530_32_000000000-CT392_1_1104_17765_17992	Otu0001	Sulcia	GACAGAGGATACAAGCGTT-ATCCGGAATTATTGGGTTT-AAAGGGTGCGTAGGTGGTT-TTTTAAGTCAGTAGTGAAAT-ATGACAGCTTAACTGTCAAA-CTGCTACTGATACTGTAA-AACTAGAGTGAGGTAGGAG-TAACTGGAACGTGTGGTGT-AGCGGTGAAATGCATAG--ATATCACACAGAACACCGA-TAGCGAAAGCAGGTTACTAGAT----CTCAACTGACACT--GAGGCACGAGGGCGT---GGGTAGCAAACAGG	38	0	0	0	0	0	0	0	0	0	0	0	0	4	7	5	4	10	3	5	0
M01530_32_000000000-CT392_1_2103_17758_20182	Otu0001	Sulcia	AACGGAGGATACAAGCGTT-ATCCGGAATTATTGGGTTT-AAAGGGTGCGTAGGCTGTT-TTTTAAGTCAGGAGTGAAAG-CTGACAGCTTAACTGTCAAA-CGGCTACTGATACTGTCA-AACTAGAGTGAGATAGGAG-TAACTGGAACGTGTGGTGT-AGCGGTGAAATGCATAG--ATATCACACAGAACACCGA-TAGCGAAAGCAGGTTACTAGAT----CTCAACTGACACT--GAGGCACGAAGGCGT---GGGTAGCAAACAGG	38	24	8	6	0	0	0	0	0	0	0	0	0	0	0	0	0	0	0	0	0
M01530_32_000000000-CT392_1_1104_5624_6467	Otu0001	Sulcia	AACGGAGGATACCAGCGTT-ATCCGGAATTATTGGGTTT-AAAGGGTGCGTAGGTTGTT-TTTTAAGTCAGGAGTGAAAG-CTGACAGCTTAACTGTCAAA-CGGCTACTGATACTGTAA-AACTAGGGTGAGATAGGAG-TAACTGGAACGTGTGGTGT-AGCGGTGAAATGCATAG--ATATCACACAGAACACCGA-TAGCGAAAGCAGGTTACTAGAT----CTCAACTGACACT--GAGGCACGAAGGCGT---GGGTAGCAAACAGG	38	0	0	0	20	10	8	0	0	0	0	0	0	0	0	0	0	0	0	0	0
M01530_32_000000000-CT392_1_2114_17590_19629	Otu0001	Sulcia	AACGGAGGATACAAGCGTT-ATCCGGAATTATTGGGTTT-AAAGGGTGCGTAGGTTGTT-TTTTAAGTCAGGAGTGAAGG-CTGACAGCTTAACTGTCAAA-CGGCTACTGATACTGTCA-AACTAGAGTGAGATAGGAG-TAACTGGAACGTGTGGTGT-AGCGGTGAAATGCATAG--ATATCACACAGAACACCGA-TAGCGAAAGCAGGTTACTAGAT----CTCAACTGACACT--GAGGCACGAAGGCGT---GGGTAGCAAACAGG	37	31	1	5	0	0	0	0	0	0	0	0	0	0	0	0	0	0	0	0	0
M01530_43_000000000-J3Y7D_1_2118_7201_19921	Otu0001	Sulcia	GACAGAGGATACAAGCGTT-ATCCGGAATTATTGGGTTT-AAAGGGTGCGTAGGTGGTT-TTTTAAGTCAGTAGTGAAAT-ATGACAGCTTAACTGCCAAA-CTGCTACTGATACTGTAA-AACTAGAGTGAGGTAGGAG-TAACTGGAACGTGTGGTGT-AGCGGTGAAATGCATAG--ATATCACACAGAACACCGA-TAGCGAAAGCAGGTTACTAGAT----CTCAACTGACACT--GAGGCACGAAGGCGT---GGGTAGCAAACAGG	37	0	0	0	0	0	0	0	0	0	0	0	0	5	11	3	2	7	4	5	0
M01530_43_000000000-J3Y7D_1_1107_22690_19809	Otu0001	Sulcia	AACGGAGGATACCAGCGTT-ATCCGGAATTATTGGGTTT-AAAGGGTGCGTAGGTTGTT-TTTTAAGTCAGGAGTGAAAG-CTGACAGCTTAACTGTCAAA-CGGCTACTGATACTGTAA-AACTAGAGTGAGATAGGAG-TAACTGGAACGTGTGGTGT-AGCGGTGAAATGCATAG--ATATCACACAGAACACCGA-TAGCGAAAGCAGGTTACTAGAT----CTCAACTGACACT--GAGGCACGAAGGCGT---GTGTAGCAAACAGG	37	0	0	0	11	15	11	0	0	0	0	0	0	0	0	0	0	0	0	0	0
M01530_32_000000000-CT392_1_2114_23703_22889	Otu0001	Sulcia	GACAGAGGATACAAGCGTT-ATCCGGAATTATTGGGTTT-AAAGGGTGCGTAGGTGGTT-TTTTAAGTCAGTAGTGAAAT-ATGACAGCTTAACTGTCAAA-CTGCTACTGATACTGTAA-AACTAGAGTGAGGTAGGAG-TAACTGGAACGTGTGGTGT-AGCGGTGAAATGCATAG--ATATCACACAGAACACCGA-TAGCGAAAGCAGGTTACTAGAT----CTCAACTGACACT--GAGGCACGAAGGCGC---GGGTAGCAAACAGG	37	0	0	0	0	0	0	0	0	0	0	0	0	8	6	6	5	3	6	3	0
M01530_32_000000000-CT392_1_1111_15559_6040	Otu0001	Sulcia	AACGGAGGATACAAGCGTT-ATCCGGAATTATTGGGCTT-AAAGGGTGCGTAGGTTGTT-TTTTAAGTCAGGAGTGAAAG-CTGACAGCTTAACTGTCAAA-CGGCTACTGATACTGTCA-AACTAGAGTGAGATAGGAG-TAACTGGAACGTGTGGTGT-AGCGGTGAAATGCATAG--ATATCACACAGAACACCGA-TAGCGAAAGCAGGTTACTAGAT----CTCAACTGACACT--GAGGCACGAAGGCGT---GGGTAGCAAACAGG	37	22	4	11	0	0	0	0	0	0	0	0	0	0	0	0	0	0	0	0	0
M01530_43_000000000-J3Y7D_1_2114_6835_16961	Otu0001	Sulcia	AACGGAGGATACAAGCGTT-ATCCGGAATTATTGGGTTT-AAAGGGTGCGTAGGTTGTT-TTTTAAGTCAGGAGTGAAAG-CCGACAGCTTAACTGTCAAA-CGGCTACTGATACTGTCA-AACTAGAGTGAGATAGGAG-TAACTGGAACGTGTGGTGT-AGCGGTGAAATGCATAG--ATATCACACAGAACACCGA-TAGCGAAAGCAGGTTACTAGAT----CTCAACTGACACT--GAGGCACGAAGGCGT---GGGTAGCAAACAGG	37	28	4	5	0	0	0	0	0	0	0	0	0	0	0	0	0	0	0	0	0
M01530_43_000000000-J3Y7D_1_2116_28099_17967	Otu0001	Sulcia	AACGAAGGATACAAGCGTT-ATCCGGAATTATTGGGTTT-AAAGGGTGCGTAGGTTGTT-TTTTAAGTCAGGAGTGAAAG-CTGACAGCTTAACTGTCAAA-CGGCTACTGATACTGTAA-AACTAGAGTGAGATAGGAG-TAACTGGAACGTGTGGTGT-AGCGGTGAAATGCATAG--ATATCACACAGAACACCGA-TAGCGAAAGCAGGTTACTAGAT----CTCAACTGACACT--GAGGCACGAAGGCGT---GGGTAGCAAACAGG	37	0	0	0	0	0	0	3	9	7	5	7	6	0	0	0	0	0	0	0	0
M01530_43_000000000-J3Y7D_1_2102_19336_8038	Otu0001	Sulcia	AACGGAGGATACAAGCGTT-ATCCGGAATTATTGGGTTT-AAAGGGTGCGTAGGTTGTT-TTTTAAGTCAGGAGTGAAAG-CTGACAGCTTAACTGTCAAA-CGGCTACCGATACTGTAA-AACTAGAGTGAGATAGGAG-TAACTGGAACGTGTGGTGT-AGCGGTGAAATGCATAG--ATATCACACAGAACACCGA-TAGCGAAAGCAGGTTACTAGAT----CTCAACTGACACT--GAGGCACGAAGGCGT---GGGTAGCAAACAGG	37	0	0	0	0	0	0	6	3	7	9	8	4	0	0	0	0	0	0	0	0
M01530_32_000000000-CT392_1_1118_16938_17985	Otu0001	Sulcia	AACGGAGGATACAAGCGTT-ATCCGGAATTATTGGGTTT-AAAGGGTGCGTAGGTTGTT-TTTTAAGTCAGGAGTGAAAG-CTGACGGCTTAACTGTCAAA-CGGCTACTGATACTGTAA-AACTAGAGTGAGATAGGAG-TAACTGGAACGTGTGGTGT-AGCGGTGAAATGCATAG--ATATCACACAGAACACCGA-TAGCGAAAGCAGGTTACTAGAT----CTCAACTGACACT--GAGGCACGAAGGCGT---GGGTAGCAAACAGG	37	0	0	0	0	0	0	3	3	4	11	10	6	0	0	0	0	0	0	0	0
M01530_32_000000000-CT392_1_2111_18633_4355	Otu0001	Sulcia	AACGGAGGATACGAGCGTT-ATCCGGAATTATTGGGTTT-AAAGGGTGCGTAGGTTGTT-TTTTAAGTCAGGAGTGAAAG-CTGACAGCTTAACTGTCAAA-CGGCTACTGATACTGTCA-AACTAGAGTGAGATAGGAG-TAACTGGAACGTGTGGTGT-AGCGGTGAAATGCATAG--ATATCACACAGAACACCGA-TAGCGAAAGCAGGTTACTAGAT----CTCAACTGACACT--GAGGCACGAAGGCGT---GGGTAGCAAACAGG	37	21	6	10	0	0	0	0	0	0	0	0	0	0	0	0	0	0	0	0	0
M01530_43_000000000-J3Y7D_1_2111_22959_16643	Otu0001	Sulcia	AACGGAGGATACAAGCGTT-ATCCGGAATTATTGGGTTT-AAAGGGTGCGTAGGTTGTT-TTTTAAGTCAGGAGTGAAAG-CTGACAGCTTAACTGTCAAA-CGGCTACTGGTACTGTCA-AACTAGAGTGAGATAGGAG-TAACTGGAACGTGTGGTGT-AGCGGTGAAATGCATAG--ATATCACACAGAACACCGA-TAGCGAAAGCAGGTTACTAGAT----CTCAACTGACACT--GAGGCACGAAGGCGT---GGGTAGCAAACAGG	37	26	6	5	0	0	0	0	0	0	0	0	0	0	0	0	0	0	0	0	0
M01530_43_000000000-J3Y7D_1_2113_24051_17374	Otu0001	Sulcia	AACGGAGGATACAAGCGTT-ATCCGGAATTATTGGGTTT-AAAGGGTGCGTAGGTTGTT-TTTTAAGTCAGGAGTGAAAG-CTGACAGCTTAACTGTCAAA-CGGCTACTGATACTGTAA-AACTAGAGTGAGATAGGAG-TAACTGGAACGTGTGGTGT-AGCGGTGAAATGCATAG--ATATCACACGGAACACCGA-TAGCGAAAGCAGGTTACTAGAT----CTCAACTGACACT--GAGGCACGAAGGCGT---GGGTAGCAAACAGG	37	0	0	0	0	0	0	7	4	4	7	11	4	0	0	0	0	0	0	0	0
M01530_32_000000000-CT392_1_2109_5046_13152	Otu0001	Sulcia	AACGGAGGATACAAGCGTT-ATCCGGAATTATTGGGTTT-AAAGGGTGCGTAGGTTGTT-TTTTAAGTCAGGAGTGAAAG-CTGACAGCTTAACTGTCAAA-CGGCTACTGATACTGCCA-AACTAGAGTGAGATAGGAG-TAACTGGAACGTGTGGTGT-AGCGGTGAAATGCATAG--ATATCACACAGAACACCGA-TAGCGAAAGCAGGTTACTAGAT----CTCAACTGACACT--GAGGCACGAAGGCGT---GGGTAGCAAACAGG	37	23	5	9	0	0	0	0	0	0	0	0	0	0	0	0	0	0	0	0	0
M01530_43_000000000-J3Y7D_1_2110_6905_16235	Otu0001	Sulcia	AACGGAGGATACAAGCGTT-ATCCGGAATTATTGGGTTT-AAAGGGTGCGTAGGTTGTT-TTTTAAGTCAGGAGTGAAAG-CTGACAGCTTAACTGTCAAA-CGGCTACTGATACTGTCA-AACTAGAGTGAGATAGGAG-TAACTGGAACGTGTGGTGT-AGCGGTGAGATGCATAG--ATATCACACAGAACACCGA-TAGCGAAAGCAGGTTACTAGAT----CTCAACTGACACT--GAGGCACGAAGGCGT---GGGTAGCAAACAGG	37	27	4	6	0	0	0	0	0	0	0	0	0	0	0	0	0	0	0	0	0
M01530_43_000000000-J3Y7D_1_1103_25197_7438	Otu0001	Sulcia	AACGGAGGATACCAGCGTT-ATCCGGAATTATTGGGTTT-AAAGGGTGCGTAGGTTGTT-TTTTAAGTCAGGAGTGAAAG-CTGACAGCTTAACTGTCAAA-CGGCTACTGATACTGTAA-AACTAGAGTGAGATAGGGG-TAACTGGAACGTGTGGTGT-AGCGGTGAAATGCATAG--ATATCACACAGAACACCGA-TAGCGAAAGCAGGTTACTAGAT----CTCAACTGACACT--GAGGCACGAAGGCGT---GGGTAGCAAACAGG	37	0	0	0	17	8	12	0	0	0	0	0	0	0	0	0	0	0	0	0	0
M01530_43_000000000-J3Y7D_1_2110_12160_17737	Otu0001	Sulcia	AACGGAGGATACAAGCGTT-ATCCGGAATTATTGGGTTT-AAAGGGTGCGTAGGTTGTT-TTTTAAGTCAGGAGTGAAAG-CTGACAGCTTAACTGTCGAA-CGGCTACTGATACTGTAA-AACTAGAGTGAGATAGGAG-TAACTGGAACGTGTGGTGT-AGCGGTGAAATGCATAG--ATATCACACAGAACACCGA-TAGCGAAAGCAGGTTACTAGAT----CTCAACTGACACT--GAGGCACGAAGGCGT---GGGTAGCAAACAGG	36	0	0	0	0	0	0	4	9	5	11	3	4	0	0	0	0	0	0	0	0
M01530_32_000000000-CT392_1_1115_11827_14337	Otu0001	Sulcia	AACGGAGGATACAAGCGTT-ATCCGGAATTATTGGGTTT-AAAGGGTGCGTAGGTTGTT-TTTTAAGTCAGGAGTGAAAG-CTGACAGCTTAACTGTCAAA-CGGCTACTGATACTGTAA-AACTAGAGTGAGATAGGAG-TAACTGGAACGTGTGGTGT-AGCAGTGAAATGCATAG--ATATCACACAGAACACCGA-TAGCGAAAGCAGGTTACTAGAT----CTCAACTGACACT--GAGGCACGAAGGCGT---GGGTAGCAAACAGG	36	0	0	0	0	0	0	10	5	6	6	7	2	0	0	0	0	0	0	0	0
M01530_32_000000000-CT392_1_2104_16496_19117	Otu0001	Sulcia	GACAGAGGATACAAGCGTT-ATCCGGAATTATTGGGTTT-AAAGGGTGCGTAGGTGGTT-TTTTAAGTCAGTAGTGAAAT-ATGACAGCTTAACTGTCAAA-CTGCTACTGATACTGTAA-AACTAGAGTGAGGTAGGAG-TAACTGGAACGTGTGGTGT-AGCGGTGAAATGCATAG--ATATCACACAGAACACCGA-TAGCGAAAGCAGGTTACTAGAT----CTCAACTGACACT--GAGGCACGAAGGCGT---GGGTGGCAAACAGG	36	0	0	0	0	0	0	0	0	0	0	0	0	10	8	3	2	8	2	3	0
M01530_43_000000000-J3Y7D_1_2110_15249_9622	Otu0001	Sulcia	AACGGGGGATACAAGCGTT-ATCCGGAATTATTGGGTTT-AAAGGGTGCGTAGGTTGTT-TTTTAAGTCAGGAGTGAAAG-CTGACAGCTTAACTGTCAAA-CGGCTACTGATACTGTCA-AACTAGAGTGAGATAGGAG-TAACTGGAACGTGTGGTGT-AGCGGTGAAATGCATAG--ATATCACACAGAACACCGA-TAGCGAAAGCAGGTTACTAGAT----CTCAACTGACACT--GAGGCACGAAGGCGT---GGGTAGCAAACAGG	36	20	10	6	0	0	0	0	0	0	0	0	0	0	0	0	0	0	0	0	0
M01530_43_000000000-J3Y7D_1_2110_7214_7292	Otu0001	Sulcia	AACGGAGGATACAAGCGTT-ATCCGGAATTATTGGGTTT-AAAGGGTGCGTAGGTTGTT-TTTTAAGTCAGGAGTGAAAG-CTGACAGCTTAACTGTCAAA-CGGCTACTGGTACTGTAA-AACTAGAGTGAGATAGGAG-TAACTGGAACGTGTGGTGT-AGCGGTGAAATGCATAG--ATATCACACAGAACACCGA-TAGCGAAAGCAGGTTACTAGAT----CTCAACTGACACT--GAGGCACGAAGGCGT---GGGTAGCAAACAGG	36	0	0	0	0	0	0	9	7	7	5	6	2	0	0	0	0	0	0	0	0
M01530_43_000000000-J3Y7D_1_2104_12483_18894	Otu0001	Sulcia	TACAGAGGATACAAGCGTT-ATCCGGAATTATTGGGTTT-AAAGGGTGCGTAGGTGGTT-TTTTAAGTCAGTAGTGAAAT-ATGACAGCTTAACTGTCAAA-CTGCTACTGATACTGTAA-AACTAGAGTGAGGTAGGAG-TAACTGGAACGTGTGGTGT-AGCGGTGAAATGCATAG--ATATCACACAGAACACCGA-TAGCGAAAGCAGGTTACTAGAT----CTCAACTGACACT--GAGGCACGAAGGCGT---GGGTAGCAAACAGT	36	0	0	0	0	0	0	0	0	0	0	0	0	0	0	9	17	0	5	5	0
M01530_43_000000000-J3Y7D_1_2108_16262_16013	Otu0001	Sulcia	AACGGAGGATACAAGCGTT-ATCCGGAATTATTGGGTTT-AAAGGGTGCGTAGGTTGTT-TTTTAAGTCAGGAGTGAAAG-CTGACAGCTTAACTGTCAAA-CGGCTACTGATACTGTCA-AACTAGAGTGAGATAGGAG-TAACTGGAACGTGTGGTGT-AGCGGTGAAATGCATAG--ATATCACACAGAACACCGA-TAGCGAAAGCAGGTTACTAGAT----CTCAACTGACGCT--GATACACTAAAGCGT---GGGGAGCAAACAGG	36	20	7	9	0	0	0	0	0	0	0	0	0	0	0	0	0	0	0	0	0
M01530_32_000000000-CT392_1_2112_22771_3126	Otu0001	Sulcia	AACGGAGGATACAAGCGTT-ATCCGGAATTATTGGGTTT-AAGGGGTGCGTAGGTTGTT-TTTTAAGTCAGGAGTGAAAG-CTGACAGCTTAACTGTCAAA-CGGCTACTGATACTGTCA-AACTAGAGTGAGATAGGAG-TAACTGGAACGTGTGGTGT-AGCGGTGAAATGCATAG--ATATCACACAGAACACCGA-TAGCGAAAGCAGGTTACTAGAT----CTCAACTGACACT--GAGGCACGAAGGCGT---GGGTAGCAAACAGG	36	29	5	2	0	0	0	0	0	0	0	0	0	0	0	0	0	0	0	0	0
M01530_43_000000000-J3Y7D_1_2114_25771_3777	Otu0001	Sulcia	AACGGAGGATACCAGCGTT-ATCCGGAATTATTGGGTTT-AAAGGGTGCGTAGGTTGTT-TTTTAAGTCAGGAGTGAAAG-CTGACAGCTTAACTGTCAAA-CGGCTACTGATACTGTAA-AACTAGAGTGAGATAGGAG-TAACTGGAACGTGTGGTGT-AGCGGTGAAATGCATAG--ATATCGCACAGAACACCGA-TAGCGAAAGCAGGTTACTAGAT----CTCAACTGACACT--GAGGCACGAAGGCGT---GGGTAGCAAACAGG	36	0	0	0	17	12	7	0	0	0	0	0	0	0	0	0	0	0	0	0	0
M01530_32_000000000-CT392_1_2105_3977_15568	Otu0001	Sulcia	AACGGAGGATACAAGCGTT-ATCCGGAATTATTGGGTTT-AGAGGGTGCGTAGGTTGTT-TTTTAAGTCAGGAGTGAAAG-CTGACAGCTTAACTGTCAAA-CGGCTACTGATACTGTAA-AACTAGAGTGAGATAGGAG-TAACTGGAACGTGTGGTGT-AGCGGTGAAATGCATAG--ATATCACACAGAACACCGA-TAGCGAAAGCAGGTTACTAGAT----CTCAACTGACACT--GAGGCACGAAGGCGT---GGGTAGCAAACAGG	36	0	0	0	0	0	0	6	2	6	6	8	8	0	0	0	0	0	0	0	0
M01530_32_000000000-CT392_1_1109_26637_8855	Otu0001	Sulcia	GACAGAGGATACAAGCGTT-ATCCGGAATTATTGGGTTT-AAAGGGTGCGTAGGTGGTT-TTTTAAGTCAGTAGTGAAAT-ATGACAGCTTAACTGTCAAA-CTGCTACTGATACCGTAA-AACTAGAGTGAGGTAGGAG-TAACTGGAACGTGTGGTGT-AGCGGTGAAATGCATAG--ATATCACACAGAACACCGA-TAGCGAAAGCAGGTTACTAGAT----CTCAACTGACACT--GAGGCACGAAGGCGT---GGGTAGCAAACAGG	36	0	0	0	0	0	0	0	0	0	0	0	0	8	7	1	2	10	4	4	0
M01530_43_000000000-J3Y7D_1_2117_21561_16625	Otu0001	Sulcia	GACAGAGGATACAAGCGTT-ATCCGGAATTATTGGGTTT-AAAGGGTGCGTAGGTGGTT-TTTTAAGTCAGTAGTGAAAT-ATGACAGCTTAACTGTCAAA-CTGCTACTGATACTGTAA-AACTAGAGTGAGGTAGGAG-TAACTGGAACGTGTGGTGT-AGCGGTGAAATGCATAG--ATATCACACAGAACACCGA-TAGCGAAAGCAGGTTACTAGAT----CTCAACTGACACT--GAGGCACGAAGGCGT---GGGCAGCAAACAGG	36	0	0	0	0	0	0	0	0	0	0	0	0	4	6	2	6	8	3	7	0
M01530_43_000000000-J3Y7D_1_2116_9131_18527	Otu0001	Sulcia	AACGGAGGATACAAGCGTT-ATCCGGAATTATTGGGTTT-AAAGGGTGCGTAGGTTGTT-TTTTAAGTCAGGAGTGAAAG-CTGACAGCTTAACTGTCAAA-CGGCTACTGATACTGTCA-AACTAGAGTGAGATAGGAG-TAACTGGAACGTGTGGTGT-AGCGGTGAAATGCATAG--ATATCACGCAGAACACCGA-TAGCGAAAGCAGGTTACTAGAT----CTCAACTGACACT--GAGGCACGAAGGCGT---GGGTAGCAAACAGG	36	24	8	4	0	0	0	0	0	0	0	0	0	0	0	0	0	0	0	0	0
M01530_43_000000000-J3Y7D_1_2112_14216_12128	Otu0001	Sulcia	AACGGAGGATACCAGCGTT-ATCCGGAATTATTGGGTTT-AAAGGGTGCGTAGGTTGTT-TTTTAGGTCAGGAGTGAAAG-CTGACAGCTTAACTGTCAAA-CGGCTACTGATACTGTAA-AACTAGAGTGAGATAGGAG-TAACTGGAACGTGTGGTGT-AGCGGTGAAATGCATAG--ATATCACACAGAACACCGA-TAGCGAAAGCAGGTTACTAGAT----CTCAACTGACACT--GAGGCACGAAGGCGT---GGGTAGCAAACAGG	36	0	0	0	8	13	15	0	0	0	0	0	0	0	0	0	0	0	0	0	0
M01530_32_000000000-CT392_1_1101_16424_11869	Otu0001	Sulcia	AACGGAGGATACAAGCGTT-ATCCGGAATTATTGGGTTT-AAAGGGTGCGTAGGTTGTT-TTTTAAGTCAGGAGTGAAAG-CTGACAGCTTAACTGTCAAA-CGGCTACTGATACTGTAA-AACTAGAGTGAGATAGGAG-TAACTGGAACGTGTGGTGT-GGCGGTGAAATGCATAG--ATATCACACAGAACACCGA-TAGCGAAAGCAGGTTACTAGAT----CTCAACTGACACT--GAGGCACGAAGGCGT---GGGTAGCAAACAGG	35	0	0	0	0	0	0	6	4	6	10	8	1	0	0	0	0	0	0	0	0
M01530_43_000000000-J3Y7D_1_2104_14292_9647	Otu0001	Sulcia	AACGGAGGATACAAGCGTT-ATCCGGAATTATTGGGTTT-AAAGGGTGCGTAGGTTGTT-TTTTAAGTCAGGAGTGAAAG-CTGACAGCTTAACTGTCAAA-CGGCTACTGATACTGTAA-AACTAGAGTGAGATAGGAG-TAACTGGAACGTGTGGTGT-AGCGGTGAAATGCATAG--ATATCACACAGAACGCCGA-TAGCGAAAGCAGGTTACTAGAT----CTCAACTGACACT--GAGGCACGAAGGCGT---GGGTAGCAAACAGG	35	0	0	0	0	0	0	10	1	4	14	2	4	0	0	0	0	0	0	0	0
M01530_43_000000000-J3Y7D_1_1107_13986_13952	Otu0001	Sulcia	GACAGAGGATACAAGCGTT-ATCCGGAATTATTGGGTTT-AAAGGGTGCGTAGGTGGTT-TTTTAAGTCAGTAGTGAAAT-ATGACAGCTTAACTGTCAAA-CTGCTACCGATACTGTAA-AACTAGAGTGAGGTAGGAG-TAACTGGAACGTGTGGTGT-AGCGGTGAAATGCATAG--ATATCACACAGAACACCGA-TAGCGAAAGCAGGTTACTAGAT----CTCAACTGACACT--GAGGCACGAAGGCGT---GGGTAGCAAACAGG	35	0	0	0	0	0	0	0	0	0	0	0	0	6	9	3	1	11	3	2	0
M01530_43_000000000-J3Y7D_1_2116_11868_23693	Otu0001	Sulcia	GACAGAGGATACAAGCGTT-ATCCGGAATTATTGGGTTT-AAAGGGTGCGTAGGTGGTT-TTTTAAGTCAGTAGTGAAAT-ATGACAGCTTAACTGTCAAA-CTGCTACTGATACTGTAA-AACTAGAGTGAGGTAGGAG-TAACTGGAACGTGTGGTGT-AGCGGTGAAATGCATAG--ATATCACACAGAACACCGA-TAGCGAAAGCAGGTTACTAGGT----CTCAACTGACACT--GAGGCACGAAGGCGT---GGGTAGCAAACAGG	35	0	0	0	0	0	0	0	0	0	0	0	0	11	9	3	2	7	0	3	0
M01530_32_000000000-CT392_1_1109_16734_8316	Otu0001	Sulcia	AACGGAGGATACAAGCGTT-ATCCGGAATTATTGGGTTT-AAAGGGTGCGTAGGTTGTT-TTTTAAGTCAGGAGTGAAAG-CTGACAGCTTAACTGTCAAA-CGGCTACTGATACTGTAA-AACTAGAGTGAGATAGGAG-TAACTGGAACGTGTGGTGT-AGCGGTGAAATGCATAG--ATATCACACAGAACACCGA-TAGCGAAAGCAGGTTACTAGAT----CTCGACTGACACT--GAGGCACGAAGGCGT---GGGTAGCAAACAGG	35	0	0	0	0	0	0	7	7	6	8	5	2	0	0	0	0	0	0	0	0
M01530_32_000000000-CT392_1_2119_28028_11973	Otu0001	Sulcia	AACAGAGGATACAAGCGTT-ATCCGGAATTATTGGGTTT-AAAGGGTGCGTAGGTTGTT-TTTTAAGTCAGGAGTGAAAG-CTGACAGCTTAACTGTCAAA-CGGCTACTGATACTGTAA-AACTAGAGTGAGATAGGAG-TAACTGGAACGTGTGGTGT-AGCGGTGAAATGCATAG--ATATCACACAGAACACCGA-TAGCGAAAGCAGGTTACTAGAT----CTCAACTGACACT--GAGGCACGAAGGCGT---GGGTAGCAAACAGG	35	0	0	0	0	1	0	4	4	4	12	7	3	0	0	0	0	0	0	0	0
M01530_32_000000000-CT392_1_2104_12085_15407	Otu0001	Sulcia	AACGGAGGATACAAGCGTT-ATCCGGAATTATTGGGTTT-AAAGGGTGCGTAGGTTGTT-TTTTAAGTCAGGAGTGAAAG-CTGACAGCTTAACTGTCAAA-CGGCTACTGATACTGTCA-AACTAGAGTGAGATAGGAG-TAACTGGAACGTGTGGTGT-AGCGGTGAAATGCATAG--ATATCACACAGAACACCGA-TAGCGAAAGCAGGTTACTAGAT----CCCAACTGACACT--GAGGCACGAAGGCGT---GGGTAGCAAACAGG	35	25	4	6	0	0	0	0	0	0	0	0	0	0	0	0	0	0	0	0	0
M01530_43_000000000-J3Y7D_1_1115_21233_21757	Otu0001	Sulcia	AACGGAGGATACAAGCGTT-ATCCGGAATTATTGGGTTT-AAAGGGTGCGTAGGTTGTT-TTTTAAGTCAGGAGTGAAAG-CTGACAGCTTAACTGTCAAA-CGGCTACTGATACTGTAA-AACTAGAGTGAGATAGGAG-TAACTGGAACGTGTGGTGT-AGTGGTGAAATGCATAG--ATATCACACAGAACACCGA-TAGCGAAAGCAGGTTACTAGAT----CTCAACTGACACT--GAGGCACGAAGGCGT---GGGTAGCAAACAGG	35	0	0	0	0	0	0	7	5	4	11	3	5	0	0	0	0	0	0	0	0
M01530_43_000000000-J3Y7D_1_2106_21065_14187	Otu0001	Sulcia	AACGGAGGATACCAGCGTT-ATCCGGAATTATTGGGTTT-AAGGGGTGCGTAGGTTGTT-TTTTAAGTCAGGAGTGAAAG-CTGACAGCTTAACTGTCAAA-CGGCTACTGATACTGTAA-AACTAGAGTGAGATAGGAG-TAACTGGAACGTGTGGTGT-AGCGGTGAAATGCATAG--ATATCACACAGAACACCGA-TAGCGAAAGCAGGTTACTAGAT----CTCAACTGACACT--GAGGCACGAAGGCGT---GGGTAGCAAACAGG	35	0	0	0	17	12	5	0	0	0	0	0	1	0	0	0	0	0	0	0	0
M01530_32_000000000-CT392_1_1116_6424_12524	Otu0001	Sulcia	GACAGAGGATACAAGCGTT-ATCCGGAATTATTGGGTTT-AAAGGGTGCGTAGGTGGTT-TTTTAAGTCAGTAGTGAAAT-ATGACAGCTTAACTGTCAAA-CTGCTACTGATACTGTAA-AACTAGAGTGAGGTAGGAG-TAACTGGAACGTGTGGTGT-AGCGGTGAAATGCATAG--ATATCACACAGAACACCGA-TGGCGAAAGCAGGTTACTAGAT----CTCAACTGACACT--GAGGCACGAAGGCGT---GGGTAGCAAACAGG	35	0	0	0	0	0	0	0	0	0	0	0	0	10	5	1	1	12	3	3	0
M01530_43_000000000-J3Y7D_1_2114_26393_11331	Otu0001	Sulcia	AACGGAGGATACCAGCGTT-ATCCGGAATTATTGGGTTT-AAAGGGTGCGTAGGTTGTT-TTTTAAGTCAGGAGTGAAAG-CTGACAGCTTAACTGTCAAA-CGGCTACTGATACTGTAA-AACTAGAGTGAGATAGGAG-TAACTGGAACGTGTGGTGT-AGCGGTGAAGTGCATAG--ATATCACACAGAACACCGA-TAGCGAAAGCAGGTTACTAGAT----CTCAACTGACACT--GAGGCACGAAGGCGT---GGGTAGCAAACAGG	35	0	0	0	16	12	7	0	0	0	0	0	0	0	0	0	0	0	0	0	0
M01530_32_000000000-CT392_1_1108_3369_7287	Otu0001	Sulcia	GACAGAGGATACAAGCGTT-ATCCGGAATTATTGGGTTT-AAAGGGTGCGTAGGTGGTT-TTTTAAGTCAGTAGTGAAAT-ATGACAGCTTAACTGTCAAA-CTGCTACTGATACTGTAA-AACTAGAGTGAGGTAGGAG-TAACTGGAACGTGTGGTGT-AGCGGTGAAATGCATAG--ATATCACACAGAACACCGA-TAGCGAAAGCAGGTCACTAGAT----CTCAACTGACACT--GAGGCACGAAGGCGT---GGGTAGCAAACAGG	35	0	0	0	0	0	0	0	0	0	0	0	0	9	4	3	6	6	3	4	0
M01530_32_000000000-CT392_1_1101_5751_13306	Otu0001	Sulcia	AACGGAGGATACAAGCGTT-ATCCGGAATTATTGGGTTT-AAAGGGTGCGTAGGTTGTT-TTTTAAGTCAGGAGTGAAAG-CTGACAGCTTAACTGTCAAA-CGGCTACTGATACTGTAA-AACTAGAGTGAGATAGGAG-TAACTGGAACGTGTGGTGT-AGCGGTGAAATGCATAG--ATATCACACAGAACACCGA-TAGCGAAAGCAGGTTACTGGAT----CTCAACTGACACT--GAGGCACGAAGGCGT---GGGTAGCAAACAGG	35	0	0	0	0	0	0	5	3	10	6	5	6	0	0	0	0	0	0	0	0
M01530_43_000000000-J3Y7D_1_2102_6532_19167	Otu0001	Sulcia	GACAGAGGATACAAGCGTT-ATCCGGAATTATTGGGTTT-AAAGGGTGCGTAGGTGGTT-TTTTAAGTCAGTAGTGAAAT-ATGACAGCTTAACTGTCAAA-CTGCCACTGATACTGTAA-AACTAGAGTGAGGTAGGAG-TAACTGGAACGTGTGGTGT-AGCGGTGAAATGCATAG--ATATCACACAGAACACCGA-TAGCGAAAGCAGGTTACTAGAT----CTCAACTGACACT--GAGGCACGAAGGCGT---GGGTAGCAAACAGG	35	0	0	0	0	0	0	0	0	0	0	0	0	6	7	4	3	7	3	5	0
M01530_32_000000000-CT392_1_2117_24791_4593	Otu0001	Sulcia	AACGGAGGATACCAGCGTT-ATCCGGAATTATTGGGTTT-AAAGGGTGCGTAGGTTGTT-TTTTAAGTCAGGAGTGAAAG-CTGACAGCTTAACTGTCAAA-CGGCTACTGATACTGTAA-AACTAGAGTGAGATAGGAG-TAACTGGAACGTGTGGTGT-AGCGGTGAAATGCATAG--ATATCACACAGAACACCGA-TAGCGAAAGCAGGTTACTAGAT----CTCAACTGACACT--GAGGCACGAGGGCGT---GGGTAGCAAACAGG	35	0	0	0	12	14	9	0	0	0	0	0	0	0	0	0	0	0	0	0	0
M01530_43_000000000-J3Y7D_1_2113_21410_8852	Otu0001	Sulcia	AACGGAGGATACAAGCGTT-ATCCGGAATTATTGGGTTT-AAAGGGTGCGTAGGTTGTT-TTTTAAGTCAGGAGTGAAAG-CTGACAGCTTAACTGTCAAA-CGGCTACTGATACTGTCA-AACTAGAGTGAGATAGGGG-TAACTGGAACGTGTGGTGT-AGCGGTGAAATGCATAG--ATATCACACAGAACACCGA-TAGCGAAAGCAGGTTACTAGAT----CTCAACTGACACT--GAGGCACGAAGGCGT---GGGTAGCAAACAGG	35	24	5	6	0	0	0	0	0	0	0	0	0	0	0	0	0	0	0	0	0
M01530_43_000000000-J3Y7D_1_1103_25182_7073	Otu0001	Sulcia	AACGGAGGATACCAGCGTT-ATCCGGAATTATTGGGTTT-AAAGGGTGCGTAGGTTGTT-TTTTAAGTCAGGAGTGAAAG-CTGACAGCTTAACTGTCAAA-CGGCTACTGATACTGTAA-AACTAGAGTGAGATAGGAG-TAACTGGAACGTGTGGTGT-AGCGGTGAAATGCGTAG--ATATCACACAGAACACCGA-TAGCGAAAGCAGGTTACTAGAT----CTCAACTGACACT--GAGGCACGAAGGCGT---GGGTAGCAAACAGG	35	0	0	0	12	11	12	0	0	0	0	0	0	0	0	0	0	0	0	0	0
M01530_32_000000000-CT392_1_1109_26700_11047	Otu0001	Sulcia	AACGGAGGATACCAGCGTT-ATCCGGAATTATTGGGTTT-AAAGGGTGCGTAGGTTGTT-TTTTAAGTCAGGAGTGAAAG-CTGACAGCTTAACTGTCAAA-CGGCTACTGATACTGTAA-AACTAGAGTGAGATAGGAG-TAACTGGAACGTGTGGTGT-AGCGGTGAAATGCATAG--ATATCACACAGGACACCGA-TAGCGAAAGCAGGTTACTAGAT----CTCAACTGACACT--GAGGCACGAAGGCGT---GGGTAGCAAACAGG	35	0	0	0	10	12	13	0	0	0	0	0	0	0	0	0	0	0	0	0	0
M01530_32_000000000-CT392_1_1112_23521_12795	Otu0001	Sulcia	AACGGAGGATACCAGCGTT-ATCCGGAATTATTGGGTTT-AAAGGGTGCGTAGGTTGTT-TTTTAAGCCAGGAGTGAAAG-CTGACAGCTTAACTGTCAAA-CGGCTACTGATACTGTAA-AACTAGAGTGAGATAGGAG-TAACTGGAACGTGTGGTGT-AGCGGTGAAATGCATAG--ATATCACACAGAACACCGA-TAGCGAAAGCAGGTTACTAGAT----CTCAACTGACACT--GAGGCACGAAGGCGT---GGGTAGCAAACAGG	35	0	0	0	18	8	9	0	0	0	0	0	0	0	0	0	0	0	0	0	0
M01530_32_000000000-CT392_1_2111_18633_9782	Otu0001	Sulcia	GACAGAGGATACAAGCGTT-ATCCGGAATTATTGGGTTT-AAAGGGTGCGTAGGTGGTT-TTTTAAGTCAGTAGTGAAAT-ATGACAGCTTAACTGTCAAA-CTGCTACTGATACTGTAA-AACTAGAGTGAGGTAGGAG-TAACTGGGACGTGTGGTGT-AGCGGTGAAATGCATAG--ATATCACACAGAACACCGA-TAGCGAAAGCAGGTTACTAGAT----CTCAACTGACACT--GAGGCACGAAGGCGT---GGGTAGCAAACAGG	35	0	0	0	0	0	0	0	0	0	0	0	0	11	7	2	3	7	0	5	0
M01530_32_000000000-CT392_1_1104_14829_19705	Otu0001	Sulcia	AACGGAGGATACCAGCGTT-ATCCGGAATTATTGGGTTT-AAAGGGTGCGTAGGTTGTT-TTTTAAGTCAGGAGTGAAAG-CTGACAGCTTAACTGTCAAA-CGGCTACTGATACTGTAA-AACTAGAGTGAGATAGGAG-TAACTGGAACGTGTGGTGT-AGCGGTGAAATGCATAG--ATATCACACAGAACACCGA-TAGCGGAAGCAGGTTACTAGAT----CTCAACTGACACT--GAGGCACGAAGGCGT---GGGTAGCAAACAGG	34	0	0	0	16	7	11	0	0	0	0	0	0	0	0	0	0	0	0	0	0
M01530_32_000000000-CT392_1_1107_17407_18347	Otu0001	Sulcia	GACAGAGGATACAAGCGTT-ATCCGGAATTATTGGGTTT-AAAGGGTGCGTAGGTGGTT-TTTTAAGTCAGTAGTGAAAT-ATGACAGCTTAACTGTCAAA-CTGCTGCTGATACTGTAA-AACTAGAGTGAGGTAGGAG-TAACTGGAACGTGTGGTGT-AGCGGTGAAATGCATAG--ATATCACACAGAACACCGA-TAGCGAAAGCAGGTTACTAGAT----CTCAACTGACACT--GAGGCACGAAGGCGT---GGGTAGCAAACAGG	34	0	0	0	0	0	0	0	0	0	0	0	0	8	4	4	6	8	3	1	0
M01530_32_000000000-CT392_1_2117_23331_16206	Otu0001	Sulcia	GACAGAGGATACAAGCGTT-ATCCGGAATTATTGGGTTT-AAAGGGTGCGTAGGTGGTT-TTTTAAGTCAGTAGTGAAAT-ATGACAGCTTAACTGTCAAA-CTGCTACTGATACTGTAA-AACTAGAGTGAGGTAGGAG-TAACTGGAACGTGTGGTGT-AGCGGTGAAATGCATAG--ATATCGCACAGAACACCGA-TAGCGAAAGCAGGTTACTAGAT----CTCAACTGACACT--GAGGCACGAAGGCGT---GGGTAGCAAACAGG	34	0	0	0	0	0	0	0	0	0	0	0	0	8	7	5	2	8	0	4	0
M01530_43_000000000-J3Y7D_1_2110_20696_18152	Otu0001	Sulcia	AACGGAGGATACAAGCGTT-ATCCGGAATTATTGGGTTT-AAAGGGTGCGTAGGTTGTT-TTTTAAGTCAGGAGTGAAAG-CTGACAGCTTAACTGTCAAA-CGGCTACTGATACTGTAA-AACTAGAGTGAGATAGGAG-TAACCGGAACGTGTGGTGT-AGCGGTGAAATGCATAG--ATATCACACAGAACACCGA-TAGCGAAAGCAGGTTACTAGAT----CTCAACTGACACT--GAGGCACGAAGGCGT---GGGTAGCAAACAGG	34	0	0	0	0	0	0	9	4	5	7	5	4	0	0	0	0	0	0	0	0
M01530_32_000000000-CT392_1_2107_19061_8318	Otu0001	Sulcia	AACGGAGGATACAAGCGTT-ATCCGGAATTATTGGGTTT-AAAGGGTGCGTAGGTTGTT-TTTTAAGTCAGGAGTGAAAG-CTGACAGCTTAACTGTCAAG-CGGCTACTGATACTGTCA-AACTAGAGTGAGATAGGAG-TAACTGGAACGTGTGGTGT-AGCGGTGAAATGCATAG--ATATCACACAGAACACCGA-TAGCGAAAGCAGGTTACTAGAT----CTCAACTGACACT--GAGGCACGAAGGCGT---GGGTAGCAAACAGG	34	24	6	4	0	0	0	0	0	0	0	0	0	0	0	0	0	0	0	0	0
M01530_32_000000000-CT392_1_2111_14912_5184	Otu0001	Sulcia	AACGGAGGATACAAGCGTT-ATCCGGAATTATTGGGTTT-AAAGGGTGCGTAGGTTGTT-TTTTAAGTCAGGAGTGAAAG-CTGACAGCTTAACTGTCAAA-CGGCTACTGATACTGTCA-AACTAGAGTGAGATAGGAG-TAACTGGAACGTGTGGTGT-AGCGGTGAAATGCATAG--ATATCACACGGAACACCGA-TAGCGAAAGCAGGTTACTAGAT----CTCAACTGACACT--GAGGCACGAAGGCGT---GGGTAGCAAACAGG	34	26	3	5	0	0	0	0	0	0	0	0	0	0	0	0	0	0	0	0	0
M01530_32_000000000-CT392_1_2118_4744_6442	Otu0001	Sulcia	GACAGAGGATACAAGCGTT-ATCCGGAATTATTGGGTTT-AAAGGGTGCGTAGGTGGTT-TTTTAAGTCAGTAGTGAAAT-ATGACAGCTTAACTGTCAAA-CTGCTACTGATACTGTAA-AACTAGAGTGAGGTAGGAG-TAACTGGAACGTGTGGTGT-AGCGGTGAAATGCATAG--ATATCACACAGAACACCGA-TAGCGAAAGCAGGTTACTAGAT----CTCAACTGACACT--GAGGCACGAAGGCGT---GTGTAGCAAACAGG	34	0	0	0	0	0	0	0	0	0	0	0	0	7	4	7	5	6	5	0	0
M01530_43_000000000-J3Y7D_1_2112_21570_16412	Otu0001	Sulcia	AACGGAGGGTACAAGCGTT-ATCCGGAATTATTGGGTTT-AAAGGGTGCGTAGGTTGTT-TTTTAAGTCAGGAGTGAAAG-CTGACAGCTTAACTGTCAAA-CGGCTACTGATACTGTCA-AACTAGAGTGAGATAGGAG-TAACTGGAACGTGTGGTGT-AGCGGTGAAATGCATAG--ATATCACACAGAACACCGA-TAGCGAAAGCAGGTTACTAGAT----CTCAACTGACACT--GAGGCACGAAGGCGT---GGGTAGCAAACAGG	34	18	5	11	0	0	0	0	0	0	0	0	0	0	0	0	0	0	0	0	0
M01530_43_000000000-J3Y7D_1_2103_20452_17479	Otu0001	Sulcia	AACGGAGGATACAAGCGTT-ATCCGGAATTATTGGGTTT-AAAGGGTGCGTAGGTTGTT-TTTTAAGTCAGGAGTGAAAG-CTGACAGCTTAACTGTCAAA-CGGCTACTGATACTGTCA-AACTAGAGTGAGATAGGAG-TAACTGGAACGTGTGGTGC-AGCGGTGAAATGCATAG--ATATCACACAGAACACCGA-TAGCGAAAGCAGGTTACTAGAT----CTCAACTGACACT--GAGGCACGAAGGCGT---GGGTAGCAAACAGG	34	22	2	10	0	0	0	0	0	0	0	0	0	0	0	0	0	0	0	0	0
M01530_32_000000000-CT392_1_1111_6668_9589	Otu0001	Sulcia	AACAGAGGATACAAGCGTT-ATCCGGAATTATTGGGTTT-AAAGGGTGCGTAGGTGGTT-TTTTAAGTCAGTAGTGAAAT-ATGACAGCTTAACTGTCAAA-CTGCTACTGATACTGTAA-AACTAGAGTGAGGTAGGAG-TAACTGGAACGTGTGGTGT-AGCGGTGAAATGCATAG--ATATCACACAGAACACCGA-TAGCGAAAGCAGGTTACTAGAT----CTCAACTGACACT--GAGGCACGAAGGCGT---GGGTAGCAAACAGG	34	0	0	0	0	0	0	0	0	0	0	0	0	4	4	8	5	2	2	9	0
M01530_43_000000000-J3Y7D_1_2101_10123_17022	Otu0001	Sulcia	AACGGAGGATACAAGCGTT-ATCCGGAATTATCGGGTTT-AAAGGGTGCGTAGGTTGTT-TTTTAAGTCAGGAGTGAAAG-CTGACAGCTTAACTGTCAAA-CGGCTACTGATACTGTAA-AACTAGAGTGAGATAGGAG-TAACTGGAACGTGTGGTGT-AGCGGTGAAATGCATAG--ATATCACACAGAACACCGA-TAGCGAAAGCAGGTTACTAGAT----CTCAACTGACACT--GAGGCACGAAGGCGT---GGGTAGCAAACAGG	34	0	0	0	0	0	0	3	3	0	10	13	5	0	0	0	0	0	0	0	0
M01530_43_000000000-J3Y7D_1_2111_17727_16638	Otu0001	Sulcia	GACAGAGGATACAAGCGTT-ATCCGGAATTATTGGGTTT-AAAGGGTGCGTAGGTGGTT-TTTTAAGTCAGTAGTGAAAT-ATGACAGCTTAACTGTCAAA-CTGCTACTGATACTGTAA-AACTAGAGTGAGGTAGGAG-TAACTGGAACGTGTGGTGT-AGCGGTGAAATGCATAG--ATATCACACAGAACACCGA-TAGCGAGAGCAGGTTACTAGAT----CTCAACTGACACT--GAGGCACGAAGGCGT---GGGTAGCAAACAGG	34	0	0	0	0	0	0	0	0	0	0	0	0	7	6	5	2	9	1	4	0
M01530_32_000000000-CT392_1_2104_7046_10995	Otu0001	Sulcia	AACGGAGGATACAAGCGTT-ATCCGGAATTATTGGGTCT-AAAGGGTGCGTAGGTTGTT-TTTTAAGTCAGGAGTGAAAG-CTGACAGCTTAACTGTCAAA-CGGCTACTGATACTGTAA-AACTAGAGTGAGATAGGAG-TAACTGGAACGTGTGGTGT-AGCGGTGAAATGCATAG--ATATCACACAGAACACCGA-TAGCGAAAGCAGGTTACTAGAT----CTCAACTGACACT--GAGGCACGAAGGCGT---GGGTAGCAAACAGG	34	0	0	0	0	0	0	10	4	6	1	10	3	0	0	0	0	0	0	0	0
M01530_43_000000000-J3Y7D_1_1115_25872_14990	Otu0001	Sulcia	AACGGAGGATACAAGCGTT-ATCCGGAGTTATTGGGTTT-AAAGGGTGCGTAGGTTGTT-TTTTAAGTCAGGAGTGAAAG-CTGACAGCTTAACTGTCAAA-CGGCTACTGATACTGTAA-AACTAGAGTGAGATAGGAG-TAACTGGAACGTGTGGTGT-AGCGGTGAAATGCATAG--ATATCACACAGAACACCGA-TAGCGAAAGCAGGTTACTAGAT----CTCAACTGACACT--GAGGCACGAAGGCGT---GGGTAGCAAACAGG	33	0	0	0	0	0	0	7	4	4	11	3	4	0	0	0	0	0	0	0	0
M01530_32_000000000-CT392_1_1115_10368_3206	Otu0001	Sulcia	AACGGAGGATACTAGCGTT-ATCCGGAATTATTGGGTTT-AAAGGGTGCGTAGGTTGTT-TTTTAAGTCAGGAGTGAAAG-CTGACAGCTTAACTGTCAAA-CGGCTACTGATACTGTAA-AACTAGAGTGAGATAGGAG-TAACTGGAACGTGTGGTGT-AGCGGTGAAATGCATAG--ATATCACACAGAACACCGA-TAGCGAAAGCAGGTTACTAGAT----CTCAACTGACACT--GAGGCACGAAGGCGT---GGGTAGCAAACAGG	33	0	0	0	14	1	12	1	0	2	0	1	2	0	0	0	0	0	0	0	0
M01530_43_000000000-J3Y7D_1_2102_24659_9352	Otu0001	Sulcia	GACAGAGGCTACAAGCGTT-ATCCGGAATTATTGGGTTT-AAAGGGTGCGTAGGTGGTT-TTTTAAGTCAGTAGTGAAAT-ATGACAGCTTAACTGTCAAA-CTGCTACTGATACTGTAA-AACTAGAGTGAGGTAGGAG-TAACTGGAACGTGTGGTGT-AGCGGTGAAATGCATAG--ATATCACACAGAACACCGA-TAGCGAAAGCAGGTTACTAGAT----CTCAACTGACACT--GAGGCACGAAGGCGT---GGGTAGCAAACAGG	33	0	0	0	0	0	0	0	0	0	0	0	0	1	1	12	5	1	2	11	0
M01530_32_000000000-CT392_1_2118_18097_11954	Otu0001	Sulcia	AACGGAGGATACCAGCGTT-ATCCGGAATTATTGGGTTT-AAAGGGTGCGTAGGTTGTT-TTTTAAGTCAGGAGTGAAAG-CTGACAGCTTAACTGTCAAA-CGGCTACTGATACTGTAA-AGCTAGAGTGAGATAGGAG-TAACTGGAACGTGTGGTGT-AGCGGTGAAATGCATAG--ATATCACACAGAACACCGA-TAGCGAAAGCAGGTTACTAGAT----CTCAACTGACACT--GAGGCACGAAGGCGT---GGGTAGCAAACAGG	33	0	0	0	17	9	7	0	0	0	0	0	0	0	0	0	0	0	0	0	0
M01530_43_000000000-J3Y7D_1_2116_24146_18189	Otu0001	Sulcia	AACGGAGGATACCAGCGTT-ATCCGGAATTATTGGGTTT-AAAGGGTGCGTAGGTTGTT-TTTTAAGTCAGGAGTGAAAG-CTGACAGCTTAACTGTCAAA-CGGCTACTGATACTGTAA-AACTAGAGTGAGATAGGAG-TAACTGGAACGTGTGGTGT-AGCGGTGAAATGCATAG--ATATCACACAGAACACCGA-TAGCGAAAGCAGGTTACTAGAT----CTCAACTGACACT--GAGGCACGAAGGCGT---GGGTAGCAAACGGG	33	0	0	0	10	10	13	0	0	0	0	0	0	0	0	0	0	0	0	0	0
M01530_32_000000000-CT392_1_1115_6622_20556	Otu0001	Sulcia	AACGGAGGATACAAGCGTT-ATCCGGAATTATTGGGTTT-AAAGGGTGCGTAGGTCGTT-TTTTAAGTCAGGAGTGAAAG-CTGACAGCTTAACTGTCAAA-CGGCTACTGATACTGTCA-AACTAGAGTGAGATAGGAG-TAACTGGAACGTGTGGTGT-AGCGGTGAAATGCATAG--ATATCACACAGAACACCGA-TAGCGAAAGCAGGTTACTAGAT----CTCAACTGACACT--GAGGCACGAAGGCGT---GGGTAGCAAACAGG	33	29	3	1	0	0	0	0	0	0	0	0	0	0	0	0	0	0	0	0	0
M01530_43_000000000-J3Y7D_1_2106_12976_18091	Otu0001	Sulcia	GACAGAGGATACAAGCGTT-ATCCGGAATTATTGGGTTT-AAAGGGTGCGTAGGTGGTT-TTTTAAGTCAGTAGTGAAAT-ATGACAGCTTAACTGTCAAA-CTGCTACTGATACTGTAA-AACTAGAGTGAGGTAGGAG-TAACTGGAACGTGTGGTGT-AGCGGTGAAATGCATAG--ATATCACACAGAACACCGA-TAGCGGAAGCAGGTTACTAGAT----CTCAACTGACACT--GAGGCACGAAGGCGT---GGGTAGCAAACAGG	33	0	0	0	0	0	0	0	0	0	0	0	0	7	4	3	5	9	0	5	0
M01530_32_000000000-CT392_1_1115_25353_6260	Otu0001	Sulcia	AACGGAGGATACAAGCGTT-ATCCGGAATTATTGGGTTT-AAAGGGTGCGTAGGTTGTT-TTTTAAGTCAGGAGTGAAAG-CTGACAGCTTAACTGTCAGA-CGGCTACTGATACTGTCA-AACTAGAGTGAGATAGGAG-TAACTGGAACGTGTGGTGT-AGCGGTGAAATGCATAG--ATATCACACAGAACACCGA-TAGCGAAAGCAGGTTACTAGAT----CTCAACTGACACT--GAGGCACGAAGGCGT---GGGTAGCAAACAGG	33	28	3	2	0	0	0	0	0	0	0	0	0	0	0	0	0	0	0	0	0
M01530_32_000000000-CT392_1_2114_22162_23634	Otu0001	Sulcia	GACAGAGGATACAAGCGTT-ATCCGGAATTATTGGGTTT-AAAGGGTGCGTAGGTGGTT-TTTTAAGTCAGTAGTGAAAT-ATGACAGCTTAACTGTCAAA-CTGCTACTGATACTGTAA-AACTAGAGTGAGGTAGGAG-TAACTGGAACGTGTGGTGT-AGCGGTGAAATGCATAG--ATATCACACAGAACACCGA-TAGCGAAAGCAGGTTACTAGAT----CTCAACTGACACT--GAGGCACGAAAGCGT---GGGGAGCAAACAGG	33	0	0	0	0	0	0	0	0	0	0	0	0	23	0	2	0	1	1	6	0
M01530_43_000000000-J3Y7D_1_2118_23616_4288	Otu0001	Sulcia	AACGGAGGATACAAGCGTT-ATCCGGAATTATTGGGTTT-AAAGGGTGCGTAGGTTGTT-TTTTAAGTCAGGAGTGAAAG-CTGACAGCTTAACTGTCAAA-CGGCTACTGATACTGTCA-AGCTAGAGTGAGATAGGAG-TAACTGGAACGTGTGGTGT-AGCGGTGAAATGCATAG--ATATCACACAGAACACCGA-TAGCGAAAGCAGGTTACTAGAT----CTCAACTGACACT--GAGGCACGAAGGCGT---GGGTAGCAAACAGG	33	20	8	5	0	0	0	0	0	0	0	0	0	0	0	0	0	0	0	0	0
M01530_43_000000000-J3Y7D_1_2106_19565_16540	Otu0001	Sulcia	AACGGAGGATACAAGCGTT-ATCCGGAATTATTGGGTTT-AAAGGGTGCGTAGGTTGTT-TTTTAAGTCAGGAGTGAAAG-CTGACAGCTTAACTGTCAAA-CGGCTACTGATACTGTCA-AACTAGAGTGAGATAGGAG-TAACTGGAACGTGTGGTGT-AGCGGTGAAATGCATAG--ATATCACACAGAACACCGA-TAGCGAAAGCAGGTTACTAGGT----CTCAACTGACACT--GAGGCACGAAGGCGT---GGGTAGCAAACAGG	33	29	1	3	0	0	0	0	0	0	0	0	0	0	0	0	0	0	0	0	0
M01530_43_000000000-J3Y7D_1_2110_19464_5158	Otu0001	Sulcia	AACGGAGGATACCAGCGTT-ATCCGGAATTATTGGGTTT-AAAGGGTGCGTAGGTTGTT-TTTTAAGTCAGGAGTGAAAG-CTGACAGCTTAACTGTCAAG-CGGCTACTGATACTGTAA-AACTAGAGTGAGATAGGAG-TAACTGGAACGTGTGGTGT-AGCGGTGAAATGCATAG--ATATCACACAGAACACCGA-TAGCGAAAGCAGGTTACTAGAT----CTCAACTGACACT--GAGGCACGAAGGCGT---GGGTAGCAAACAGG	33	0	0	0	14	12	7	0	0	0	0	0	0	0	0	0	0	0	0	0	0
M01530_43_000000000-J3Y7D_1_2112_16835_3737	Otu0001	Sulcia	AACGGAGGATACCAGCGTT-ATCCGGAATTATTGGGTTT-AAAGGGCGCGTAGGTTGTT-TTTTAAGTCAGGAGTGAAAG-CTGACAGCTTAACTGTCAAA-CGGCTACTGATACTGTAA-AACTAGAGTGAGATAGGAG-TAACTGGAACGTGTGGTGT-AGCGGTGAAATGCATAG--ATATCACACAGAACACCGA-TAGCGAAAGCAGGTTACTAGAT----CTCAACTGACACT--GAGGCACGAAGGCGT---GGGTAGCAAACAGG	33	0	0	0	12	8	13	0	0	0	0	0	0	0	0	0	0	0	0	0	0
M01530_32_000000000-CT392_1_1107_10448_17987	Otu0001	Sulcia	GACAGAGGATACAAGCGTT-ATCCGGAATTATTGGGTTT-AAAGGGTGCGTAGGTGGTT-TTTTAAGTCAGCAGTGAAAT-ATGACAGCTTAACTGTCAAA-CTGCTACTGATACTGTAA-AACTAGAGTGAGGTAGGAG-TAACTGGAACGTGTGGTGT-AGCGGTGAAATGCATAG--ATATCACACAGAACACCGA-TAGCGAAAGCAGGTTACTAGAT----CTCAACTGACACT--GAGGCACGAAGGCGT---GGGTAGCAAACAGG	33	0	0	0	0	0	0	0	0	0	0	0	0	10	6	3	1	5	1	7	0
M01530_32_000000000-CT392_1_1110_9254_17559	Otu0001	Sulcia	AACGGAGGATACAAGCGTT-ATCCGGAATTATTGGGTTT-AAAGGGTGCGTAGGTTGTT-TTTTAAGTCAGGAGTGAAAG-CTGACAGCTTAACTGTCAAA-CGGCCACTGATACTGTAA-AACTAGAGTGAGATAGGAG-TAACTGGAACGTGTGGTGT-AGCGGTGAAATGCATAG--ATATCACACAGAACACCGA-TAGCGAAAGCAGGTTACTAGAT----CTCAACTGACACT--GAGGCACGAAGGCGT---GGGTAGCAAACAGG	33	0	0	0	1	0	0	5	6	7	8	1	5	0	0	0	0	0	0	0	0
M01530_43_000000000-J3Y7D_1_2103_27351_19672	Otu0001	Sulcia	AACGGAGGCTACCAGCGTT-ATCCGGAATTATTGGGTTT-AAAGGGTGCGTAGGTTGTT-TTTTAAGTCAGGAGTGAAAG-CTGACAGCTTAACTGTCAAA-CGGCTACTGATACTGTAA-AACTAGAGTGAGATAGGAG-TAACTGGAACGTGTGGTGT-AGCGGTGAAATGCATAG--ATATCACACAGAACACCGA-TAGCGAAAGCAGGTTACTAGAT----CTCAACTGACACT--GAGGCACGAAGGCGT---GGGTAGCAAACAGG	33	0	0	0	0	12	21	0	0	0	0	0	0	0	0	0	0	0	0	0	0
M01530_43_000000000-J3Y7D_1_2116_7657_17443	Otu0001	Sulcia	AACGGAGGATACAAGCGTT-ATCCGGAATTATTGGGTTT-AAAGGGTGCGTAGGTTGTT-TTTTAGGTCAGGAGTGAAAG-CTGACAGCTTAACTGTCAAA-CGGCTACTGATACTGTCA-AACTAGAGTGAGATAGGAG-TAACTGGAACGTGTGGTGT-AGCGGTGAAATGCATAG--ATATCACACAGAACACCGA-TAGCGAAAGCAGGTTACTAGAT----CTCAACTGACACT--GAGGCACGAAGGCGT---GGGTAGCAAACAGG	33	23	3	7	0	0	0	0	0	0	0	0	0	0	0	0	0	0	0	0	0
M01530_32_000000000-CT392_1_2119_16918_14971	Otu0001	Sulcia	AACGGAGGATACAAGCGTT-ATCCGGAATTATTGGGTTT-AAAGGGTGCGTAGGTTGTT-TTTTAAGTCAGGAGTGAAAG-CTGACAGCTTAACTGTCAAA-CGGCTACTGATACTGTCA-AACTAGAGTGAGATAGGAG-TAACTGGAACGTGTGGTGT-AGCGGTGAAATGCATAG--ATATCACACAGAACACCGA-TAGCGAAAGCAGGTTACTAGAT----CTCAACTGACACT--GAGGCACGGAGGCGT---GGGTAGCAAACAGG	33	28	2	3	0	0	0	0	0	0	0	0	0	0	0	0	0	0	0	0	0
M01530_32_000000000-CT392_1_1104_10364_15751	Otu0001	Sulcia	AACGGAGGATACAAGCGTT-ATCCGGAATTATTGGGTTT-AAAGGGTGCGTAGGTTGTT-TTTTAAGTCAGGAGTGAAAG-CTGACAGCTTAACTGTCAAA-CGGCTACTGATACTGTAA-AACTAGAGTGAGATAGGAG-TAACTGGAACGTGTGGTGT-AGCGGTGAAATGCATAG--ATATCACACAGGACACCGA-TAGCGAAAGCAGGTTACTAGAT----CTCAACTGACACT--GAGGCACGAAGGCGT---GGGTAGCAAACAGG	33	0	0	0	0	0	0	5	2	6	10	4	6	0	0	0	0	0	0	0	0
M01530_32_000000000-CT392_1_1110_22462_13081	Otu0001	Sulcia	AACGGAGGATACAAGCGTT-ATCCGGAATTATTGGGTTT-AAAGGGTGCGTAGGTTGTT-TTTTAAGTCAGGAGTGAAAG-CTGACAGCTTAACTGTCAAA-CGGCTACTGATACCGTCA-AACTAGAGTGAGATAGGAG-TAACTGGAACGTGTGGTGT-AGCGGTGAAATGCATAG--ATATCACACAGAACACCGA-TAGCGAAAGCAGGTTACTAGAT----CTCAACTGACACT--GAGGCACGAAGGCGT---GGGTAGCAAACAGG	33	26	5	2	0	0	0	0	0	0	0	0	0	0	0	0	0	0	0	0	0
M01530_32_000000000-CT392_1_2111_23110_22941	Otu0001	Sulcia	GACAGAGGATACAAGCGTT-ATCCGGAATTATTGGGTTT-AAAGGGTGCGTAGGTGGTT-TTTTAAGTCAGTAGTGAAAT-ATGACAGCTTAACTGTCAAA-CTGCTACTGATACTGTAA-AACTAGAGTGAGGTAGGAG-TAACTGGAACGTGTGGTGT-AGCGGTGAAATGCATAG--ATATCACACAGAACACCGA-TAGCGAAAGCAGGTTACTAGAT----CTCAGCTGACACT--GAGGCACGAAGGCGT---GGGTAGCAAACAGG	33	0	0	0	0	0	0	0	0	0	0	0	0	11	9	2	1	4	2	4	0
M01530_32_000000000-CT392_1_1108_6641_13503	Otu0001	Sulcia	AACGGAGGATACCAGCGTT-ATCCGGAATTATTGGGTTT-AAAGGGTGCGTAGGTTGTT-TTTTAAGTCAGGAGTGAAAG-CTGACAGCTTAACTGTCAAA-CGGCTACTGATACTGTAA-AACTAGAGTGAGATAGGAG-TAACTGGAACGTGTGGTGT-AGCGGCGAAATGCATAG--ATATCACACAGAACACCGA-TAGCGAAAGCAGGTTACTAGAT----CTCAACTGACACT--GAGGCACGAAGGCGT---GGGTAGCAAACAGG	33	0	0	0	14	10	9	0	0	0	0	0	0	0	0	0	0	0	0	0	0
M01530_43_000000000-J3Y7D_1_1101_15523_2383	Otu0001	Sulcia	AACGGAGGATACAAGCGTT-ATCCGGAATTATTGGGTTT-AAAGGGTGCGTAGGTTGTT-TTTTAAGTCAGGAGTGAAAG-CTGACAGCTTAACTGTCAAA-CGGCTACTGATACTGTCA-AACTAGAGTGAGATAGGAG-TAACTGGAACGTGTGGTGT-AGCGGTGAAATGCATAG--ATATCGCACAGAACACCGA-TAGCGAAAGCAGGTTACTAGAT----CTCAACTGACACT--GAGGCACGAAGGCGT---GGGTAGCAAACAGG	33	26	4	3	0	0	0	0	0	0	0	0	0	0	0	0	0	0	0	0	0
M01530_43_000000000-J3Y7D_1_2114_9363_17292	Otu0001	Sulcia	AACGGAGGATACAAGCGTT-ATCCGGAATTATTGGGTTT-AAAGGGTGCGTAGGTTGTT-TTTTAAGTCAGGAGTGAAAG-CTGACAGCTTAACTGTCAAA-CGGCTACTGATACTGTAA-GACTAGAGTGAGATAGGAG-TAACTGGAACGTGTGGTGT-AGCGGTGAAATGCATAG--ATATCACACAGAACACCGA-TAGCGAAAGCAGGTTACTAGAT----CTCAACTGACACT--GAGGCACGAAGGCGT---GGGTAGCAAACAGG	32	0	0	0	0	0	0	6	2	7	8	4	5	0	0	0	0	0	0	0	0
M01530_43_000000000-J3Y7D_1_2118_12708_15335	Otu0001	Sulcia	TACGGAGGGTGCGAGCGTT-AATCGGAATTATTGGGTTT-AAAGGGTGCGTAGGTGGTT-TTTTAAGTCAGTAGTGAAAT-ATGACAGCTTAACTGTCAAA-CTGCTACTGATACTGTAA-AACTAGAGTGAGGTAGGAG-TAACTGGAACGTGTGGTGT-AGCGGTGAAATGCATAG--ATATCACACAGAACACCGA-TAGCGAAAGCAGGTTACTAGAT----CTCAACTGACACT--GAGGCACGAAGGCGT---GGGTAGCAAACAGG	32	0	0	0	0	0	0	0	0	0	0	0	0	11	5	4	7	1	0	4	0
M01530_32_000000000-CT392_1_1109_17366_7247	Otu0001	Sulcia	AACGGAGGATACAAGCGTT-ATCCGGAATTATTGGGTTT-AAAGGGTGCGTAGGTTGTT-TTTTAAGTCAGGAGTGAAAG-CTGACAGCTTAACTGTCAAA-CGGCTACTGATACTGTAA-AACTAGAGTGAGATAGGAG-TAACTGGAACGTGTGGTGT-AGCGGTGAAATGCATAG--ATATCACACAGAACACCGA-TAGCGAAAGCAGGTTGCTAGAT----CTCAACTGACACT--GAGGCACGAAGGCGT---GGGTAGCAAACAGG	32	0	0	0	0	0	0	3	3	10	11	1	4	0	0	0	0	0	0	0	0
M01530_32_000000000-CT392_1_1115_8038_7607	Otu0001	Sulcia	GACAGAGGATACAAGCGTT-ATCCGGAATTATTGGGTTT-AAAGGGTGCGTAGGTGGTT-TTTTAAGTCAGTAGTGAAAT-ATGACAGCTTAACTGTCAAA-CTGCTACTGATACTGTAA-AACTAGAGTGAGGTAGGAG-TAACTGGAACGTGTGGTGT-AGCGGTGAAACGCATAG--ATATCACACAGAACACCGA-TAGCGAAAGCAGGTTACTAGAT----CTCAACTGACACT--GAGGCACGAAGGCGT---GGGTAGCAAACAGG	32	0	0	0	0	0	0	0	0	0	0	0	0	5	5	5	1	8	4	4	0
M01530_32_000000000-CT392_1_1112_14253_12463	Otu0001	Sulcia	AACGGAGGATACCAGCGTT-ATCCGGAATTATTGGGTTT-AAAGGGTGCGTAGGTTGTT-TTTTAAGTCAGGAGTGAAAG-CTGACAGCTTAACTGTCAAA-CGGCTACTGATACTGTAA-AACTAGAGTGAGATAGGAG-TAACTGGAACGTGTGGTGT-GGCGGTGAAATGCATAG--ATATCACACAGAACACCGA-TAGCGAAAGCAGGTTACTAGAT----CTCAACTGACACT--GAGGCACGAAGGCGT---GGGTAGCAAACAGG	32	0	0	0	17	6	9	0	0	0	0	0	0	0	0	0	0	0	0	0	0
M01530_43_000000000-J3Y7D_1_2112_20828_17048	Otu0001	Sulcia	GACAGAAGATACAAGCGTT-ATCCGGAATTATTGGGTTT-AAAGGGTGCGTAGGTGGTT-TTTTAAGTCAGTAGTGAAAT-ATGACAGCTTAACTGTCAAA-CTGCTACTGATACTGTAA-AACTAGAGTGAGGTAGGAG-TAACTGGAACGTGTGGTGT-AGCGGTGAAATGCATAG--ATATCACACAGAACACCGA-TAGCGAAAGCAGGTTACTAGAT----CTCAACTGACACT--GAGGCACGAAGGCGT---GGGTAGCAAACAGG	32	0	0	0	0	0	0	0	0	0	0	0	0	3	3	8	4	6	1	7	0
M01530_43_000000000-J3Y7D_1_2108_8183_18830	Otu0001	Sulcia	AACGGAGGATACCAGCGTT-ATCCGGAATTATTGGGTTT-AAAGGGTGCGTAGGTTGTT-TTTTAAGTCAGGAGTGAAAG-CTGACAGCTTAACTGTCAAA-CGGCTACTGATACTGTAA-AACTAGAGTGAGATAGGAG-TAACTGGAACGTGTGGTGT-AGCGGTGAAATGCATAG--ATATCACACAGAACACCGA-TAGCGAAAGCAGGTTACTAGAT----CTCAACTGACACT--GAGGCACGGAGGCGT---GGGTAGCAAACAGG	32	0	0	0	13	8	11	0	0	0	0	0	0	0	0	0	0	0	0	0	0
M01530_32_000000000-CT392_1_1119_15558_11657	Otu0001	Sulcia	AACGGAGGATACCAGCGTT-ATCCGGAATTATTGGGTCT-AAAGGGTGCGTAGGTTGTT-TTTTAAGTCAGGAGTGAAAG-CTGACAGCTTAACTGTCAAA-CGGCTACTGATACTGTAA-AACTAGAGTGAGATAGGAG-TAACTGGAACGTGTGGTGT-AGCGGTGAAATGCATAG--ATATCACACAGAACACCGA-TAGCGAAAGCAGGTTACTAGAT----CTCAACTGACACT--GAGGCACGAAGGCGT---GGGTAGCAAACAGG	32	0	0	0	13	12	7	0	0	0	0	0	0	0	0	0	0	0	0	0	0
M01530_43_000000000-J3Y7D_1_1101_17119_23070	Otu0001	Sulcia	AACGGAGGATACAAGCGTT-ATCCGGAATTATTGGGTTT-AAAGGGTGCGCAGGTTGTT-TTTTAAGTCAGGAGTGAAAG-CTGACAGCTTAACTGTCAAA-CGGCTACTGATACTGTCA-AACTAGAGTGAGATAGGAG-TAACTGGAACGTGTGGTGT-AGCGGTGAAATGCATAG--ATATCACACAGAACACCGA-TAGCGAAAGCAGGTTACTAGAT----CTCAACTGACACT--GAGGCACGAAGGCGT---GGGTAGCAAACAGG	32	26	4	2	0	0	0	0	0	0	0	0	0	0	0	0	0	0	0	0	0
M01530_43_000000000-J3Y7D_1_1101_20821_9496	Otu0001	Sulcia	AACGGAGGATACCAGCGTT-ATCCGGAATTATTGGGTTT-AAAGGGTGCGTAGGTTGTT-TTTTAAGTCAGGAGTGAAAG-CTGACAGCTTAACCGTCAAA-CGGCTACTGATACTGTAA-AACTAGAGTGAGATAGGAG-TAACTGGAACGTGTGGTGT-AGCGGTGAAATGCATAG--ATATCACACAGAACACCGA-TAGCGAAAGCAGGTTACTAGAT----CTCAACTGACACT--GAGGCACGAAGGCGT---GGGTAGCAAACAGG	32	0	0	0	10	12	10	0	0	0	0	0	0	0	0	0	0	0	0	0	0
M01530_43_000000000-J3Y7D_1_2106_7646_7999	Otu0001	Sulcia	AACGGAGGATACCAGCGTT-ATCCGGAATTATTGGGTTT-AAAGGGTGCGTAGGTTGTT-TTTTAAGTCAGGAGTGAAAG-CTGACAGCTTAACTGTCAAA-CGGCTACCGATACTGTAA-AACTAGAGTGAGATAGGAG-TAACTGGAACGTGTGGTGT-AGCGGTGAAATGCATAG--ATATCACACAGAACACCGA-TAGCGAAAGCAGGTTACTAGAT----CTCAACTGACACT--GAGGCACGAAGGCGT---GGGTAGCAAACAGG	32	0	0	0	17	13	2	0	0	0	0	0	0	0	0	0	0	0	0	0	0
M01530_32_000000000-CT392_1_1107_27743_15770	Otu0001	Sulcia	TACGGAGGATACAAGCGTT-ATCCGGAATTATTGGGTTT-AAAGGGTGCGTAGGTGGTT-TTTTAAGTCAGTAGTGAAAT-ATGACAGCTTAACTGTCAAA-CTGCTACTGATACTGTAA-AACTAGAGTGAGGTAGGAG-TAACTGGAACGTGTGGTGT-AGCGGTGAAATGCATAG--ATATCACACAGAACACCGA-TAGCGAAAGCAGGTTACTAGAT----CTCAACTGACACT--GAGGCACGAAGGCGT---GGGTAGCAAACAGG	31	0	0	0	0	0	0	0	0	0	0	0	0	17	2	3	4	2	1	2	0
M01530_32_000000000-CT392_1_1104_19823_19695	Otu0001	Sulcia	AACGGAGGATACAAGCGTT-ATCCGGAATTATTGGGTTT-AAAGGGTGCGTAGGTTGTT-TTTTAAGTCAGGAGTGATAG-CTGACAGCTTAACTGTCAAA-CGGCTACTGATACTGTAA-AACTAGAGTGAGATAGGAG-TAACTGGAACGTGTGGTGT-AGCGGTGAAATGCATAG--ATATCACACAGAACACCGA-TAGCGAAAGCAGGTTACTAGAT----CTCAACTGACACT--GAGGCACGAAGGCGT---GGGTAGCAAACAGG	31	0	0	0	0	0	0	1	9	11	0	6	4	0	0	0	0	0	0	0	0
M01530_43_000000000-J3Y7D_1_2101_29549_14514	Otu0001	Sulcia	GACAGAGGATACAAGCGTT-ATCCGGAATTATTGGGTTT-AAAGGGTGCGTAGGTGGTT-TTTTAAGTCAGTAGTGAAAT-ATGACAGCTTAACTGTCAAA-CTGCTACTGATACTGTAA-AACTAGAGTGAGGTAGGAG-TAACTGGAACGTGTGGTGT-AGCGGTGAAATGCATAG--ATATCACACAGAACACCGA-TAGCGAAAGCAGGTTACTAGAT----CTCAACTGACACT--GAGGCACGAAGGCAT---GGGTAGCAAACAGG	31	0	0	0	0	0	0	0	0	0	0	0	0	7	4	3	3	10	1	3	0
M01530_32_000000000-CT392_1_2110_4646_10003	Otu0001	Sulcia	GACAGAGGATACAAGCGTT-ATCCGGAATTATTGGGTTT-AAAGGGTGCGTAGGTGGTT-TTTTAAGTCAGTAGTGAAAT-ATGACAGCTTAACTGTCAAA-CTGCTACTGATACTGTAA-AACTAGAGTGAGGTAGGAG-TAACTGGAACGTGTGGTGT-AGCGGTGAAATGCATAG--ATATCACACAGAACACCGA-TAGCGAAAGCAGGTTACTAGAT----CTCAACTGACACT--GAGGCACGAAAGCGT---GGGTAGCAAACAGG	31	0	0	0	0	0	0	0	0	0	0	0	0	8	9	2	1	9	1	1	0
M01530_43_000000000-J3Y7D_1_2110_21229_14024	Otu0001	Sulcia	AACGGAGGATACCAGCGTT-ATCCGGAATTATTGGGTTT-AAAGGGTGCGTAGGTTGTT-TTTTAAGTCAGGAGTGAAAG-CTGACAGCTTAACTGTCAAA-CGGCTACTGATACTGTAA-AACTAGAGTGAGATAGGAG-TAACTGGAACGTGTGGTGT-AGCGGTGAAATGCATAG--ATATCACACAGAACGCCGA-TAGCGAAAGCAGGTTACTAGAT----CTCAACTGACACT--GAGGCACGAAGGCGT---GGGTAGCAAACAGG	31	0	0	0	13	7	11	0	0	0	0	0	0	0	0	0	0	0	0	0	0
M01530_43_000000000-J3Y7D_1_2117_22841_9233	Otu0001	Sulcia	AACGGAGGATACAAGCGTT-ATCCGGAATTATTGGGTTT-AAAGGGTGCGTAGGTTGTT-TTTTAAGTCAGGAGTGAAAG-CTGACAGCTTAACTGTCAAA-CGGCTACTGATACTGTCA-AACTAGAGTGAGATAGGAG-TAACTGGAACGTGTGGTGT-AGCGGTGAAATGCGTAG--ATATCACACAGAACACCGA-TAGCGAAAGCAGGTTACTAGAT----CTCAACTGACACT--GAGGCACGAAGGCGT---GGGTAGCAAACAGG	31	23	3	5	0	0	0	0	0	0	0	0	0	0	0	0	0	0	0	0	0
M01530_43_000000000-J3Y7D_1_2118_13662_14418	Otu0001	Sulcia	AACGGAGGATACCAGCGTT-ATCCGGAATTATTGGGTTT-AAAGGGTGCGTAGGTTGTT-TTTTAAGTCAGGAGTGAAAG-CTGACAGCTTAACTGTCAAA-CGGCTACTGATACTGTAA-AACTAGAGTGAGATAGGAG-TAACTGGAACGTGTGGTGT-AGCGGTGAAATGCATAG--ATATCACACAGAACACCGG-TAGCGAAAGCAGGTTACTAGAT----CTCAACTGACACT--GAGGCACGAAGGCGT---GGGTAGCAAACAGG	31	0	0	0	12	8	11	0	0	0	0	0	0	0	0	0	0	0	0	0	0
M01530_43_000000000-J3Y7D_1_2104_9348_9909	Otu0001	Sulcia	AACGGAGGATACAAACGTT-ATCCGGAATTATTGGGTTT-AAAGGGTGCGTAGGTTGTT-TTTTAAGTCAGGAGTGAAAG-CTGACAGCTTAACTGTCAAA-CGGCTACTGATACTGTAA-AACTAGAGTGAGATAGGAG-TAACTGGAACGTGTGGTGT-AGCGGTGAAATGCATAG--ATATCACACAGAACACCGA-TAGCGAAAGCAGGTTACTAGAT----CTCAACTGACACT--GAGGCACGAAGGCGT---GGGTAGCAAACAGG	31	0	0	0	0	0	0	3	3	4	5	10	6	0	0	0	0	0	0	0	0
M01530_43_000000000-J3Y7D_1_2116_10803_17578	Otu0001	Sulcia	GACAGAGGATACAAGCGTT-ATCCGGAATTATTGGGTTT-AAAGGGTGCGTAGGTGGTT-TTTTAAGTCAGTAGTGAAAT-ATGACAGCTTAACTGTCAAA-CTGCTACTGATACTGTAA-AACTAGAGTGAGGTAGGAG-TAACCGGAACGTGTGGTGT-AGCGGTGAAATGCATAG--ATATCACACAGAACACCGA-TAGCGAAAGCAGGTTACTAGAT----CTCAACTGACACT--GAGGCACGAAGGCGT---GGGTAGCAAACAGG	31	0	0	0	0	0	0	0	0	0	0	0	0	6	6	6	2	9	0	2	0
M01530_43_000000000-J3Y7D_1_2118_24414_17982	Otu0001	Sulcia	AACGGAGGATACAAGCGTT-ATCCGGAATTATTGGGTTT-AAAGGGTGCGTAGGTTGTT-TTTTAAGTCAGGAGTGAAAG-CTGACAGCTTAACTGTCAAA-CGGCTACTGATACTGTAA-AACTAGAGTGAGATAGGAG-TAACTGGAACGTGTGGTGT-AGCGGTGAAATGCATAG--ATATCACACAGAACACCGA-TAGCGAAAGCAGGTTACTAGAT----CTCAACTGACACT--GAGGCACGAAGGCAT---GGGTAGCAAACAGG	31	0	0	0	0	0	0	9	3	8	5	3	3	0	0	0	0	0	0	0	0
M01530_43_000000000-J3Y7D_1_2106_19746_22247	Otu0001	Sulcia	GACAGAGGATACAAGCGTT-ATCCGGAATTATTGGGTTT-AAAGGGTGCGTAGGTGGTT-TTTTAAGTCAGTAGTGAAAT-ATGACAGCTTAACTGTCAAA-CTGCTACTGGTACTGTAA-AACTAGAGTGAGGTAGGAG-TAACTGGAACGTGTGGTGT-AGCGGTGAAATGCATAG--ATATCACACAGAACACCGA-TAGCGAAAGCAGGTTACTAGAT----CTCAACTGACACT--GAGGCACGAAGGCGT---GGGTAGCAAACAGG	31	0	0	0	0	0	0	0	0	0	0	0	0	9	3	4	1	7	2	5	0
M01530_32_000000000-CT392_1_1103_13336_20321	Otu0001	Sulcia	AACGGAGGATACAAGCGTT-ATCCGGAATTATTGGGTTT-AAAGGGTGCGTAGGTTGTT-TTTTAAGTCAGGAGTGAAAG-CTGACAGCTTAACTGTCAAA-CGGCTACTGATACTGTAA-AACTAGAGTGAGATAGGAG-TAACTGGAACGTGTGGTGT-AGCGGTGAAATGCATAG--ACATCACACAGAACACCGA-TAGCGAAAGCAGGTTACTAGAT----CTCAACTGACACT--GAGGCACGAAGGCGT---GGGTAGCAAACAGG	31	0	0	0	0	0	0	9	2	2	9	7	2	0	0	0	0	0	0	0	0
M01530_32_000000000-CT392_1_1116_8562_16971	Otu0001	Sulcia	AACGGAGGATACAAGCGTT-ATCCGGAATTATTGGGTTT-AAAGGGTGCGTAGGTTGTT-TTTTAAGTCAGGAGTGAAAG-CTGACAGCTTAACTGTCAAA-CGGCTACTGATACTGTCA-AACTAGAGTGAGATAGGAG-TAACTGGAACGTGTGGTGT-AGCGGTGAAATGCATAG--ATATCACACAGAACACCGA-TAGCGAAAGCAGGTTACTAGAC----CTCAACTGACACT--GAGGCACGAAGGCGT---GGGTAGCAAACAGG	31	20	5	6	0	0	0	0	0	0	0	0	0	0	0	0	0	0	0	0	0
M01530_43_000000000-J3Y7D_1_2114_9163_19392	Otu0001	Sulcia	AACGGAGGATGCCAGCGTT-ATCCGGAATTATTGGGTTT-AAAGGGTGCGTAGGTTGTT-TTTTAAGTCAGGAGTGAAAG-CTGACAGCTTAACTGTCAAA-CGGCTACTGATACTGTAA-AACTAGAGTGAGATAGGAG-TAACTGGAACGTGTGGTGT-AGCGGTGAAATGCATAG--ATATCACACAGAACACCGA-TAGCGAAAGCAGGTTACTAGAT----CTCAACTGACACT--GAGGCACGAAGGCGT---GGGTAGCAAACAGG	31	0	0	0	11	11	9	0	0	0	0	0	0	0	0	0	0	0	0	0	0
M01530_32_000000000-CT392_1_2106_11657_22661	Otu0001	Sulcia	AACGGAGGATACCAGCGTT-ATCCGGAATTATTGGGTTT-AAAGGGTGCGTAGGTTGTT-TTTTAAGTCAGGAGTGAAAG-CTGGCAGCTTAACTGTCAAA-CGGCTACTGATACTGTAA-AACTAGAGTGAGATAGGAG-TAACTGGAACGTGTGGTGT-AGCGGTGAAATGCATAG--ATATCACACAGAACACCGA-TAGCGAAAGCAGGTTACTAGAT----CTCAACTGACACT--GAGGCACGAAGGCGT---GGGTAGCAAACAGG	31	0	0	0	18	7	6	0	0	0	0	0	0	0	0	0	0	0	0	0	0
M01530_43_000000000-J3Y7D_1_2116_27432_12231	Otu0001	Sulcia	AACGGAGGATACAAGCGTT-ATCCGGAATTATTGGGTTT-AAAGGGTGCGTAGGTTGTT-TTTTAAGTCAGGAGTGAAAG-CTGACAGCTTAACTGTCAAA-CGGCTACTGATACTGTAA-AACTAGAGTGAGATAGGAG-TAACTGGAACGTGTGGTGT-AGCGGTGAAATGCATAG--ATATCACACAGAACACCGA-TAGCGAAAGCAGGTCACTAGAT----CTCAACTGACACT--GAGGCACGAAGGCGT---GGGTAGCAAACAGG	31	0	0	0	0	0	0	2	4	4	12	8	1	0	0	0	0	0	0	0	0
M01530_43_000000000-J3Y7D_1_2111_27079_17221	Otu0001	Sulcia	TACGTAAGGTGCTAGCGTT-ATTCGGAATTATTGGGTTT-AAAGGGTGCGTAGGTTGTT-TTTTAAGTCAGGAGTGAAAG-CTGACAGCTTAACTGTCAAA-CGGCTACTGATACTGTCA-AACTAGAGTGAGATAGGAG-TAACTGGAACGTGTGGTGT-AGCGGTGAAATGCATAG--ATATCACACAGAACACCGA-TAGCGAAAGCAGGTTACTAGAT----CTCAACTGACACT--GAGGCACGAAGGCGT---GGGTAGCAAACAGG	31	23	0	8	0	0	0	0	0	0	0	0	0	0	0	0	0	0	0	0	0
M01530_32_000000000-CT392_1_2118_20249_20566	Otu0001	Sulcia	AACGGAGGATACAAGCGTT-ATCCGGAATTATCGGGTTT-AAAGGGTGCGTAGGTTGTT-TTTTAAGTCAGGAGTGAAAG-CTGACAGCTTAACTGTCAAA-CGGCTACTGATACTGTCA-AACTAGAGTGAGATAGGAG-TAACTGGAACGTGTGGTGT-AGCGGTGAAATGCATAG--ATATCACACAGAACACCGA-TAGCGAAAGCAGGTTACTAGAT----CTCAACTGACACT--GAGGCACGAAGGCGT---GGGTAGCAAACAGG	31	21	5	5	0	0	0	0	0	0	0	0	0	0	0	0	0	0	0	0	0
M01530_32_000000000-CT392_1_1113_12074_16507	Otu0001	Sulcia	GACAGAGGATACAAGCGTT-ATCCGGAATTATTGGGTTT-AGAGGGTGCGTAGGTGGTT-TTTTAAGTCAGTAGTGAAAT-ATGACAGCTTAACTGTCAAA-CTGCTACTGATACTGTAA-AACTAGAGTGAGGTAGGAG-TAACTGGAACGTGTGGTGT-AGCGGTGAAATGCATAG--ATATCACACAGAACACCGA-TAGCGAAAGCAGGTTACTAGAT----CTCAACTGACACT--GAGGCACGAAGGCGT---GGGTAGCAAACAGG	31	0	0	0	0	0	0	0	0	0	0	0	0	5	3	4	5	10	1	3	0
M01530_43_000000000-J3Y7D_1_1115_22499_2387	Otu0001	Sulcia	GATAGAGGATACAAGCGTT-ATCCGGAATTATTGGGTTT-AAAGGGTGCGTAGGTGGTT-TTTTAAGTCAGTAGTGAAAT-ATGACAGCTTAACTGTCAAA-CTGCTACTGATACTGTAA-AACTAGAGTGAGGTAGGAG-TAACTGGAACGTGTGGTGT-AGCGGTGAAATGCATAG--ATATCACACAGAACACCGA-TAGCGAAAGCAGGTTACTAGAT----CTCAACTGACACT--GAGGCACGAAGGCGT---GGGTAGCAAACAGG	31	0	0	0	0	0	0	0	0	0	0	0	0	6	2	3	1	6	4	9	0
M01530_32_000000000-CT392_1_1106_18025_18219	Otu0001	Sulcia	GACAGAGGATACAAGCGTT-ATCCGGAATTATTGGGTTT-AAAGGGTGCGTAGGTGGTT-TTTTAAGTCAGTAGTGAAAT-ATGACAGCTTAACTGTCAAA-CTGCTACTGATACTGTAA-AACTAGAGTGAGGTAGGAG-TAACTGGAACGTGTGGTGT-AGCGGTGAAATGCATAG--ATATCACACAGGACACCGA-TAGCGAAAGCAGGTTACTAGAT----CTCAACTGACACT--GAGGCACGAAGGCGT---GGGTAGCAAACAGG	31	0	0	0	0	0	0	0	0	0	0	0	0	6	5	3	2	7	2	6	0
M01530_32_000000000-CT392_1_1106_26712_10854	Otu0001	Sulcia	AACGGAGGATACAAGCGTT-ATCCGGAATTATTGGGTTT-AAAGGGTGCGTAGGTTGTT-TTTTAAGTCAGGAGTGAAAG-CTGACAGCTTAACTGTCAAA-CGGCTGCTGATACTGTAA-AACTAGAGTGAGATAGGAG-TAACTGGAACGTGTGGTGT-AGCGGTGAAATGCATAG--ATATCACACAGAACACCGA-TAGCGAAAGCAGGTTACTAGAT----CTCAACTGACACT--GAGGCACGAAGGCGT---GGGTAGCAAACAGG	31	0	0	0	0	0	0	4	3	5	7	5	7	0	0	0	0	0	0	0	0
M01530_32_000000000-CT392_1_2105_10382_13829	Otu0001	Sulcia	AACGGAGGATACAAGCGTT-ATCCGGAATTATTGGGTTT-AAAGGGTGCGTAGGTTGTT-TTTTAAGTCAGGAGTGAAAG-CTGACAGCTTAACTGTCAAA-CGGCTACTGATACTGTCA-AACTAGAGTGAGATAGGAG-TAACTGGAACGTGTGGTGT-AGCGGTGAAATGCATAG--ATATCACACAGAACACCGA-TAGCGAAAGCAGGCTACTAGAT----CTCAACTGACACT--GAGGCACGAAGGCGT---GGGTAGCAAACAGG	31	24	4	3	0	0	0	0	0	0	0	0	0	0	0	0	0	0	0	0	0
M01530_32_000000000-CT392_1_1110_24695_10543	Otu0001	Sulcia	GACAGAGGATACAAGCGTT-ATCCGGAATTATTGGGTTT-AAAGGGTGCGTAGGTGGTT-TTTTAAGTCAGTAGTGAAAT-ATGACAGCTTAACTGTCAAA-CTGCTACTGATACTGTAA-AACTAGAGTGAGGTAGGAG-TAACTGGAACGTGTGGTGT-AGCGGTGAAGTGCATAG--ATATCACACAGAACACCGA-TAGCGAAAGCAGGTTACTAGAT----CTCAACTGACACT--GAGGCACGAAGGCGT---GGGTAGCAAACAGG	31	0	0	0	0	0	0	0	0	0	0	0	0	6	9	4	2	8	1	1	0
M01530_32_000000000-CT392_1_2105_16591_8899	Otu0001	Sulcia	AACGGAGGATACCAGCGTT-ATCCGGAATTATTGGGTTT-AAAGGGTGCGTAGGTTGTT-TTTTAAGTCAGGAGTGAAAG-CTGACAGCTTAACTGTCAAA-CGGCTACTGATACTGTAA-AACTAGAGTGAGATAGGAG-TAACTGGAACGTGTGGTGT-AGCGGTGAAATGCATAG--ATATCACACAGAACACCGA-TAGCGAGAGCAGGTTACTAGAT----CTCAACTGACACT--GAGGCACGAAGGCGT---GGGTAGCAAACAGG	30	0	0	0	14	10	6	0	0	0	0	0	0	0	0	0	0	0	0	0	0
M01530_32_000000000-CT392_1_2106_17409_13360	Otu0001	Sulcia	GACAGAGGATACAAGCGTT-ATCCGGAATTATTGGGTTT-AAAGGGTGCGTAGGTGGTT-TTTTAAGTCAGTAGTGAAAT-ATGACAGCTTAACTGTCAAA-CTGCTACTGATACTGTAA-AACTAGAGTGAGGTAGGAG-TAACTGGAACGTATGGTGT-AGCGGTGAAATGCATAG--ATATCACACAGAACACCGA-TAGCGAAAGCAGGTTACTAGAT----CTCAACTGACACT--GAGGCACGAAGGCGT---GGGTAGCAAACAGG	30	0	0	0	0	0	0	0	0	0	0	0	0	3	11	3	1	8	2	2	0
M01530_43_000000000-J3Y7D_1_2103_16813_19278	Otu0001	Sulcia	AACGGAGGATACCAGCGTT-ATCCGGAATTATTGGGTTT-AAAGGGTGCGTAGGTTGTT-TTTTAAGTCAGGAGTGAAAG-CTGACAGCTTAACTGTCAAA-CGGCTACTGATACCGTAA-AACTAGAGTGAGATAGGAG-TAACTGGAACGTGTGGTGT-AGCGGTGAAATGCATAG--ATATCACACAGAACACCGA-TAGCGAAAGCAGGTTACTAGAT----CTCAACTGACACT--GAGGCACGAAGGCGT---GGGTAGCAAACAGG	30	0	0	0	11	10	9	0	0	0	0	0	0	0	0	0	0	0	0	0	0
M01530_32_000000000-CT392_1_1104_17521_11490	Otu0001	Sulcia	AACGGAGGATACAAGCGTT-ATCCGGAATTATTGGGTCT-AAAGGGTGCGTAGGTTGTT-TTTTAAGTCAGGAGTGAAAG-CTGACAGCTTAACTGTCAAA-CGGCTACTGATACTGTCA-AACTAGAGTGAGATAGGAG-TAACTGGAACGTGTGGTGT-AGCGGTGAAATGCATAG--ATATCACACAGAACACCGA-TAGCGAAAGCAGGTTACTAGAT----CTCAACTGACACT--GAGGCACGAAGGCGT---GGGTAGCAAACAGG	30	19	4	7	0	0	0	0	0	0	0	0	0	0	0	0	0	0	0	0	0
M01530_32_000000000-CT392_1_2118_7977_21978	Otu0001	Sulcia	GACAGAGGATACAAGCGTT-ATCCGGAATTATTGGGTTT-AAAGGGTGCGTAGGTGGTT-TTTTAAGTCAGTAGTGAAAT-ATGACAGCTTAACTGTCAAA-CTGCTACTGATACTGTAA-AACTAGAGTGAGGTAGGAG-TAACTGGAACGTGTGGTGT-AGCAGTGAAATGCATAG--ATATCACACAGAACACCGA-TAGCGAAAGCAGGTTACTAGAT----CTCAACTGACACT--GAGGCACGAAGGCGT---GGGTAGCAAACAGG	30	0	0	0	0	0	0	0	0	0	0	0	0	6	8	4	2	6	2	2	0
M01530_32_000000000-CT392_1_1103_5628_5853	Otu0001	Sulcia	AACGGAGGATACAAGCGTT-ATCCGGAATTATTGGGTTT-AAAGGGTGCGTAGGTTGTT-TTTTAAGTCAGGAGTGAAAG-CTGACAGCTTAACTGTCAAA-CAGCTACTGATACTGTAA-AACTAGAGTGAGATAGGAG-TAACTGGAACGTGTGGTGT-AGCGGTGAAATGCATAG--ATATCACACAGAACACCGA-TAGCGAAAGCAGGTTACTAGAT----CTCAACTGACACT--GAGGCACGAAGGCGT---GGGTAGCAAACAGG	30	0	0	0	0	0	0	4	4	6	10	4	2	0	0	0	0	0	0	0	0
M01530_32_000000000-CT392_1_2101_11135_17557	Otu0001	Sulcia	AACGGAGGATACCAGCGTT-ATCCGGAATTATTGGGTTT-AAAGGGTGCGTAGGTTGTT-TTTTAAGTCAGGAGTGAAAG-CTGACAGCTTAACTGTCAAA-CGGCTACTGATACTGTAA-AACTAGAGTGAGATAGGAG-TAACTGGAACGTGTGGTGT-AGCGGTGAAATGCATAG--ATATCACACAGAACACCGA-TAGCGAAAGCAGGTTACTAGAT----CTCAACTGACACT--GAGGCACGAAGGCGT---GGGTGGCAAACAGG	30	0	0	0	19	6	5	0	0	0	0	0	0	0	0	0	0	0	0	0	0
M01530_32_000000000-CT392_1_1109_23722_16731	Otu0001	Sulcia	AACGGAGGATACAAGCGTT-ATCCGGAATTATTGGGTTT-AAAGGGTGCGTAGGTTGTT-TTTTAAGTCAGGAGTGAAAG-CTGACAGCTTAACTGTCAAA-CGGCTACTGATACTGTCA-GACTAGAGTGAGATAGGAG-TAACTGGAACGTGTGGTGT-AGCGGTGAAATGCATAG--ATATCACACAGAACACCGA-TAGCGAAAGCAGGTTACTAGAT----CTCAACTGACACT--GAGGCACGAAGGCGT---GGGTAGCAAACAGG	30	22	2	6	0	0	0	0	0	0	0	0	0	0	0	0	0	0	0	0	0
M01530_43_000000000-J3Y7D_1_2114_11205_16976	Otu0001	Sulcia	AACGGAGGATACAAGCGTT-ATCCGGAATTATTGGGTTT-AAAGGGTGCGTAGGTTGTT-TTTTAAGTCAGGAGTGAAAG-CTGACAGCTTAACTGTCAAA-CGGCTACTGATACTGTCA-AACTAGAGTGAGATAGGAG-TAGCTGGAACGTGTGGTGT-AGCGGTGAAATGCATAG--ATATCACACAGAACACCGA-TAGCGAAAGCAGGTTACTAGAT----CTCAACTGACACT--GAGGCACGAAGGCGT---GGGTAGCAAACAGG	30	19	4	7	0	0	0	0	0	0	0	0	0	0	0	0	0	0	0	0	0
M01530_32_000000000-CT392_1_2105_7345_13516	Otu0001	Sulcia	AACGGAGGATACAAGCGTT-ATCCGGAATTATTGGGTTT-AAAGGGTGCGTAGGTTGTT-TTTTAAGTCAGGAGTGAAAG-CTGACAGCTTAACTGTCAAA-CGGCTACTGATACTGTCA-AACTAGAGTGAGATAGGAG-TAACTGGAACGTGTGGTGT-AGCGGCGAAATGCATAG--ATATCACACAGAACACCGA-TAGCGAAAGCAGGTTACTAGAT----CTCAACTGACACT--GAGGCACGAAGGCGT---GGGTAGCAAACAGG	30	21	4	5	0	0	0	0	0	0	0	0	0	0	0	0	0	0	0	0	0
M01530_32_000000000-CT392_1_2110_16941_11487	Otu0001	Sulcia	GACAGAGGATACAAGCGTT-ATCCGGAATTATTGGGTTT-AAAGGGTGCGTAGGTGGTT-TTTTAAGTCAGTAGTGAAAT-ATGACAGCTTAACTGTCAAA-CTGCTACTGATACTGTAA-AACTAGAGCGAGGTAGGAG-TAACTGGAACGTGTGGTGT-AGCGGTGAAATGCATAG--ATATCACACAGAACACCGA-TAGCGAAAGCAGGTTACTAGAT----CTCAACTGACACT--GAGGCACGAAGGCGT---GGGTAGCAAACAGG	30	0	0	0	0	0	0	0	0	0	0	0	0	7	4	3	1	12	2	1	0
M01530_32_000000000-CT392_1_2108_12571_18297	Otu0001	Sulcia	AACGGAGGATACAAGCGTT-ATCCGGAATTATTGGGTTT-AAAGGGTGCGTAGGTTGTT-TTTTAAGTCAGGAGTGAAAG-CTGGCAGCTTAACTGTCAAA-CGGCTACTGATACTGTCA-AACTAGAGTGAGATAGGAG-TAACTGGAACGTGTGGTGT-AGCGGTGAAATGCATAG--ATATCACACAGAACACCGA-TAGCGAAAGCAGGTTACTAGAT----CTCAACTGACACT--GAGGCACGAAGGCGT---GGGTAGCAAACAGG	30	20	5	5	0	0	0	0	0	0	0	0	0	0	0	0	0	0	0	0	0
M01530_32_000000000-CT392_1_1105_3328_12516	Otu0001	Sulcia	AACGGAGGATACCAGCGTT-ATCCGGAATTATTGGGCTT-AAAGGGTGCGTAGGTTGTT-TTTTAAGTCAGGAGTGAAAG-CTGACAGCTTAACTGTCAAA-CGGCTACTGATACTGTAA-AACTAGAGTGAGATAGGAG-TAACTGGAACGTGTGGTGT-AGCGGTGAAATGCATAG--ATATCACACAGAACACCGA-TAGCGAAAGCAGGTTACTAGAT----CTCAACTGACACT--GAGGCACGAAGGCGT---GGGTAGCAAACAGG	30	0	0	0	10	11	9	0	0	0	0	0	0	0	0	0	0	0	0	0	0
M01530_43_000000000-J3Y7D_1_2117_11568_23183	Otu0001	Sulcia	AACGGAGGATACCAGCGTT-ATCCGGAATTATTGGGTTT-AAAGGGTGCGTAGGTTGTT-TTTTAAGTCAGGAGTGAAAG-CTGACAGCTTAACTGTCAAA-CGGCTACTGATACTGTAA-AACTAGAGTGAGATAGGAG-TAACTGGAACGTGTGGTGT-AGCGGTGAAATGCATAG--ATATCACACAGAACACCGA-TAGCGAAAGCAGGTTACTAGAT----CTCAACTGACACT--GAGGCACGAAGGCGT---GGGTAGCGAACAGG	30	0	0	0	11	11	8	0	0	0	0	0	0	0	0	0	0	0	0	0	0
M01530_43_000000000-J3Y7D_1_2112_14122_4271	Otu0001	Sulcia	AACGGAGGATACCAGCGTT-ATCCGGAATTATTGGGTTT-AAAGGGTGCGTAGGTTGTT-TTTTAAGTCAGGAGTGAAAG-CTGACAGCTTAACTGTCAAA-CGGCTACTGATACTGTAA-AACTAGAGCGAGATAGGAG-TAACTGGAACGTGTGGTGT-AGCGGTGAAATGCATAG--ATATCACACAGAACACCGA-TAGCGAAAGCAGGTTACTAGAT----CTCAACTGACACT--GAGGCACGAAGGCGT---GGGTAGCAAACAGG	30	0	0	0	12	10	8	0	0	0	0	0	0	0	0	0	0	0	0	0	0
M01530_43_000000000-J3Y7D_1_2101_20868_14559	Otu0001	Sulcia	AACGGAGGATACCAGCGTT-ATCCGGAATTATTGGGTTT-AAAGGGTGCGTAGGTTGTT-TTTTAAGTCAGGAGTGAAAG-CTGACAGCTTAACTGTCAAA-CGGCTACTGATACTGTAA-AACTAGAGTGAGATAGGAG-TAACTGGAACGTGTGGTGT-AGCGGTGAAATGCATAG--ATATCACACAGAACACCGA-TAGCGAAAGCAGGTTACTAGAT----CTCAACTGACACT--GAGGCACGAAGGCGT---GGGCAGCAAACAGG	30	0	0	0	9	13	8	0	0	0	0	0	0	0	0	0	0	0	0	0	0
M01530_32_000000000-CT392_1_1119_25648_12750	Otu0001	Sulcia	AACGGAGGATACCAGCGTT-ATCCGGAATTATTGGGTTT-AAAGGGTGCGTAGGTTGTT-TTTTAAGTCAGGAGTGAAAG-CTGACAGCTTAACTGTCAAA-CGGCTACTGATACTGTAA-AACTAGAGTGAGATAGGAG-TAACTGGAACGTGTGGTGT-AGCGGTGAAATGCATAG--ATATCACGCAGAACACCGA-TAGCGAAAGCAGGTTACTAGAT----CTCAACTGACACT--GAGGCACGAAGGCGT---GGGTAGCAAACAGG	30	0	0	0	16	7	7	0	0	0	0	0	0	0	0	0	0	0	0	0	0
M01530_32_000000000-CT392_1_1112_16184_12208	Otu0001	Sulcia	AACGGAGGATACAAGCGTT-GTCCGGAATTATTGGGTTT-AAAGGGTGCGTAGGTTGTT-TTTTAAGTCAGGAGTGAAAG-CTGACAGCTTAACTGTCAAA-CGGCTACTGATACTGTAA-AACTAGAGTGAGATAGGAG-TAACTGGAACGTGTGGTGT-AGCGGTGAAATGCATAG--ATATCACACAGAACACCGA-TAGCGAAAGCAGGTTACTAGAT----CTCAACTGACACT--GAGGCACGAAGGCGT---GGGTAGCAAACAGG	30	0	0	0	0	0	0	7	5	5	7	4	2	0	0	0	0	0	0	0	0
M01530_32_000000000-CT392_1_1115_28384_9311	Otu0001	Sulcia	AACGGAGGATACAAGCGTT-ATCCGGAATTATTGGGTTT-AAAGGGTGCGTAGGTTGTT-TTTTAAGTCAGGAGTGAAAG-CTGACAGCTTAACTGTCAAA-CGGCTACTGATACTGTAA-AACTAGAGTGAGATAGGAG-TAACTGGAACGTGTGGTGT-AGCGGTGAAATGCATAG--ATATCACACAGAACACCGA-TAGCGAAAGCAGGTTACTAGAT----CTCAACTGACACT--GATACACTAAAGCGT---GGGGAGCAAACAGG	30	0	0	0	0	0	0	1	5	7	2	13	2	0	0	0	0	0	0	0	0
M01530_32_000000000-CT392_1_1114_10124_24402	Otu0001	Sulcia	GACAGAGGATACAAGCGTT-ATCCGGAATTATTGGGTTT-AAAGGGTGCGTAGGTGGTT-TTTTAAGTCAGTAGTGAAAT-ATGACAGCTTAACTGTCAAA-CTGCTACTGATACTGTAA-AACTAGAGTGAGGTAGGAG-TAACTGGAACGTGTGGTGT-AGTGGTGAAATGCATAG--ATATCACACAGAACACCGA-TAGCGAAAGCAGGTTACTAGAT----CTCAACTGACACT--GAGGCACGAAGGCGT---GGGTAGCAAACAGG	30	0	0	0	0	0	0	0	0	0	0	0	0	5	9	1	3	5	3	4	0
M01530_32_000000000-CT392_1_1105_14870_23547	Otu0001	Sulcia	AACGGAGGATACAAGCGTT-ATCCGGAATTATTGGGTTT-AAAGGGTGCGTAGGTTGTT-TTTTAAGTCAGGAGTGAAAG-CTGACAGCTTAACTGTCAAA-CGGCTACTGATACTGTCA-AACTAGAGTGAGATAGGAG-TAACTGGAACGTGTGGTGT-AGCGGTGAAATGCATAG--ATATCACACAGAACACCGA-TAGCGAAAGCAGGTTACTAGAT----CTCAACTGACACT--GAGGCACGAAGGCGT---GGGTAGCAAACAGA	30	10	12	8	0	0	0	0	0	0	0	0	0	0	0	0	0	0	0	0	0
M01530_43_000000000-J3Y7D_1_1115_26268_9028	Otu0001	Sulcia	AACGGAGGATACAAGCGTT-ATCCGGAATTATTGGGTTT-AAAGGGTGCGTAGGTTGTT-TTTTAAGTCAGGAGTGAAAG-CTGACAGCTTAACTGTCAAA-CGGCTACTGATACTGTCA-AACTAGAGTGAGATAGGAG-TAACTGGAACGTGTGGTGT-AGCGGTGAAATGCATAG--ATATCACACAGAACGCCGA-TAGCGAAAGCAGGTTACTAGAT----CTCAACTGACACT--GAGGCACGAAGGCGT---GGGTAGCAAACAGG	30	21	3	6	0	0	0	0	0	0	0	0	0	0	0	0	0	0	0	0	0
M01530_32_000000000-CT392_1_1106_13383_9928	Otu0001	Sulcia	AACGGAGGATACAAGCGTT-ATCCGGAATTATTGGGTTT-AAAGGGTGCGTGGGTTGTT-TTTTAAGTCAGGAGTGAAAG-CTGACAGCTTAACTGTCAAA-CGGCTACTGATACTGTAA-AACTAGAGTGAGATAGGAG-TAACTGGAACGTGTGGTGT-AGCGGTGAAATGCATAG--ATATCACACAGAACACCGA-TAGCGAAAGCAGGTTACTAGAT----CTCAACTGACACT--GAGGCACGAAGGCGT---GGGTAGCAAACAGG	29	0	0	0	0	0	0	5	4	5	7	4	4	0	0	0	0	0	0	0	0
M01530_32_000000000-CT392_1_1109_14754_9062	Otu0001	Sulcia	GACAGAGGATACAAGCGTT-ATCCGGAATTATTGGGTTT-AAAGGGTGCGTAGGTGGTT-TTTTAAGTCAGTAGTGAAAT-ATGACAGCTTAACTGTCAAA-CTGCTACTGATACTGTAA-AACTAGAGTGAGGTAGGAG-TAACTGGAACGTGCGGTGT-AGCGGTGAAATGCATAG--ATATCACACAGAACACCGA-TAGCGAAAGCAGGTTACTAGAT----CTCAACTGACACT--GAGGCACGAAGGCGT---GGGTAGCAAACAGG	29	0	0	0	0	0	0	0	0	0	0	0	0	4	7	3	2	5	3	5	0
M01530_32_000000000-CT392_1_1101_13739_11938	Otu0001	Sulcia	GACAGAGGATACAAGCGTT-ATCCGGAATTATTGGGTTT-AAAGGGTGCGTAGGTGGTT-TTTTAAGTCAGTAGTGAAAT-ATGACAGCTTAACTGTCAAA-CTGCTACTGATACTGTAA-AACTAGAGTGAGGTAGGAG-TAACTGGAACGTGTGGTGT-AGCGGTGAAATGCATAG--ATATCACACAGAACACCGA-TAGCGAAAGCAGGTTACCAGAT----CTCAACTGACACT--GAGGCACGAAGGCGT---GGGTAGCAAACAGG	29	0	0	0	0	0	0	0	0	0	0	0	0	6	8	3	1	7	2	2	0
M01530_32_000000000-CT392_1_1116_5017_17268	Otu0001	Sulcia	GACAGAGGATACAAGCGTT-ATCCGGAATTATTGGGTGT-AAAGGGTGCGTAGGTGGTT-TTTTAAGTCAGTAGTGAAAT-ATGACAGCTTAACTGTCAAA-CTGCTACTGATACTGTAA-AACTAGAGTGAGGTAGGAG-TAACTGGAACGTGTGGTGT-AGCGGTGAAATGCATAG--ATATCACACAGAACACCGA-TAGCGAAAGCAGGTTACTAGAT----CTCAACTGACACT--GAGGCACGAAGGCGT---GGGTAGCAAACAGG	29	0	0	0	0	0	0	0	0	0	0	0	0	11	5	0	2	9	1	1	0
M01530_43_000000000-J3Y7D_1_2104_18080_7614	Otu0001	Sulcia	AACGGAGGATACAAGCGTT-ATCCGGAATTATTGGGTTT-AAAGGGTGCGTAGGTTGTT-TTTTAAGTCAGGAGTGAAAG-CTGACAGCTTAACTGTCAAA-CGGCTACTGATACTGTCA-AACTAGAGTGAGATAGGAG-TAACTGGAACGTGTGGTGT-AGCGGTGAAATGCATAG--GTATCACACAGAACACCGA-TAGCGAAAGCAGGTTACTAGAT----CTCAACTGACACT--GAGGCACGAAGGCGT---GGGTAGCAAACAGG	29	17	5	7	0	0	0	0	0	0	0	0	0	0	0	0	0	0	0	0	0
M01530_32_000000000-CT392_1_2102_26824_8394	Otu0001	Sulcia	AACGGAGGATACAAGCGTT-ATCCGGAATTATTGGGTTT-AAAGGGTGCGTAGGTTGTT-TTTTAAGTCAGGAGTGAAAG-CTGACAGCTTAACTGTCAAA-CGGCTACTGATACTGTCA-AACTAGAGTGAGATAGGAG-TAACTGGGACGTGTGGTGT-AGCGGTGAAATGCATAG--ATATCACACAGAACACCGA-TAGCGAAAGCAGGTTACTAGAT----CTCAACTGACACT--GAGGCACGAAGGCGT---GGGTAGCAAACAGG	29	21	4	4	0	0	0	0	0	0	0	0	0	0	0	0	0	0	0	0	0
M01530_32_000000000-CT392_1_2112_14975_5317	Otu0001	Sulcia	GACAGAGGATACAAGCGTT-ATCCGGAATTATTGGGTTT-AAAGGGTGCGTAGGTGGTT-TTTTAAGTCAGTAGTGAAAT-ATGACAGCTTAACTGTCAAA-CTGCTACTGATACTGTAA-AACTGGAGTGAGGTAGGAG-TAACTGGAACGTGTGGTGT-AGCGGTGAAATGCATAG--ATATCACACAGAACACCGA-TAGCGAAAGCAGGTTACTAGAT----CTCAACTGACACT--GAGGCACGAAGGCGT---GGGTAGCAAACAGG	29	0	0	0	0	0	0	0	0	0	0	0	0	6	4	1	3	8	2	5	0
M01530_32_000000000-CT392_1_1118_13037_8168	Otu0001	Sulcia	AACGGAGGATACAAGCGTT-ATCCGGAATTATTGGGTTT-AAAGGGTGCGTAGGTTGTT-TTTTAAGTCAGGAGTGAAAG-CTGACAGCTTAACTGTCAAA-CGGCTACTGATACTGTAA-AACTAGAGTGAGATAGGAG-TAACTGGAACGTGTGGTGT-AGCGGTGAAACGCATAG--ATATCACACAGAACACCGA-TAGCGAAAGCAGGTTACTAGAT----CTCAACTGACACT--GAGGCACGAAGGCGT---GGGTAGCAAACAGG	29	0	0	0	0	0	0	4	5	4	4	8	4	0	0	0	0	0	0	0	0
M01530_32_000000000-CT392_1_2107_16833_16486	Otu0001	Sulcia	AACGGAGGATACAAGCGTT-ATCCGGAATTATTGGGTTT-AAAGGGTGCGTAGGTTGTT-TTTTAAGTCAGGAGTGAAAG-CTGACAGCTTAACTGTCAAA-CGACTACTGATACTGTAA-AACTAGAGTGAGATAGGAG-TAACTGGAACGTGTGGTGT-AGCGGTGAAATGCATAG--ATATCACACAGAACACCGA-TAGCGAAAGCAGGTTACTAGAT----CTCAACTGACACT--GAGGCACGAAGGCGT---GGGTAGCAAACAGG	29	0	0	0	0	0	0	10	2	4	5	3	5	0	0	0	0	0	0	0	0
M01530_43_000000000-J3Y7D_1_2117_8967_16290	Otu0001	Sulcia	AACGGAGGATACCAGCGTT-ATCCGGAATTATTGGGTTT-AAAGGGTGCGTAGGTTGTT-TTTTAAGTCAGGAGCGAAAG-CTGACAGCTTAACTGTCAAA-CGGCTACTGATACTGTAA-AACTAGAGTGAGATAGGAG-TAACTGGAACGTGTGGTGT-AGCGGTGAAATGCATAG--ATATCACACAGAACACCGA-TAGCGAAAGCAGGTTACTAGAT----CTCAACTGACACT--GAGGCACGAAGGCGT---GGGTAGCAAACAGG	29	0	0	0	12	11	6	0	0	0	0	0	0	0	0	0	0	0	0	0	0
M01530_43_000000000-J3Y7D_1_1103_22899_15658	Otu0001	Sulcia	GACAGAGGATACAAGCGTT-ATCCGGAATTATTGGGTTT-AAAGGGTGCGTAGGTGGTT-TTTTAAGTCAGTAGTGAAAT-ATGACAGCTTAACTGTCAAA-CTGCTACTGATACTGTAA-AACTAGAGTGAGGTAGGAG-TAACTGGAACGTGTGGTGT-AGCGGTGAAATGCATAG--ATATCACACAGAACACCGA-TAGCGAAAGCAGGTTACTAGAT----CTCAACTGACACT--GAGGCACAAAGGCGT---GGGTAGCAAACAGG	29	0	0	0	0	0	0	0	0	0	0	0	0	6	3	2	6	8	2	2	0
M01530_32_000000000-CT392_1_1117_13074_11174	Otu0001	Sulcia	GACAGAGGATACAAGCGTT-ATCCGGAATTATTGGGTTT-AAAGGGTGCGTAGGTGGTT-TTTTAAGTCAGTAGTGAAAT-ATGACAGCTTAACTGTCAAA-CTGCTACTGATACTGTAA-AACTAGAGTGAGGTAGGAG-TAACTGGAACGTGTGGTGT-AGCGGTGAAATGCATAG--ATATCACACAGAACACCGA-TAGCGAAAGCGGGTTACTAGAT----CTCAACTGACACT--GAGGCACGAAGGCGT---GGGTAGCAAACAGG	29	0	0	0	0	0	0	0	0	0	0	0	0	7	3	3	1	8	2	5	0
M01530_32_000000000-CT392_1_2104_10609_8476	Otu0001	Sulcia	AACGGAGGATACAAGCGTT-ATCCGGAATTATTGGGTTT-AAAGGGTGCGTAGGTTGTT-TTTTAAGTCAGGAGTGAAAG-CTGACAGCTTAACTGTCAAA-CGGCTACTGATACTGTAA-AACTAGAGTGAGATAGGAG-TAACTGGAACGTGTGGTGT-AGCGGTGAAATGCATAG--GTATCACACAGAACACCGA-TAGCGAAAGCAGGTTACTAGAT----CTCAACTGACACT--GAGGCACGAAGGCGT---GGGTAGCAAACAGG	29	0	0	0	0	0	0	7	4	5	4	4	5	0	0	0	0	0	0	0	0
M01530_32_000000000-CT392_1_2119_17443_2987	Otu0001	Sulcia	AACGGAGGATACAAGCGTT-ATCCGGAATTATTGGGTTT-AAAGGGTGCGTAGGTTGTT-TTTTAAGTCAGGAGTGAAAG-CTGACAGCTTAACTGTCAAA-CGGCTACTGATACTGTAA-AACTAGAGTGAGATAGGAG-TAACTGGAACGTGTGGTGC-AGCGGTGAAATGCATAG--ATATCACACAGAACACCGA-TAGCGAAAGCAGGTTACTAGAT----CTCAACTGACACT--GAGGCACGAAGGCGT---GGGTAGCAAACAGG	29	0	0	0	0	0	0	5	4	6	10	3	1	0	0	0	0	0	0	0	0
M01530_32_000000000-CT392_1_2108_21793_4080	Otu0001	Sulcia	GACAGAGGATACAAGCGTT-ATCCGGAATTATTGGGTTT-AAAGGGTGCGTAGGTGGTT-TTTTAAGTCAGTAGTGAAAT-ATGACAGCTTAACTGTCAAA-CTGCTACTGATACTGTAA-AACTAGAGTGAGGTAGGAG-TAACTGGAACGTGTGGTGT-AGCGGTGAAATGCATAG--ATATCACACAGAACACCGA-TAGCGAAAGCAGGTTACTAGAT----CTCAACTGACACT--GAGGCACGAAGGCGT---GGGTAACAAACAGG	29	0	0	0	0	0	0	0	0	0	0	0	0	4	4	4	7	2	3	5	0
M01530_32_000000000-CT392_1_2114_12772_23524	Otu0001	Sulcia	GACAGAGGATACAAGCGTT-ATCCGGAATTATTGGGTTT-AAAGGGTGCGTAGGTGGTT-TTTTAAGTCAGTAGTGAAAT-ATGACAGCTTAACTGTCAGA-CTGCTACTGATACTGTAA-AACTAGAGTGAGGTAGGAG-TAACTGGAACGTGTGGTGT-AGCGGTGAAATGCATAG--ATATCACACAGAACACCGA-TAGCGAAAGCAGGTTACTAGAT----CTCAACTGACACT--GAGGCACGAAGGCGT---GGGTAGCAAACAGG	29	0	0	0	0	0	0	0	0	0	0	0	0	5	9	1	2	8	1	3	0
M01530_43_000000000-J3Y7D_1_2117_28868_11425	Otu0001	Sulcia	AACGGAGGATACCAGCGTT-ATCCGGAATTATTGGGTTT-AAAGGGTGCGTAGGTTGTT-TTTTAAGTCAGGAGTGAAAG-CTGACAGCTTAACTGTCAAA-CGGCTACTGATACTGTAA-AACTAGAGTGAGATAGGAG-TAACTGGAACGTGTGGTGT-AGCGGTGAAATGCATAG--ATATCACACAGAACACCGA-TAGCGAAAGCAGGTTACTAGAT----CTCAACTGACACT--GAGGCACGAAAGCGT---GGGGAGCAAACAGG	29	0	0	0	13	6	10	0	0	0	0	0	0	0	0	0	0	0	0	0	0
M01530_43_000000000-J3Y7D_1_1107_10714_10011	Otu0001	Sulcia	AACGGAGGATACAAGCGTT-ATCCGGAATTATTGGGTTT-AAAGGGTGTGTAGGTTGTT-TTTTAAGTCAGGAGTGAAAG-CTGACAGCTTAACTGTCAAA-CGGCTACTGATACTGTAA-AACTAGAGTGAGATAGGAG-TAACTGGAACGTGTGGTGT-AGCGGTGAAATGCATAG--ATATCACACAGAACACCGA-TAGCGAAAGCAGGTTACTAGAT----CTCAACTGACACT--GAGGCACGAAGGCGT---GGGTAGCAAACAGG	29	0	0	0	0	0	0	6	4	4	8	5	2	0	0	0	0	0	0	0	0
M01530_32_000000000-CT392_1_2114_16871_8337	Otu0001	Sulcia	AACGGAGGATACAAGCGTT-ATCCGGAATTATTGGGTTT-AAAGGGTGCGTAGGTTGTT-TTTTAAGTCAGGAGTGAAAG-CTGACAGCTTAACTGTCAAA-CGGCTACTGATACTGTAA-AACTAGAGTGAGATAGGAG-TAACTGGAACGTGTGGTGT-AGCGGTGGAATGCATAG--ATATCACACAGAACACCGA-TAGCGAAAGCAGGTTACTAGAT----CTCAACTGACACT--GAGGCACGAAGGCGT---GGGTAGCAAACAGG	29	0	0	0	0	0	0	9	5	0	8	7	0	0	0	0	0	0	0	0	0
M01530_32_000000000-CT392_1_1115_25148_8240	Otu0001	Sulcia	GACAGAGGATACAAGCGTT-ATCCGGAATTATTGGGTTT-AAAGGGTGCGTAGGTGGTT-TTTTAAGTCAGTAGTGAAAT-ATGACAGCTTAACTGTCAAA-CTGCTACTGATACTGTAA-AACTAGAGTGAGGTAGGAG-TAACTGGAACGTGTGGTGT-AGCGGTGAAATGCATAG--ATATCACACAGAACACCGA-TAGCGAAAGCAGGTTACTGGAT----CTCAACTGACACT--GAGGCACGAAGGCGT---GGGTAGCAAACAGG	29	0	0	0	0	0	0	0	0	0	0	0	0	9	3	6	1	7	1	2	0
M01530_32_000000000-CT392_1_2105_16313_13714	Otu0001	Sulcia	AACGGAGGATACAAGCGCT-ATCCGGAATTATTGGGTTT-AAAGGGTGCGTAGGTTGTT-TTTTAAGTCAGGAGTGAAAG-CTGACAGCTTAACTGTCAAA-CGGCTACTGATACTGTCA-AACTAGAGTGAGATAGGAG-TAACTGGAACGTGTGGTGT-AGCGGTGAAATGCATAG--ATATCACACAGAACACCGA-TAGCGAAAGCAGGTTACTAGAT----CTCAACTGACACT--GAGGCACGAAGGCGT---GGGTAGCAAACAGG	29	24	2	3	0	0	0	0	0	0	0	0	0	0	0	0	0	0	0	0	0
M01530_32_000000000-CT392_1_2108_11345_13794	Otu0001	Sulcia	AACGGAGGATACCAGCGTT-ACCCGGAATTATTGGGTTT-AAAGGGTGCGTAGGTTGTT-TTTTAAGTCAGGAGTGAAAG-CTGACAGCTTAACTGTCAAA-CGGCTACTGATACTGTAA-AACTAGAGTGAGATAGGAG-TAACTGGAACGTGTGGTGT-AGCGGTGAAATGCATAG--ATATCACACAGAACACCGA-TAGCGAAAGCAGGTTACTAGAT----CTCAACTGACACT--GAGGCACGAAGGCGT---GGGTAGCAAACAGG	29	0	0	0	13	4	12	0	0	0	0	0	0	0	0	0	0	0	0	0	0
M01530_43_000000000-J3Y7D_1_2111_6632_7171	Otu0001	Sulcia	AACGGAGGATACAAGCGTT-ATCCGGAATTATTGGGTTT-AAAGGGTGCGTAGGTTGTT-TTTTAAGTCAGGAGTGAAAG-CTGACAGCTTAACTGTCAAA-CGGCTACTGATACTGTAA-AACTAGAGTGAGATAGGAG-TAACTGGAACGTGTGGTGT-AGCGGTGAAATGCATAG--ATATCACACAGAACACCGA-TGGCGAAAGCAGGTTACTAGAT----CTCAACTGACACT--GAGGCACGAAGGCGT---GGGTAGCAAACAGG	29	0	0	0	0	0	0	3	4	8	6	8	0	0	0	0	0	0	0	0	0
M01530_32_000000000-CT392_1_1109_10035_7253	Otu0001	Sulcia	AACGGAGGATACAAGCGTT-ATCCGGAATTATTGGGTTT-AAAGGGTGCGTAGGTTGTT-TTTTAAGTCAGGAGTGAAAG-CTGACAGCTTAACTGTCAAA-CGGCTACTGATACTGTAA-AACTAGAGTGAGATAGGAG-TAACTGGAACGTGTGGTGT-AGCGGTGAAATGCATAG--ATATCACACAGAACACCGA-TAGCGAAAGCAGGTTACTAGAT----CTCAACTGACACT--GAGGCACGAAGGCGC---GGGTAGCAAACAGG	29	0	0	0	0	0	0	8	6	3	4	3	5	0	0	0	0	0	0	0	0
M01530_32_000000000-CT392_1_2112_24112_13718	Otu0001	Sulcia	AACGGAGGATACCAGCGTT-ATCCGGAATTATTGGGTTT-AAAGGGTGCGTAGGTTGTT-TTTTAAGTCAGGAGTGAAAG-CTGACAGCTTAACTGTCAAA-CGGCTACTGATACTGTAA-AACTAGAGTGAGATAGGAG-TAACTGGAACGTGTGGTGT-AGCGGTGAAATGCATAG--ATATCACACGGAACACCGA-TAGCGAAAGCAGGTTACTAGAT----CTCAACTGACACT--GAGGCACGAAGGCGT---GGGTAGCAAACAGG	29	0	0	0	16	5	8	0	0	0	0	0	0	0	0	0	0	0	0	0	0
M01530_43_000000000-J3Y7D_1_2111_9684_16380	Otu0001	Sulcia	AACGGAGGATACAAGCGTT-ATCCGGAATTATTGGGTTT-AAAGGGTGCGTAGGTTGTT-TTTTAAGTCAGGAGTGAAAG-CTGACAGCTTAACTGTCAAA-CGGCTACTGATACTGTAA-AACTAGAGTGAGATAGGAG-TAACTGGAACGTGTGGTGT-AGCGGTGAAATGCATAG--ATATCACACAGAACACCGA-TAGCGAAAGCAGGTTACTAGAT----CTCAACTGACACT--GAGGCACGAAGGCGT---GGGTAGTAAACAGG	29	0	0	0	0	0	0	3	3	2	13	4	4	0	0	0	0	0	0	0	0
M01530_32_000000000-CT392_1_2108_13005_22324	Otu0001	Sulcia	GACAGAGGATACAAGCGTT-ATCCGGAATTATTGGGTTT-AAAGGGTGCGTAGGTGGTT-TTTTAAGTCAGTAGTGAAAT-ATGACAGCTTAACTGTCAAA-CTGCTACTGATACTGTAA-AACTAGAGTGAGGTAGGAG-TAACTGGAACGTGTGGTGT-AGCGGTGGAATGCATAG--ATATCACACAGAACACCGA-TAGCGAAAGCAGGTTACTAGAT----CTCAACTGACACT--GAGGCACGAAGGCGT---GGGTAGCAAACAGG	28	0	0	0	0	0	0	0	0	0	0	0	0	4	8	1	0	8	2	5	0
M01530_32_000000000-CT392_1_2101_19342_2615	Otu0001	Sulcia	AACGGAGGATACCAGCGTT-ATCCGGAATTATTGGGTTT-AAAGGGTGCGTAGGTTGTT-TTTTAAGTCAGGAGTGAAAG-CTGACAGCTTAACTGTCAAA-CGGCTACTGATACTGTAA-AACTAGAGTGAGATAGGAG-TAACTGGAACGTGTGGTGT-AGCGGTGAAATGCATAG--ATATCACACAGAACACCGA-TAGCGAAAGCAGGTTACTAGAT----CTCAACTGACACT--GAGGCACGAAGGTGT---GGGTAGCAAACAGG	28	0	0	0	21	2	5	0	0	0	0	0	0	0	0	0	0	0	0	0	0
M01530_32_000000000-CT392_1_1114_26047_9468	Otu0001	Sulcia	AACGGAGGATACAAGCGTT-ATCCGGAATTATTGGGTTT-AAAGGGTGCGTAGGTTGTT-TTTTAAGTCAGGAGTGAAAG-CTGACAGCTTAACTGTCAAA-CGGCTACTGATACTGTCA-AACTAGAGTGAGATAGGAG-TAACTGGAACGTGTGGTGT-AGCGGTGAAGTGCATAG--ATATCACACAGAACACCGA-TAGCGAAAGCAGGTTACTAGAT----CTCAACTGACACT--GAGGCACGAAGGCGT---GGGTAGCAAACAGG	28	20	3	5	0	0	0	0	0	0	0	0	0	0	0	0	0	0	0	0	0
M01530_32_000000000-CT392_1_1102_11411_21667	Otu0001	Sulcia	AACGGAGGATACAAGCGTT-ATCCGGAATTATTGGGTTT-AAAGGGTGCGTAGGTTGTT-TTTTAAGTCAGGAGTGAAAG-CTGACAGCTTAACTGTCAAA-CGGCTACCGATACTGTCA-AACTAGAGTGAGATAGGAG-TAACTGGAACGTGTGGTGT-AGCGGTGAAATGCATAG--ATATCACACAGAACACCGA-TAGCGAAAGCAGGTTACTAGAT----CTCAACTGACACT--GAGGCACGAAGGCGT---GGGTAGCAAACAGG	28	25	3	0	0	0	0	0	0	0	0	0	0	0	0	0	0	0	0	0	0
M01530_43_000000000-J3Y7D_1_2104_25004_9813	Otu0001	Sulcia	AACGGAGGATACAAGCGTT-ATCCGGAATTATTGGGTTT-AAAGGGTGCGTAGGTTGTT-TTTTAAGTCAGGAGTGAAAG-CTGACAGCTTAACTGTCAAA-CGGCTACTGATACTGTAA-AACTAGAGTGAGATAGGAG-TAACTGGAACGTGTGGTGT-AGCGGTGAAATGCATAG--ATATCACACAGAACACCGA-TAGCGAAAGCAGGTTACCAGAT----CTCAACTGACACT--GAGGCACGAAGGCGT---GGGTAGCAAACAGG	28	0	0	0	0	0	0	5	2	5	7	4	5	0	0	0	0	0	0	0	0
M01530_32_000000000-CT392_1_1104_6995_19579	Otu0001	Sulcia	AACGGAGGATACCAGCGTT-ATCCGGAATTATTGGGTTT-AAAGGGTGCGTAGGTTGTC-TTTTAAGTCAGGAGTGAAAG-CTGACAGCTTAACTGTCAAA-CGGCTACTGATACTGTAA-AACTAGAGTGAGATAGGAG-TAACTGGAACGTGTGGTGT-AGCGGTGAAATGCATAG--ATATCACACAGAACACCGA-TAGCGAAAGCAGGTTACTAGAT----CTCAACTGACACT--GAGGCACGAAGGCGT---GGGTAGCAAACAGG	28	0	0	0	11	9	8	0	0	0	0	0	0	0	0	0	0	0	0	0	0
M01530_32_000000000-CT392_1_1105_23845_12479	Otu0001	Sulcia	AACGGAGGATACCAGCGTT-ATCCGGAATTATTGGGTTT-AAAGGGTGCGTAGGTTGTT-TTTTAAGTCAGGAGTGAAAG-CTGACAGCTTAACTGTCAAA-CGGCTACTGATACTGTAA-AACTAGAGTGAGATAGGAG-TAACTGGAACGCGTGGTGT-AGCGGTGAAATGCATAG--ATATCACACAGAACACCGA-TAGCGAAAGCAGGTTACTAGAT----CTCAACTGACACT--GAGGCACGAAGGCGT---GGGTAGCAAACAGG	28	0	0	0	17	7	4	0	0	0	0	0	0	0	0	0	0	0	0	0	0
M01530_32_000000000-CT392_1_1101_24721_13528	Otu0001	Sulcia	AACGGAGGATACAAGCGTT-ATCCGGAATTATTGGGTTT-AAAGGGTGCGTAGGTTGTC-TTTTAAGTCAGGAGTGAAAG-CTGACAGCTTAACTGTCAAA-CGGCTACTGATACTGTAA-AACTAGAGTGAGATAGGAG-TAACTGGAACGTGTGGTGT-AGCGGTGAAATGCATAG--ATATCACACAGAACACCGA-TAGCGAAAGCAGGTTACTAGAT----CTCAACTGACACT--GAGGCACGAAGGCGT---GGGTAGCAAACAGG	28	0	0	0	0	0	0	3	2	5	10	4	4	0	0	0	0	0	0	0	0
M01530_32_000000000-CT392_1_2119_10397_20199	Otu0001	Sulcia	AACGGAGGATACAAGCGTT-ATCCGGAATTATTGGGTTT-AAAGGGTGCGTAGGTTGTT-TTTTAAGTCAGGAGTGAAAG-CTGACAGCTTAACTGTCAAA-CGGCTACTGATACTGTAG-AACTAGAGTGAGATAGGAG-TAACTGGAACGTGTGGTGT-AGCGGTGAAATGCATAG--ATATCACACAGAACACCGA-TAGCGAAAGCAGGTTACTAGAT----CTCAACTGACACT--GAGGCACGAAGGCGT---GGGTAGCAAACAGG	28	0	0	0	0	0	0	5	5	3	3	10	2	0	0	0	0	0	0	0	0
M01530_43_000000000-J3Y7D_1_2118_27433_14412	Otu0001	Sulcia	GACAGAGGATACAAGCGTT-ATCCGGAATTATTGGGTTT-AAAGGGTGCGTAGGTGGTT-TTTTAAGTCAGTAGTGAAAT-ATGACAGCTTAACTGTCAAA-CTGCTACTGATACTGCAA-AACTAGAGTGAGGTAGGAG-TAACTGGAACGTGTGGTGT-AGCGGTGAAATGCATAG--ATATCACACAGAACACCGA-TAGCGAAAGCAGGTTACTAGAT----CTCAACTGACACT--GAGGCACGAAGGCGT---GGGTAGCAAACAGG	28	0	0	0	0	0	0	0	0	0	0	0	0	9	7	2	0	4	3	3	0
M01530_43_000000000-J3Y7D_1_1115_12457_6560	Otu0001	Sulcia	AACGGAGGATACCAGCGTT-ATCCGGAATTATTGGGTTT-AAAGGGTGCGTAGGTCGTT-TTTTAAGTCAGGAGTGAAAG-CTGACAGCTTAACTGTCAAA-CGGCTACTGATACTGTAA-AACTAGAGTGAGATAGGAG-TAACTGGAACGTGTGGTGT-AGCGGTGAAATGCATAG--ATATCACACAGAACACCGA-TAGCGAAAGCAGGTTACTAGAT----CTCAACTGACACT--GAGGCACGAAGGCGT---GGGTAGCAAACAGG	28	0	0	0	13	7	8	0	0	0	0	0	0	0	0	0	0	0	0	0	0
M01530_43_000000000-J3Y7D_1_2113_6994_16846	Otu0001	Sulcia	AACGGAGGATACAAGCGTT-ATCCGGAATTATTGGGTTT-AAAGGGTGCGTAGGTTGTT-TTTTAAGTCAGGAGTGAAAG-CTGACAGCTTAACTGTCAAA-CGGCTACTGATACTGTCA-AACTAGAGTGAGATAGGAG-TAACTGGAACGTGCGGTGT-AGCGGTGAAATGCATAG--ATATCACACAGAACACCGA-TAGCGAAAGCAGGTTACTAGAT----CTCAACTGACACT--GAGGCACGAAGGCGT---GGGTAGCAAACAGG	28	21	4	3	0	0	0	0	0	0	0	0	0	0	0	0	0	0	0	0	0
M01530_32_000000000-CT392_1_2119_17347_10033	Otu0001	Sulcia	AACGGAGGATACCAGCGTT-ATCCGGAATTATTGGGTTT-AAAGGGTGCGTAGGTTGTT-TTTTAAGTCAGGAGTGAAAG-CTGACAGCCTAACTGTCAAA-CGGCTACTGATACTGTAA-AACTAGAGTGAGATAGGAG-TAACTGGAACGTGTGGTGT-AGCGGTGAAATGCATAG--ATATCACACAGAACACCGA-TAGCGAAAGCAGGTTACTAGAT----CTCAACTGACACT--GAGGCACGAAGGCGT---GGGTAGCAAACAGG	28	0	0	0	13	10	5	0	0	0	0	0	0	0	0	0	0	0	0	0	0
M01530_43_000000000-J3Y7D_1_2106_22333_23215	Otu0001	Sulcia	GACAGAGGATACAAGCGTT-ATCCGGAATTATTGGGTTT-AAAGGGTGCGTAGGTGGGT-TTTTAAGTCAGTAGTGAAAT-ATGACAGCTTAACTGTCAAA-CTGCTACTGATACTGTAA-AACTAGAGTGAGGTAGGAG-TAACTGGAACGTGTGGTGT-AGCGGTGAAATGCATAG--ATATCACACAGAACACCGA-TAGCGAAAGCAGGTTACTAGAT----CTCAACTGACACT--GAGGCACGAAGGCGT---GGGTAGCAAACAGG	28	0	0	0	0	0	0	0	0	0	0	0	0	7	4	3	3	4	4	3	0
M01530_32_000000000-CT392_1_2118_12770_5137	Otu0001	Sulcia	GACAGAGGATACAAGCGTT-ATCCGGAATTATTGGGTTT-AAAGGGTGCGTAGGTGGTT-TTTTAAGTCAGTAGTGAAAT-ATGACAGCTTAACTGTCAAA-CTGCTACTGATACTGTAA-AACTAGAGTGAGGTAGGAG-TAACTGGAACGTGTGGTGT-AGCGGTGAAATGCATAG--GTATCACACAGAACACCGA-TAGCGAAAGCAGGTTACTAGAT----CTCAACTGACACT--GAGGCACGAAGGCGT---GGGTAGCAAACAGG	28	0	0	0	0	0	0	0	0	0	0	0	0	6	6	3	2	9	0	2	0
M01530_43_000000000-J3Y7D_1_2110_15563_16223	Otu0001	Sulcia	AACGGAGGATGCAAGCGTT-ATCCGGAATTATTGGGTTT-AAAGGGTGCGTAGGTTGTT-TTTTAAGTCAGGAGTGAAAG-CTGACAGCTTAACTGTCAAA-CGGCTACTGATACTGTCA-AACTAGAGTGAGATAGGAG-TAACTGGAACGTGTGGTGT-AGCGGTGAAATGCATAG--ATATCACACAGAACACCGA-TAGCGAAAGCAGGTTACTAGAT----CTCAACTGACACT--GAGGCACGAAGGCGT---GGGTAGCAAACAGG	28	23	2	3	0	0	0	0	0	0	0	0	0	0	0	0	0	0	0	0	0
M01530_43_000000000-J3Y7D_1_2110_5233_19887	Otu0001	Sulcia	AACGGAGGATACCAGCGTT-ATCCGGAATTATTGGGTTT-AAAGGGTGCGCAGGTTGTT-TTTTAAGTCAGGAGTGAAAG-CTGACAGCTTAACTGTCAAA-CGGCTACTGATACTGTAA-AACTAGAGTGAGATAGGAG-TAACTGGAACGTGTGGTGT-AGCGGTGAAATGCATAG--ATATCACACAGAACACCGA-TAGCGAAAGCAGGTTACTAGAT----CTCAACTGACACT--GAGGCACGAAGGCGT---GGGTAGCAAACAGG	28	0	0	0	11	7	10	0	0	0	0	0	0	0	0	0	0	0	0	0	0
M01530_43_000000000-J3Y7D_1_2116_8456_13243	Otu0001	Sulcia	AACGGAGGATACAAGCGTT-ATCCGGAATTATTGGGTTT-AAAGGGTGCGTAGGTTGTT-TTTTAAGTCAGGAGTGAAAG-CTGACAGCTTAACTGTCAAA-CGGCTACTGATACTGTAA-AACTAGAGTGAGATAGGAG-TAACTGGAACGTGTGGTGT-AGCGGTGAAATGCATAG--ATATCACACAGAACACCGA-TAGCGAAAGCAGGTTACTAGAT----CTCAACTGACACT--GAGGCACGAAGGCGT---GGGTAGCGAACAGG	28	0	0	0	0	0	0	4	4	4	7	4	5	0	0	0	0	0	0	0	0
M01530_43_000000000-J3Y7D_1_1101_25995_4025	Otu0001	Sulcia	AACGGAGGATACAAGCGTT-ATCCGGAATTATTGGGTTT-AAAGGGTGCGTAGGTTGTT-TTTTAAGTCAGGAGTGAAAG-CTGACAGCTTAACTGTCAAA-CGGCTACTGATACTGTCA-AACTAGAGTGAGATAGGAG-TAACTGGAACGTGTGGTGT-AGCGGTGAAATGCATAG--ATATCACACAGAACACCGA-TAGCGAAAGCAGGTTACTAGAT----CTCAACTGACACT--GAGGCACGAAGGCGT---GGGTAGCAATCAGG	28	27	1	0	0	0	0	0	0	0	0	0	0	0	0	0	0	0	0	0	0
M01530_32_000000000-CT392_1_2113_14681_10448	Otu0001	Sulcia	AACGGAGGATACCAGCGTT-ATCCGGAATTATTGGGTTT-AAAGGGTGCGTAGGTTGTT-TTTTAAGTCAGGAGTGAAAG-CTGACAGCTTAACTGTCAAA-CGGCTACTGATACTGTAA-AACTAGAGTGAGATAGGAG-TAACTGGAACGTGTGGTGT-AGCGGTGAAATGCATAG--ATATCACACAGAACACCGA-TAGCGAAAGCAGGTTACTAGAT----CTCAACTGACACT--GAGGCACGAAGGCGT---GGGTAGCAAACCGG	28	0	0	0	24	1	3	0	0	0	0	0	0	0	0	0	0	0	0	0	0
M01530_32_000000000-CT392_1_2104_14662_21162	Otu0001	Sulcia	AACGGAGGATACAAGCGTT-ATCCGGAATTATTGGGTTT-AAAGGGTGCGTAGGTTGTT-TTTTAAGTCAGGAGTGAAAG-CTGACAGCTTAACTGTCAAA-CGGCTACTGATACTGTAA-AACTAGAGTGAGATAGGAG-TAACTGGAACGTGTGGTGT-AGCGGTGAAATGCATAG--ATATCACACAGAACACCGA-TAGCGAGAGCAGGTTACTAGAT----CTCAACTGACACT--GAGGCACGAAGGCGT---GGGTAGCAAACAGG	28	0	0	0	0	0	0	5	7	5	9	1	1	0	0	0	0	0	0	0	0
M01530_32_000000000-CT392_1_1106_15743_23724	Otu0001	Sulcia	AACGGAGGATACCAGCGTT-ATCCGGAATTATTGGGTTT-AAAGGGTGCGTAGGTTGTT-TTTTAAGTCAGGAGTGAAAG-CTGACAGCTTAACTGTCAAA-CGGCTACTGATACTGTAA-AACTAGAGTGAGATAGGAG-TAACTGGAACGTGTGGTGT-AGCGGTGAAATGCATAG--ATATCACACAGAACACCGA-TAGCGAAAGCAGGTTACTAGGT----CTCAACTGACACT--GAGGCACGAAGGCGT---GGGTAGCAAACAGG	28	0	0	0	11	8	9	0	0	0	0	0	0	0	0	0	0	0	0	0	0
M01530_32_000000000-CT392_1_1112_25409_12196	Otu0001	Sulcia	AACGGAGGATACCAGCGTT-ATCCGGAATTATTGGGTTT-AGAGGGTGCGTAGGTTGTT-TTTTAAGTCAGGAGTGAAAG-CTGACAGCTTAACTGTCAAA-CGGCTACTGATACTGTAA-AACTAGAGTGAGATAGGAG-TAACTGGAACGTGTGGTGT-AGCGGTGAAATGCATAG--ATATCACACAGAACACCGA-TAGCGAAAGCAGGTTACTAGAT----CTCAACTGACACT--GAGGCACGAAGGCGT---GGGTAGCAAACAGG	28	0	0	0	6	12	10	0	0	0	0	0	0	0	0	0	0	0	0	0	0
M01530_32_000000000-CT392_1_1107_23229_12403	Otu0001	Sulcia	GACAGAGGATACAAGCGTT-ATCCGGAATTATTGGGTTT-AAAGGGTGCGTAGGTGGTT-TTTTAAGTCAGTGGTGAAAT-ATGACAGCTTAACTGTCAAA-CTGCTACTGATACTGTAA-AACTAGAGTGAGGTAGGAG-TAACTGGAACGTGTGGTGT-AGCGGTGAAATGCATAG--ATATCACACAGAACACCGA-TAGCGAAAGCAGGTTACTAGAT----CTCAACTGACACT--GAGGCACGAAGGCGT---GGGTAGCAAACAGG	27	0	0	0	0	0	0	0	0	0	0	0	0	1	6	5	3	7	5	0	0
M01530_32_000000000-CT392_1_2106_8544_12762	Otu0001	Sulcia	GACAGAGGATACAAGCGTT-ATCCGGAATTATTGGGTTT-AAAGGGTGCGTAGGTGGTT-TTTTAAGTCAGTAGTGAAAT-ATGACAGCTTAACTGTCAAA-CTGCTACTGATACTGTAA-AACTAGAGTGAGGTAGGAG-TAACTGGAACGTGTGGTGT-AGCGGTGAAATGCATAG--ATATCACACAGAACACTGA-TAGCGAAAGCAGGTTACTAGAT----CTCAACTGACACT--GAGGCACGAAGGCGT---GGGTAGCAAACAGG	27	0	0	0	0	0	0	0	0	0	0	0	0	1	9	2	1	9	3	2	0
M01530_43_000000000-J3Y7D_1_2116_14360_20517	Otu0001	Sulcia	AACGGAGGATACAAGCGTT-ATCCGGAATTATTGGGTTT-AAAGGGTGCGTAGGTTGTT-TTTTAAGTCAGGAGTGAAAG-CTGACAGCTTAACTGTCAAA-CGGCTACTGATACTGTAA-AACTAGAGTGAGATAGGAG-TAACTGGAACGTGTGGTGT-AGCGGTGAAATGCATAG--ATATCACACAGAACACCGA-TAGCGAAAGCAGGTTACTAGAT----CTCAACTGACACT--GAGACACGAAGGCGT---GGGTAGCAAACAGG	27	0	0	0	0	0	0	2	3	5	7	5	5	0	0	0	0	0	0	0	0
M01530_43_000000000-J3Y7D_1_2104_5248_17913	Otu0001	Sulcia	GACAGAGGATACAAGCGTT-ATCCGGAATTATCGGGTTT-AAAGGGTGCGTAGGTGGTT-TTTTAAGTCAGTAGTGAAAT-ATGACAGCTTAACTGTCAAA-CTGCTACTGATACTGTAA-AACTAGAGTGAGGTAGGAG-TAACTGGAACGTGTGGTGT-AGCGGTGAAATGCATAG--ATATCACACAGAACACCGA-TAGCGAAAGCAGGTTACTAGAT----CTCAACTGACACT--GAGGCACGAAGGCGT---GGGTAGCAAACAGG	27	0	0	0	0	0	0	0	0	0	0	0	0	6	3	4	1	8	3	2	0
M01530_43_000000000-J3Y7D_1_2113_11099_13022	Otu0001	Sulcia	AACGGAGGATACCAGCGTT-ATCCGGAATTATTGGGTTT-AAAGGGTGCGTAGGTTGTT-TTTTAAGTCAGGAGTGAAAG-CCGACAGCTTAACTGTCAAA-CGGCTACTGATACTGTAA-AACTAGAGTGAGATAGGAG-TAACTGGAACGTGTGGTGT-AGCGGTGAAATGCATAG--ATATCACACAGAACACCGA-TAGCGAAAGCAGGTTACTAGAT----CTCAACTGACACT--GAGGCACGAAGGCGT---GGGTAGCAAACAGG	27	0	0	0	13	11	3	0	0	0	0	0	0	0	0	0	0	0	0	0	0
M01530_43_000000000-J3Y7D_1_2118_27789_16472	Otu0001	Sulcia	GACAGAGGATACAAGCATT-ATCCGGAATTATTGGGTTT-AAAGGGTGCGTAGGTGGTT-TTTTAAGTCAGTAGTGAAAT-ATGACAGCTTAACTGTCAAA-CTGCTACTGATACTGTAA-AACTAGAGTGAGGTAGGAG-TAACTGGAACGTGTGGTGT-AGCGGTGAAATGCATAG--ATATCACACAGAACACCGA-TAGCGAAAGCAGGTTACTAGAT----CTCAACTGACACT--GAGGCACGAAGGCGT---GGGTAGCAAACAGG	27	0	0	0	0	0	0	0	0	0	0	0	0	3	3	4	1	10	0	6	0
M01530_32_000000000-CT392_1_1111_10276_6303	Otu0001	Sulcia	AACGGAGGATACAAGCGTT-ATCCGGAATTATTGGGTTT-AGAGGGTGCGTAGGTTGTT-TTTTAAGTCAGGAGTGAAAG-CTGACAGCTTAACTGTCAAA-CGGCTACTGATACTGTCA-AACTAGAGTGAGATAGGAG-TAACTGGAACGTGTGGTGT-AGCGGTGAAATGCATAG--ATATCACACAGAACACCGA-TAGCGAAAGCAGGTTACTAGAT----CTCAACTGACACT--GAGGCACGAAGGCGT---GGGTAGCAAACAGG	27	17	7	3	0	0	0	0	0	0	0	0	0	0	0	0	0	0	0	0	0
M01530_32_000000000-CT392_1_2106_9209_9539	Otu0001	Sulcia	GACAGAGGATACAAGCGTT-ATCCGGAATTATTGGGTTT-AAAGGGTGCGTAGGTGGTT-TTTTAAGTCAGTAGTGAAAT-ATGACAGCTTAACTGTCAAA-CTGCTACTGACACTGTAA-AACTAGAGTGAGGTAGGAG-TAACTGGAACGTGTGGTGT-AGCGGTGAAATGCATAG--ATATCACACAGAACACCGA-TAGCGAAAGCAGGTTACTAGAT----CTCAACTGACACT--GAGGCACGAAGGCGT---GGGTAGCAAACAGG	27	0	0	0	0	0	0	0	0	0	0	0	0	8	5	2	0	8	2	2	0
M01530_32_000000000-CT392_1_1101_26118_13256	Otu0001	Sulcia	AACGGAGGACACCAGCGTT-ATCCGGAATTATTGGGTTT-AAAGGGTGCGTAGGTTGTT-TTTTAAGTCAGGAGTGAAAG-CTGACAGCTTAACTGTCAAA-CGGCTACTGATACTGTAA-AACTAGAGTGAGATAGGAG-TAACTGGAACGTGTGGTGT-AGCGGTGAAATGCATAG--ATATCACACAGAACACCGA-TAGCGAAAGCAGGTTACTAGAT----CTCAACTGACACT--GAGGCACGAAGGCGT---GGGTAGCAAACAGG	27	0	0	0	7	7	13	0	0	0	0	0	0	0	0	0	0	0	0	0	0
M01530_32_000000000-CT392_1_1110_7347_14976	Otu0001	Sulcia	GACAGAGGATACAAGCGTT-ATCCGGAATTATTGGGTTT-AAAGGGTGCGTAGGTGGTT-CTTTAAGTCAGTAGTGAAAT-ATGACAGCTTAACTGTCAAA-CTGCTACTGATACTGTAA-AACTAGAGTGAGGTAGGAG-TAACTGGAACGTGTGGTGT-AGCGGTGAAATGCATAG--ATATCACACAGAACACCGA-TAGCGAAAGCAGGTTACTAGAT----CTCAACTGACACT--GAGGCACGAAGGCGT---GGGTAGCAAACAGG	27	0	0	0	0	0	0	0	0	0	0	0	0	5	3	3	4	4	3	5	0
M01530_43_000000000-J3Y7D_1_2110_18998_17581	Otu0001	Sulcia	AACGGAGGATACAAGCGTT-ATCCGGAATTATTGGGTTT-AAAGGGTGCGTAGGTTGTT-TTTTAAGTCAGGAGTGAAAG-CTGACAGCTTAACTGTCAAA-CGGCTACTGATGCTGTAA-AACTAGAGTGAGATAGGAG-TAACTGGAACGTGTGGTGT-AGCGGTGAAATGCATAG--ATATCACACAGAACACCGA-TAGCGAAAGCAGGTTACTAGAT----CTCAACTGACACT--GAGGCACGAAGGCGT---GGGTAGCAAACAGG	27	0	0	0	0	0	0	1	3	4	9	4	6	0	0	0	0	0	0	0	0
M01530_32_000000000-CT392_1_1109_16078_18600	Otu0001	Sulcia	AACGGAGGATACAAGCGTT-ATCCGGAATTATTGGGTTT-AAAGGGTGCGTAGGTTGTT-TTTTAAGTCAGGAGTGAAAG-CTGACAGCTTAACTGTCAAA-CGGCTACTGATACTGTCG-AACTAGAGTGAGATAGGAG-TAACTGGAACGTGTGGTGT-AGCGGTGAAATGCATAG--ATATCACACAGAACACCGA-TAGCGAAAGCAGGTTACTAGAT----CTCAACTGACACT--GAGGCACGAAGGCGT---GGGTAGCAAACAGG	27	21	3	3	0	0	0	0	0	0	0	0	0	0	0	0	0	0	0	0	0
M01530_32_000000000-CT392_1_1110_13832_23417	Otu0001	Sulcia	AACGGAGGATACAAGCGTT-ATCCGGAATTATTGGGTTT-AAAGGGTGCGTAGGTTGTT-TTTTAAGTCAGGAGTGAAAG-CTGACAGCTTAACTGTCAAA-CGGCTACTGATACTGTAA-AACTGGAGTGAGATAGGAG-TAACTGGAACGTGTGGTGT-AGCGGTGAAATGCATAG--ATATCACACAGAACACCGA-TAGCGAAAGCAGGTTACTAGAT----CTCAACTGACACT--GAGGCACGAAGGCGT---GGGTAGCAAACAGG	27	0	0	0	0	0	0	4	1	2	6	9	5	0	0	0	0	0	0	0	0
M01530_32_000000000-CT392_1_1115_10470_19932	Otu0001	Sulcia	AACGGAGGATACAAGCGTT-ATCCGGAATTATTGGGTTT-AAAGGGTGCGTAGGTTGTT-TTTTAAGTCAGGAGTGAAAG-CTGACAGCTTAACTGTCAAA-CGGCTACTGATACTGTCA-AACTAGAGCGAGATAGGAG-TAACTGGAACGTGTGGTGT-AGCGGTGAAATGCATAG--ATATCACACAGAACACCGA-TAGCGAAAGCAGGTTACTAGAT----CTCAACTGACACT--GAGGCACGAAGGCGT---GGGTAGCAAACAGG	26	23	0	3	0	0	0	0	0	0	0	0	0	0	0	0	0	0	0	0	0
M01530_32_000000000-CT392_1_1114_12188_11086	Otu0001	Sulcia	GACAGAGGATACAAGCGTT-GTCCGGAATTATTGGGTTT-AAAGGGTGCGTAGGTGGTT-TTTTAAGTCAGTAGTGAAAT-ATGACAGCTTAACTGTCAAA-CTGCTACTGATACTGTAA-AACTAGAGTGAGGTAGGAG-TAACTGGAACGTGTGGTGT-AGCGGTGAAATGCATAG--ATATCACACAGAACACCGA-TAGCGAAAGCAGGTTACTAGAT----CTCAACTGACACT--GAGGCACGAAGGCGT---GGGTAGCAAACAGG	26	0	0	0	0	0	0	0	0	0	0	0	0	6	5	3	2	3	4	3	0
M01530_43_000000000-J3Y7D_1_2117_25523_7638	Otu0001	Sulcia	AACGGAGGATACAAGCGTT-ATCCGGAATTATTGGGTTT-AAAGGGTGCGTAGGTTGTT-TTTTAAGTCAGGAGTGAAAG-CTGACAGCTTAACTGTCAAA-CGGCTACTGATACTGTCA-AACTAGAGTGAGATAGGAG-TAACTGGAACGTGTGGTGT-AGCGGTGAAATGCATAG--ATATCACACAGAACACCGA-TAGCGAAAGCAGGTTACTAGAT----CTCAACTGACACT--GGGGCACGAAGGCGT---GGGTAGCAAACAGG	26	19	5	2	0	0	0	0	0	0	0	0	0	0	0	0	0	0	0	0	0
M01530_43_000000000-J3Y7D_1_2101_23489_19374	Otu0001	Sulcia	GACAGAGGATACAAGCGTT-ATCCGGAATTATTGGGTTT-AAAGGGTGCGTGGGTGGTT-TTTTAAGTCAGTAGTGAAAT-ATGACAGCTTAACTGTCAAA-CTGCTACTGATACTGTAA-AACTAGAGTGAGGTAGGAG-TAACTGGAACGTGTGGTGT-AGCGGTGAAATGCATAG--ATATCACACAGAACACCGA-TAGCGAAAGCAGGTTACTAGAT----CTCAACTGACACT--GAGGCACGAAGGCGT---GGGTAGCAAACAGG	26	0	0	0	0	0	0	0	0	0	0	0	0	4	3	1	4	8	4	2	0
M01530_43_000000000-J3Y7D_1_2116_3487_16875	Otu0001	Sulcia	AACGGAGGATACAAGCGTT-ATCCGGAATTATTGGGTTT-AAAGGGTGCGTAGGTTGTT-TTTTAAGTCAGGAGCGAAAG-CTGACAGCTTAACTGTCAAA-CGGCTACTGATACTGTCA-AACTAGAGTGAGATAGGAG-TAACTGGAACGTGTGGTGT-AGCGGTGAAATGCATAG--ATATCACACAGAACACCGA-TAGCGAAAGCAGGTTACTAGAT----CTCAACTGACACT--GAGGCACGAAGGCGT---GGGTAGCAAACAGG	26	18	3	5	0	0	0	0	0	0	0	0	0	0	0	0	0	0	0	0	0
M01530_32_000000000-CT392_1_1104_13004_14064	Otu0001	Sulcia	GACAGAGGATACAAGCGTT-ATCCGGAATTATTGGGTTT-AAAGGGTGCGTAGGTGGTT-TTTTAAGTCAGTAGTGAAAT-ATGACAGCTTAACTGTCAAA-CTGCTACTGATACTGTAA-AACTAGAGTGAGGTAGGAG-TAACTGGAACGTGTGGTGT-AGCGGTGAAATGCATAG--ACATCACACAGAACACCGA-TAGCGAAAGCAGGTTACTAGAT----CTCAACTGACACT--GAGGCACGAAGGCGT---GGGTAGCAAACAGG	26	0	0	0	0	0	0	0	0	0	0	0	0	11	4	2	1	4	1	3	0
M01530_32_000000000-CT392_1_2103_10185_7100	Otu0001	Sulcia	GACAGAGGATACAAGCGTT-ATCCGGAATTATTGGGTTT-AAAGGGTGCGTAGGTGGTT-TTTTAAGTCAGTAGTGAAAT-GTGACAGCTTAACTGTCAAA-CTGCTACTGATACTGTAA-AACTAGAGTGAGGTAGGAG-TAACTGGAACGTGTGGTGT-AGCGGTGAAATGCATAG--ATATCACACAGAACACCGA-TAGCGAAAGCAGGTTACTAGAT----CTCAACTGACACT--GAGGCACGAAGGCGT---GGGTAGCAAACAGG	26	0	0	0	0	0	0	0	0	0	0	0	0	6	7	5	0	5	1	2	0
M01530_43_000000000-J3Y7D_1_2108_22184_16807	Otu0001	Sulcia	GACAGAGGATACAAGCGTT-ATCCGGAATTATTGGGTTT-AAAGGGTGCGTAGGTGGTT-TTTTAAGTCAGTAGTGAAAT-ATGACAGCTTAACTGTCAAA-CTGCTACTGATACTGTAA-AACTAGAGTGAGGTAGGAG-TAACTGGAACGTGTGGTGT-AGCGGTGAAATGCATAG--ATATCACACAGAACACCGA-TAGCGAAAGCAGGTTACTAGAT----CTCAACTGACACT--GAGGCACGAAGGCGT---GAGTAGCAAACAGG	26	0	0	0	0	0	0	0	0	0	0	0	0	5	6	3	1	7	0	4	0
M01530_43_000000000-J3Y7D_1_2108_26334_17269	Otu0001	Sulcia	GACAGAGGATACAAGCGTT-ATCCGGAATTATTGGGTTT-AAAGGGTGCGTAGGTGGTT-TTTTAAGTCAGTAGTGAAAT-ATGACAGCTTAACTGTCAAA-CTGCTACTGATACTGTAA-AACCAGAGTGAGGTAGGAG-TAACTGGAACGTGTGGTGT-AGCGGTGAAATGCATAG--ATATCACACAGAACACCGA-TAGCGAAAGCAGGTTACTAGAT----CTCAACTGACACT--GAGGCACGAAGGCGT---GGGTAGCAAACAGG	26	0	0	0	0	0	0	0	0	0	0	0	0	8	2	3	2	8	3	0	0
M01530_43_000000000-J3Y7D_1_2113_11093_12661	Otu0001	Sulcia	AACGGAGGATACCAGCGTT-ATCCGGAATTATTGGGTTT-AAAGGGTGCGTAGGTTGTT-TTTTAAGTCAGGAGTGAAAG-CTGACAGCTTAACTGTCAAA-CGGCTACTGATACTGTAA-AACTAGAGTGAGATAGGAG-TAACTGGAACGTGTGGTGT-AGCGGTGAAACGCATAG--ATATCACACAGAACACCGA-TAGCGAAAGCAGGTTACTAGAT----CTCAACTGACACT--GAGGCACGAAGGCGT---GGGTAGCAAACAGG	26	0	0	0	10	12	4	0	0	0	0	0	0	0	0	0	0	0	0	0	0
M01530_32_000000000-CT392_1_2114_10209_16321	Otu0001	Sulcia	TACGGAGGGTGCGAGCGTT-AATCGGAATTATTGGGTTT-AAAGGGTGCGTAGGTTGTT-TTTTAAGTCAGGAGTGAAAG-CTGACAGCTTAACTGTCAAA-CGGCTACTGATACTGTAA-AACTAGAGTGAGATAGGAG-TAACTGGAACGTGTGGTGT-AGCGGTGAAATGCATAG--ATATCACACAGAACACCGA-TAGCGAAAGCAGGTTACTAGAT----CTCAACTGACACT--GAGGCACGAAGGCGT---GGGTAGCAAACAGG	26	0	0	0	10	4	2	0	0	0	10	0	0	0	0	0	0	0	0	0	0
M01530_32_000000000-CT392_1_2102_11416_22406	Otu0001	Sulcia	AACGGAGGATACAAGCGTT-ATCCGGAATTATTGGGTTT-AAAGGGTGCGTAGGTTGTT-TTTTAAGTCAGGAGTGAAAG-CTGACAGCTTAACTGTCAAA-CGGCTACTGATACTGTCA-AACTAGAGTGAGATAGGAG-TAACTGGAACGTGTGGTGT-AGCGGTGAAATGCATAG--ATATCACACAGAACACCGA-TAGCGAAAGCAGGTTACTAGAT----CTCAACTGACACT--GAGGCACGAAGGCGT---GTGTAGCAAACAGG	26	15	7	4	0	0	0	0	0	0	0	0	0	0	0	0	0	0	0	0	0
M01530_43_000000000-J3Y7D_1_1107_24755_22544	Otu0001	Sulcia	AACGGAGGATACAAGCGTT-ATCCGGAATTATTGGGTTT-AAAGGGTGCGTAGGTTGTT-TTTTAAGTCAGGAGTGAAAG-CTGACAGCTTAACTGTCAAA-CGGCTACTGATACTGTCA-AACTAGAGTGAGATAGGAG-TAACTGGAACGTGTGGTGT-AGCGGTGAAATGCATAG--ATATCACACAGAACACCGA-TAGCGAAAGCAGGTTACTAGAT----CTCAACTGACACT--GAGGCACGAAGGCGT---GGGCAGCAAACAGG	26	14	9	3	0	0	0	0	0	0	0	0	0	0	0	0	0	0	0	0	0
M01530_32_000000000-CT392_1_1117_7912_17897	Otu0001	Sulcia	AACGGAGGATACCAGCGTT-ATCCGGAATTATTGGGTTT-AAAGGGTGCGTAGGTTGTT-TTTTAAGTCAGGAGTGAAAG-CTGACAGCTTAACTGTCAAA-CGGCTACTGATACTGTAA-AACTAGAGTGAGATAGGAG-TAACTGGAACGTGTGGTGT-AGCAGTGAAATGCATAG--ATATCACACAGAACACCGA-TAGCGAAAGCAGGTTACTAGAT----CTCAACTGACACT--GAGGCACGAAGGCGT---GGGTAGCAAACAGG	26	0	0	0	12	7	7	0	0	0	0	0	0	0	0	0	0	0	0	0	0
M01530_32_000000000-CT392_1_1106_22868_9556	Otu0001	Sulcia	AACGGAGGATACCAGCGTT-ATCCGGAATTATTGGGTTT-AAAGGGTGCGTAGGTTGTT-TTTTAAGTCAGGAGTGAAAG-CTGACAGCTTAACTGTCAAA-CGGCTACTGATACTGTAA-AACTAGAGTGAGATAGGAG-TAACTGGGACGTGTGGTGT-AGCGGTGAAATGCATAG--ATATCACACAGAACACCGA-TAGCGAAAGCAGGTTACTAGAT----CTCAACTGACACT--GAGGCACGAAGGCGT---GGGTAGCAAACAGG	26	0	0	0	8	11	7	0	0	0	0	0	0	0	0	0	0	0	0	0	0
M01530_32_000000000-CT392_1_2102_23986_24209	Otu0001	Sulcia	GACAGAGGATACAAGCGTT-ATCCGGAATTATTGGGTTT-AAAGGGTGCGTAGGTGGTT-TTTTAAGTCAGTAGTGAAAT-ATGACAGCTTAACTGTCAAA-CTGCTACTGATACTGTAA-AACTAGAGTGAGGTAGGAG-TAACTGGAACGTGTGGTGT-AGCGGTGAAATGCATAG--ATATCACACAGAACACCGA-TAGCGAAAGCAGGTTACTAGAT----CTCAACTGACACT--GAGGCACGAAGGCGT---GGATAGCAAACAGG	26	0	0	0	0	0	0	0	0	0	0	0	0	5	4	2	9	2	2	2	0
M01530_32_000000000-CT392_1_1113_27221_17423	Otu0001	Sulcia	AACGGAGGATACAAGCGTT-ATCCGGAATTATTGGGTTT-AAAGGGTGCGTAGGTTGTT-TTTTAAGTCAGGAGTGAAAG-CTGACAGCTTAACTGTCAAA-CGGCTACTGATACTGTAA-AACTAGAGTGAGATAGGAG-TGACTGGAACGTGTGGTGT-AGCGGTGAAATGCATAG--ATATCACACAGAACACCGA-TAGCGAAAGCAGGTTACTAGAT----CTCAACTGACACT--GAGGCACGAAGGCGT---GGGTAGCAAACAGG	26	0	0	0	0	0	0	4	3	5	9	1	4	0	0	0	0	0	0	0	0
M01530_32_000000000-CT392_1_2114_17401_5284	Otu0001	Sulcia	AACGGAAGATACAAGCGTT-ATCCGGAATTATTGGGTTT-AAAGGGTGCGTAGGTTGTT-TTTTAAGTCAGGAGTGAAAG-CTGACAGCTTAACTGTCAAA-CGGCTACTGATACTGTCA-AACTAGAGTGAGATAGGAG-TAACTGGAACGTGTGGTGT-AGCGGTGAAATGCATAG--ATATCACACAGAACACCGA-TAGCGAAAGCAGGTTACTAGAT----CTCAACTGACACT--GAGGCACGAAGGCGT---GGGTAGCAAACAGG	26	6	10	10	0	0	0	0	0	0	0	0	0	0	0	0	0	0	0	0	0
M01530_43_000000000-J3Y7D_1_1107_11608_8899	Otu0001	Sulcia	AACGGAGGATACAAGCGTT-ATCCGGAATTATTGGGTTT-AAAGGGTGCGTAGGTTGTT-TTTTAAGTCAGGAGTGAAAG-CTGACAGCTTAACTGTCAAA-CGGCTACTGATACTGTAA-AACTAGAGTGAGATAGGAG-TAACTGGAACGTGTGGTGT-AGCGGTGAAATGCATAG--ATATCACACAGAACACCGA-CAGCGAAAGCAGGTTACTAGAT----CTCAACTGACACT--GAGGCACGAAGGCGT---GGGTAGCAAACAGG	26	0	0	0	0	0	0	4	4	5	5	4	4	0	0	0	0	0	0	0	0
M01530_32_000000000-CT392_1_2106_14452_14170	Otu0001	Sulcia	AACGGAGGATACAAGCGTT-ATCCGGAATTATTGGGTTT-AAAGGGTGCGTAGGTTGTT-TTTTAAGTCAGGAGTGAAAG-CTGACAGCTTAACTGTCAAA-CGGCTACTGATACTGTAA-AACTAGAGTGAGATAGGAG-TAACTGGAACGTGTGGTGT-AGCGGTGAAATGCATAG--ATATCACACAGAACACCGA-TAGCGAAAGCAGGTTACTAGAT----CTCAACTGACACT--GAGGTACGAAGGCGT---GGGTAGCAAACAGG	26	0	0	0	0	0	0	4	4	2	8	6	2	0	0	0	0	0	0	0	0
M01530_32_000000000-CT392_1_1115_21336_8727	Otu0001	Sulcia	GACAGAGGATACAAGCGTT-ATCCGGAATTACTGGGTTT-AAAGGGTGCGTAGGTGGTT-TTTTAAGTCAGTAGTGAAAT-ATGACAGCTTAACTGTCAAA-CTGCTACTGATACTGTAA-AACTAGAGTGAGGTAGGAG-TAACTGGAACGTGTGGTGT-AGCGGTGAAATGCATAG--ATATCACACAGAACACCGA-TAGCGAAAGCAGGTTACTAGAT----CTCAACTGACACT--GAGGCACGAAGGCGT---GGGTAGCAAACAGG	26	0	0	0	0	0	0	0	0	0	0	0	0	6	5	2	5	6	0	2	0
M01530_32_000000000-CT392_1_1111_13276_13784	Otu0001	Sulcia	AACGGAGGATACAAGCGTT-ATCCGGAATTATTGGGTTT-AAAGGGTGCGTAGGTTGTT-TTTTAAGTCAGGAGTGAAAG-CTGACAGCTTAACTGTCAAA-CGGCTACTGATACTGTAA-AACTAGAGTGAGATAGGAG-TAACTGGAACGTGTGGTGT-AGCGGTGAAATGCATAG--ATATCACACAGAACACCGA-TAGCGAAAGCGGGTTACTAGAT----CTCAACTGACACT--GAGGCACGAAGGCGT---GGGTAGCAAACAGG	26	0	0	0	0	0	0	5	3	2	10	4	2	0	0	0	0	0	0	0	0
M01530_43_000000000-J3Y7D_1_2116_11661_18917	Otu0001	Sulcia	AACGGAGGATACAAGCGTT-ATCCGGAATTATTGGGTTT-AAAGGGTGCGTAGGTTGTT-CTTTAAGTCAGGAGTGAAAG-CTGACAGCTTAACTGTCAAA-CGGCTACTGATACTGTCA-AACTAGAGTGAGATAGGAG-TAACTGGAACGTGTGGTGT-AGCGGTGAAATGCATAG--ATATCACACAGAACACCGA-TAGCGAAAGCAGGTTACTAGAT----CTCAACTGACACT--GAGGCACGAAGGCGT---GGGTAGCAAACAGG	26	18	4	4	0	0	0	0	0	0	0	0	0	0	0	0	0	0	0	0	0
M01530_32_000000000-CT392_1_1101_6544_20224	Otu0001	Sulcia	GACAGAGGATACAAGCGTT-ATCCGGGATTATTGGGTTT-AAAGGGTGCGTAGGTGGTT-TTTTAAGTCAGTAGTGAAAT-ATGACAGCTTAACTGTCAAA-CTGCTACTGATACTGTAA-AACTAGAGTGAGGTAGGAG-TAACTGGAACGTGTGGTGT-AGCGGTGAAATGCATAG--ATATCACACAGAACACCGA-TAGCGAAAGCAGGTTACTAGAT----CTCAACTGACACT--GAGGCACGAAGGCGT---GGGTAGCAAACAGG	25	0	0	0	0	0	0	0	0	0	0	0	0	3	5	2	1	8	4	2	0
M01530_43_000000000-J3Y7D_1_2108_5990_7427	Otu0001	Sulcia	AACGGAGGATACAAGCGTT-ATCCGGAATTATTGGGTTT-AAAGGGTGCGTAGGTTGTT-TTTTAAGTCAGGAGTGAAAG-CTGACAGCTTAACTGTCAAA-CGGCTACTGATACTGTCA-AACTAGAGTGAGATAGGAG-TAACTGGAACGTGTGGTGT-AGCGGTGAAATGCATAG--ATATCACACAGAACACCGA-TAGCGAAAGCAGGTTACTAGAT----CTCAACTGACACT--GAGGCACGAAGGCGT----GGTAGCAAACAGG	25	2	11	12	0	0	0	0	0	0	0	0	0	0	0	0	0	0	0	0	0
M01530_32_000000000-CT392_1_2105_3057_11758	Otu0001	Sulcia	GACAGAGGATACAAGCGTT-ATCCGGAATTATTGGGTTT-AAAGGGTGCGTAGGTGGTC-TTTTAAGTCAGTAGTGAAAT-ATGACAGCTTAACTGTCAAA-CTGCTACTGATACTGTAA-AACTAGAGTGAGGTAGGAG-TAACTGGAACGTGTGGTGT-AGCGGTGAAATGCATAG--ATATCACACAGAACACCGA-TAGCGAAAGCAGGTTACTAGAT----CTCAACTGACACT--GAGGCACGAAGGCGT---GGGTAGCAAACAGG	25	0	0	0	0	0	0	0	0	0	0	0	0	6	3	6	1	3	3	3	0
[truncated: 9,282 more rows]
