# Supplementary material for: Alternative Transmission Patterns in Independently Acquired Nutritional Cosymbionts of Dictyopharidae Planthoppers
Source: mBio. 2021 Aug 31;12(4):e01228-21. doi: 10.1128/mBio.01228-21 (PMC8406288; doi:10.1128/mBio.01228-21)
Supplement: TABLE S4 [file mbio.01228-21-st004.xlsx]

## Sheet: Table_S4A. Genomes_summary
	Callodictya krueperi				Dictyophara multireticulata			Ranissus scytha
	Sulcia	Vidania	Sodalis	Wolbachia	Sulcia	Vidania	Sodalis	Sulcia	Vidania	Arsenophonus
Genome size (bp)	142117	122629	2053980*	1502716*	142701	122059	1949218*	148347	125763	2227347*
GC content (%)	29.64	30.06	52.26	34.65	25.61	29.69	45.75	25.22	26.18	37.88
Total numer of coding sequences (CDS)	142	139	2410	1363	143	137	1293	143	139	1530
Coding density (%)	97,1	94	-	-	97,3	92.5	-	93,6	92.7	-
Number of pseudogenes	2				2			4	1
* scaffolds size

## Sheet: Table S4B. Sulcia_genes
gene_name	gene_type	funct_category	SMCALKRU	SMRANSCY	SMDICMUL	SMOLIH
16s_rRNA	rRNA	translation-rRNA	Functional	Functional	Functional	Functional
23s_rRNA	rRNA	translation-rRNA	Functional	Functional	Functional	Functional
5s_rRNA	rRNA	translation-rRNA	Functional	Functional	Functional	Functional
aceF	Protein	Metabolism	Functional	Functional	Functional	Functional
ACG	tRNA	translation-tRNA	Functional	Functional	Functional	Functional
acoA	Protein	Unclassified metabolism	Functional	Functional	Functional	Functional
alaS	Protein	Translation - aminoacyl-tRNA synthetase	Absent	Absent	Absent	Functional
asnC	Protein	Translation - aminoacyl-tRNA synthetase	Functional	Functional	Functional	Functional
aspC	Protein	Biosynthesis - Phe	Absent	Absent	Absent	Functional
aspS	Protein	Translation - aminoacyl-tRNA synthetase	Functional	Functional	Functional	Functional
CAA	tRNA	translation-tRNA	Absent	Functional	Absent	Functional
CAT	tRNA	translation-tRNA	2	3	2	3
CCA	tRNA	translation-tRNA	Functional	Functional	Functional	Functional
clpP	Protein	Protein folding and degradation	Functional	Functional	Functional	Functional
clpX	Protein	Protein folding and degradation	Functional	Functional	Functional	Functional
def	Protein	Translation	Functional	Functional	Functional	Functional
dnaB	Protein	DNA replication	Functional	Functional	Functional	Functional
dnaE-dnaQ	Protein	DNA replication	Functional	Functional	Functional	Functional
dnaJ	Protein	Protein folding and degradation	Functional	Functional	Functional	Functional
dnaK	Protein	Protein folding and degradation	Functional	Functional	Functional	Functional
dnaN	Protein	DNA replication	Functional	Functional	Functional	Functional
dnaX	Protein	DNA replication	Functional	Functional	Functional	Functional
engA	Protein	Translation	Functional	Functional	Functional	Functional
frr	Protein	Translation	Functional	Functional	Functional	Functional
fusA	Protein	Translation	Functional	Functional	Functional	Functional
GAA	tRNA	translation-tRNA	Functional	Functional	Functional	Functional
GAG	tRNA	translation-tRNA	Functional	Functional	Functional	Functional
GAT	tRNA	translation-tRNA	Functional	Functional	Functional	Functional
GCA	tRNA	translation-tRNA	Functional	Functional	Functional	Functional
GCC	tRNA	translation-tRNA	Functional	Functional	Functional	Functional
GCT	tRNA	translation-tRNA	Functional	Functional	Functional	Functional
GGT	tRNA	translation-tRNA	Functional	Functional	Functional	Functional
gidA	Protein	Translation	Functional	Functional	Functional	Absent
gidB	Protein	Translation	Absent	Absent	Absent	Functional
glnS	Protein	Translation - aminoacyl-tRNA synthetase	Functional	Functional	Functional	Functional
gltX	Protein	Translation - aminoacyl-tRNA synthetase	Functional	Functional	Functional	Functional
glyS	Protein	Translation - aminoacyl-tRNA synthetase	Functional	Functional	Functional	Functional
groEL	Protein	RNA degradation	Functional	Functional	Functional	Functional
groS	Protein	Protein folding and degradation	Functional	Functional	Functional	Functional
grpE	Protein	Protein folding and degradation	Functional	Functional	Functional	Functional
GTA	tRNA	translation-tRNA	Functional	Functional	Functional	Functional
GTC	tRNA	translation-tRNA	Functional	Functional	Functional	Functional
GTG	tRNA	translation-tRNA	Functional	Functional	Functional	Functional
GTT	tRNA	translation-tRNA	Functional	Functional	Functional	Functional
hflX	Protein	Ribosome biogenesis	Absent	Absent	Absent	Functional
hisS	Protein	Translation - aminoacyl-tRNA synthetase	Absent	Absent	Absent	Functional
holB	Protein	DNA replication	Functional	Functional	Functional	Functional
htpG	Protein	Protein folding and degradation	Functional	Functional	Functional	Functional
hypothetical_protein_1	Protein	not_yet_classified	Functional	Functional	Functional	Functional
hypothetical_protein_10	Protein	not_yet_classified	Absent	Pseudogene	Absent	Absent
hypothetical_protein_11	Protein	not_yet_classified	Functional	Functional	Functional	Absent
hypothetical_protein_12	Protein	Metabolism	Functional	Functional	Functional	Absent
hypothetical_protein_2	Protein	not_yet_classified	Functional	Functional	Functional	Functional
hypothetical_protein_3	Protein	not_yet_classified	Absent	Absent	Absent	Functional
hypothetical_protein_4	Protein	not_yet_classified	Putative	Putative	Putative	Functional
hypothetical_protein_5	Protein	not_yet_classified	Functional	Functional	Functional	Functional
hypothetical_protein_6	Protein	not_yet_classified	Pseudogene	Pseudogene	Pseudogene	Functional
hypothetical_protein_7	Protein	not_yet_classified	Functional	Functional	Functional	Functional
hypothetical_protein_8	Protein	not_yet_classified	Functional	Functional	Functional	Functional
hypothetical_protein_9	Protein	not_yet_classified	Absent	Functional	Functional	Functional
ileS	Protein	Translation - aminoacyl-tRNA synthetase	Functional	Functional	Functional	Functional
ilvB	Protein	Biosynthesis - Ile	Functional	Functional	Functional	Functional
ilvC	Protein	Biosynthesis - Ile	Functional	Functional	Functional	Functional
ilvD	Protein	Biosynthesis - Ile	Functional	Functional	Functional	Functional
ilvE	Protein	Biosynthesis - Ile	Functional	Functional	Functional	Functional
ilvN	Protein	Biosynthesis - Ile	Functional	Functional	Functional	Functional
infA	Protein	Translation	Pseudogene	Functional	Pseudogene	Functional
infB	Protein	Translation	Functional	Absent	Functional	Functional
infC	Protein	Translation	Functional	Functional	Functional	Functional
iscS	Protein	Metabolism	Functional	Functional	Functional	Functional
lepA	Protein	Translation	Absent	Absent	Absent	Functional
leuA	Protein	Biosynthesis - Leu	Functional	Functional	Functional	Functional
leuB	Protein	Biosynthesis - Leu	Functional	Functional	Functional	Functional
leuC	Protein	Biosynthesis - Leu	Functional	Functional	Functional	Functional
leuD	Protein	Biosynthesis - Leu	Functional	Functional	Functional	Functional
leuS	Protein	Translation - aminoacyl-tRNA synthetase	Functional	Functional	Functional	Functional
lipA	Protein	sulfurtransferase	Functional	Functional	Functional	Functional
lipB	Protein	Metabolism	Functional	Functional	Functional	Functional
lpd	Protein	Metabolism	Functional	Functional	Functional	Functional
lysS	Protein	Translation - aminoacyl-tRNA synthetase	Functional	Functional	Functional	Functional
maeB	Protein	Metabolism	Functional	Functional	Functional	Absent
mdh	Protein	Metabolism	Absent	Absent	Absent	Functional
miaB	Protein	Translation	Functional	Pseudogene	Functional	Functional
miaB2	Protein	Translation	Functional	Functional	Functional	Functional
mnmA	Protein	Transferase	Functional	Functional	Functional	Functional
mnmG	Protein	Transferase	Functional	Functional	Functional	Functional
mutL	Protein	DNA replication	Functional	Functional	Functional	Functional
mutS	Protein	DNA replication	Functional	Functional	Functional	Functional
obg	Protein	Various	Functional	Functional	Functional	Absent
oorA	Protein	Metabolism	Absent	Functional	Absent	Absent
oorB	Protein	Metabolism	Absent	Functional	Absent	Absent
pdhB	Protein	Metabolism	Functional	Functional	Functional	Functional
pheS	Protein	Translation - aminoacyl-tRNA synthetase	Absent	Absent	Absent	Functional
pheT	Protein	Translation - aminoacyl-tRNA synthetase	Absent	Absent	Absent	Functional
pnp	Protein	RNA degradation	Functional	Functional	Functional	Functional
prfA	Protein	Transcription	Functional	Functional	Functional	Functional
prfB	Protein	Transcription	Functional	Functional	Functional	Functional
proS	Protein	Translation - aminoacyl-tRNA synthetase	Functional	Functional	Functional	Functional
queA	Protein	Transferase	Functional	Functional	Functional	Functional
rho	Protein	Transcription	Functional	Functional	Functional	Functional
rluD	Protein	Translation	Functional	Functional	Functional	Functional
rnpA	Protein	Transfer RNA biogenesis	Functional	Putative	Functional	Functional
rplA	Protein	Translation - ribosomal proteins	Functional	Functional	Functional	Functional
rplB	Protein	Translation - ribosomal proteins	Functional	Functional	Functional	Functional
rplC	Protein	Translation - ribosomal proteins	Functional	Functional	Functional	Functional
rplD	Protein	Translation - ribosomal proteins	Functional	Functional	Functional	Functional
rplE	Protein	Translation - ribosomal proteins	Functional	Functional	Functional	Functional
rplF	Protein	Translation - ribosomal proteins	Functional	Functional	Functional	Functional
rplI	Protein	Translation - ribosomal proteins	Putative	Putative	Putative	Functional
rplJ	Protein	Translation - ribosomal proteins	Functional	Functional	Functional	Functional
rplK	Protein	Translation - ribosomal proteins	Functional	Functional	Functional	Functional
rplL	Protein	Translation - ribosomal proteins	Functional	Functional	Functional	Functional
rplM	Protein	Translation - ribosomal proteins	Functional	Functional	Functional	Functional
rplN	Protein	Translation - ribosomal proteins	Functional	Functional	Functional	Functional
rplO	Protein	Translation - ribosomal proteins	Functional	Functional	Functional	Functional
rplP	Protein	Translation - ribosomal proteins	Functional	Functional	Functional	Functional
rplQ	Protein	Translation - ribosomal proteins	Functional	Functional	Functional	Functional
rplR	Protein	Translation - ribosomal proteins	Functional	Functional	Functional	Functional
rplS	Protein	Translation - ribosomal proteins	Functional	Functional	Functional	Functional
rplT	Protein	Translation - ribosomal proteins	Functional	Functional	Functional	Functional
rplU	Protein	Translation - ribosomal proteins	Functional	Functional	Functional	Functional
rplV	Protein	Translation - ribosomal proteins	Functional	Functional	Functional	Functional
rplW	Protein	Translation - ribosomal proteins	Functional	Functional	Functional	Functional
rplY	Protein	Translation - ribosomal proteins	Functional	Functional	Functional	Functional
rpmA	Protein	Translation - ribosomal proteins	Functional	Functional	Functional	Functional
rpmB	Protein	Translation - ribosomal proteins	Functional	Functional	Functional	Functional
rpmE	Protein	Translation - ribosomal proteins	Functional	Functional	Functional	Pseudogene
rpmF	Protein	Translation - ribosomal proteins	Functional	Functional	Functional	Functional
rpmG	Protein	Translation - ribosomal proteins	Functional	Functional	Functional	Functional
rpmH	Protein	Translation - ribosomal proteins	Absent	Absent	Absent	Functional
rpmI	Protein	Translation - ribosomal proteins	Functional	Functional	Functional	Functional
rpmJ	Protein	Translation - ribosomal proteins	Functional	Functional	Functional	Functional
rpoA	Protein	Transcription	Functional	Functional	Functional	Functional
rpoB	Protein	Transcription	Functional	Functional	Functional	Functional
rpoC	Protein	Transcription	Functional	Functional	Functional	Functional
rpoD	Protein	Transcription	Functional	Functional	Functional	Functional
rpsA	Protein	Translation - ribosomal proteins	Functional	Functional	Functional	Functional
rpsB	Protein	Translation - ribosomal proteins	Functional	Functional	Functional	Functional
rpsC	Protein	Translation - ribosomal proteins	Functional	Functional	Functional	Functional
rpsD	Protein	Translation - ribosomal proteins	Functional	Functional	Functional	Functional
rpsE	Protein	Translation - ribosomal proteins	Functional	Functional	Functional	Functional
rpsF	Protein	Translation - ribosomal proteins	Functional	Functional	Functional	Functional
rpsG	Protein	Translation - ribosomal proteins	Functional	Functional	Functional	Functional
rpsH	Protein	Translation - ribosomal proteins	Functional	Functional	Functional	Functional
rpsI	Protein	Translation - ribosomal proteins	Functional	Functional	Functional	Functional
rpsJ	Protein	Translation - ribosomal proteins	Functional	Functional	Functional	Functional
rpsK	Protein	Translation - ribosomal proteins	Functional	Functional	Functional	Functional
rpsL	Protein	Translation - ribosomal proteins	Functional	Functional	Functional	Functional
rpsM	Protein	Translation - ribosomal proteins	Functional	Functional	Functional	Functional
rpsN	Protein	Translation - ribosomal proteins	Functional	Functional	Functional	Functional
rpsO	Protein	Translation - ribosomal proteins	Putative	Putative	Putative	Functional
rpsP	Protein	Translation - ribosomal proteins	Functional	Functional	Functional	Functional
rpsQ	Protein	Translation - ribosomal proteins	Functional	Functional	Functional	Functional
rpsR	Protein	Translation - ribosomal proteins	Functional	Functional	Functional	Functional
rpsS	Protein	Translation - ribosomal proteins	Functional	Functional	Functional	Functional
rpsT	Protein	Translation - ribosomal proteins	Functional	Functional	Functional	Functional
rpsU	Protein	Translation - ribosomal proteins	Functional	Functional	Functional	Functional
rsfS	Protein	Ribosomal silencing factor	Functional	Functional	Functional	Functional
rsmA	Protein	Translation	Functional	Functional	Functional	Functional
rsmH	Protein	Translation	Functional	Functional	Functional	Functional
serS	Protein	Translation - aminoacyl-tRNA synthetase	Functional	Functional	Functional	Functional
smpB	Protein	Translation	Functional	Functional	Functional	Functional
ssrA	tmRNA	translation	Functional	Functional	Functional	Functional
sufB	Protein	Metabolism	Functional	Functional	Functional	Functional
sufC	Protein	Metabolism	Functional	Functional	Functional	Functional
sufD	Protein	Metabolism	Functional	Functional	Functional	Functional
sufE	Protein	Metabolism	Functional	Functional	Functional	Functional
sufS	Protein	Metabolism	Functional	Functional	Functional	Functional
TAA	tRNA	translation-tRNA	Functional	Functional	Functional	Functional
TAC	tRNA	translation-tRNA	Functional	Functional	Functional	Functional
TAG	tRNA	translation-tRNA	Functional	Functional	Functional	Functional
TCC	tRNA	translation-tRNA	Functional	Functional	Functional	Functional
TCT	tRNA	translation-tRNA	Functional	Functional	Functional	Functional
TGA	tRNA	translation-tRNA	Functional	Functional	Functional	Functional
TGC	tRNA	translation-tRNA	Functional	Functional	Functional	Functional
TGG	tRNA	translation-tRNA	Functional	Functional	Functional	Functional
TGT	tRNA	translation-tRNA	Functional	Functional	Functional	Functional
tilS	Protein	Translation - aminoacyl-tRNA synthetase	Functional	Functional	Functional	Functional
trmE	Protein	Translation	Functional	Functional	Functional	Functional
trmU	Protein	Translation	Functional	Functional	Functional	Functional
trpS	Protein	Translation - aminoacyl-tRNA synthetase	Functional	Functional	Functional	Functional
truA	Protein	Transfer RNA biogenesis	Functional	Functional	Functional	Functional
trxB	Protein	Metabolism	Functional	Functional	Functional	Functional
tsaB	Protein	Transfer RNA biogenesis	Functional	Pseudogene	Functional	Functional
tsaD	Protein	Transfer RNA biogenesis	Functional	Functional	Functional	Functional
tsf	Protein	Translation	Functional	Functional	Functional	Functional
TTC	tRNA	translation-tRNA	Functional	Functional	Functional	Functional
TTG	tRNA	translation-tRNA	Functional	Functional	Functional	Functional
TTT	tRNA	translation-tRNA	Functional	Functional	Functional	Functional
tufA	Protein	Translation	Functional	Functional	Functional	Functional
tyrS	Protein	Translation - aminoacyl-tRNA synthetase	Functional	Functional	Functional	Functional
valS	Protein	Translation - aminoacyl-tRNA synthetase	Functional	Functional	Functional	Functional
ybeY	Protein	Ribosome biogenesis	Functional	Functional	Functional	Absent

## Sheet: Table S4C. Vidania_genes
gene_name	gene_type	funct_category	VFCALKRU	VFRANSCY	VFDICMUL	VFOLIH
serB	Protein	Biosynthesis	Functional	Functional	Functional	Functional
argF	Protein	Biosynthesis-Arg	Functional	Functional	Functional	Functional
argG	Protein	Biosynthesis-Arg	Functional	Functional	Functional	Functional
argH	Protein	Biosynthesis-Arg	Functional	Functional	Functional	Functional
carA	Protein	Biosynthesis-Arg	Functional	Functional	Functional	Functional
carB	Protein	Biosynthesis-Arg	Functional	Functional	Functional	Functional
hisA	Protein	Biosynthesis-His	Functional	Functional	Functional	Functional
hisB	Protein	Biosynthesis-His	Functional	Functional	Functional	Functional
hisC	Protein	Biosynthesis-His	Functional	Functional	Functional	Functional
hisD	Protein	Biosynthesis-His	Functional	Functional	Functional	Functional
hisE	Protein	Biosynthesis-His	Functional	Functional	Functional	Functional
hisF	Protein	Biosynthesis-His	Functional	Functional	Functional	Functional
hisG	Protein	Biosynthesis-His	Functional	Functional	Functional	Functional
hisH	Protein	Biosynthesis-His	Functional	Functional	Functional	Functional
hisI	Protein	Biosynthesis-His	Functional	Functional	Functional	Functional
dapA	Protein	Biosynthesis-Lys	Functional	Functional	Functional	Functional
dapB	Protein	Biosynthesis-Lys	Functional	Functional	Functional	Functional
dapC	Protein	Biosynthesis-Lys	Functional	Functional	Functional	Functional
dapD	Protein	Biosynthesis-Lys	Functional	Functional	Functional	Functional
dapE	Protein	Biosynthesis-Lys	Functional	Functional	Putative	Functional
dapE2	Protein	Biosynthesis-Lys	Functional	Putative	Pseudogene	Functional
dapF	Protein	Biosynthesis-Lys	Functional	Functional	Putative	Functional
lpd	Protein	Biosynthesis-Lys	Absent	Absent	Absent	Functional
lysA	Protein	Biosynthesis-Lys	Functional	Functional	Functional	Functional
lysC	Protein	Biosynthesis-Lys	Functional	Functional	Functional	Functional
lysS	Protein	Biosynthesis-Lys	Functional	Functional	Functional	Functional
metC	Protein	Biosynthesis-Met	Functional	Functional	Functional	Functional
metE	Protein	Biosynthesis-Met	Functional	Functional	Functional	Functional
metF	Protein	Biosynthesis-Met	Absent	Absent	Absent	Functional
aroA	Protein	Biosynthesis-Phe	Functional	Functional	Functional	Functional
aroB	Protein	Biosynthesis-Phe	Functional	Functional	Functional	Functional
aroC	Protein	Biosynthesis-Phe	Functional	Functional	Functional	Functional
aroE	Protein	Biosynthesis-Phe	Functional	Functional	Functional	Functional
aroF	Protein	Biosynthesis-Phe	Functional	Functional	Functional	Functional
aroK	Protein	Biosynthesis-Phe	Functional	Functional	Functional	Functional
aroQ	Protein	Biosynthesis-Phe	Functional	Functional	Functional	Functional
asd	Protein	Biosynthesis-Phe	Functional	Functional	Functional	Functional
iscS	Protein	Biosynthesis-Thiamine	Putative	Putative	Functional	Functional
thrA	Protein	Biosynthesis-Thr	Functional	Functional	Functional	Functional
thrB	Protein	Biosynthesis-Thr	Functional	Functional	Functional	Functional
thrC	Protein	Biosynthesis-Thr	Functional	Functional	Functional	Functional
trpA	Protein	Biosynthesis-Trp	Functional	Functional	Functional	Functional
trpB	Protein	Biosynthesis-Trp	Functional	Functional	Functional	Functional
trpC	Protein	Biosynthesis-Trp	Functional	Functional	Functional	Functional
trpD	Protein	Biosynthesis-Trp	Functional	Functional	Functional	Functional
trpE	Protein	Biosynthesis-Trp	Functional	Functional	Functional	Functional
trpF	Protein	Biosynthesis-Trp	Functional	Functional	Functional	Functional
trpG	Protein	Biosynthesis-Trp	Functional	Functional	Functional	Functional
cspG	Protein	Metabolism	Absent	Absent	Absent	Functional
iscU	Protein	Metabolism	Absent	Absent	Absent	Functional
lipA	Protein	Metabolism	Absent	Absent	Absent	Functional
maeB	Protein	Metabolism	Functional	Functional	Functional	Absent
rlmE	Protein	Metabolism	Functional	Functional	Functional	Functional
sucA	Protein	Metabolism	Absent	Absent	Absent	Functional
sucB	Protein	Metabolism	Absent	Absent	Absent	Functional
erpA	Protein	Poorly characterized	Absent	Absent	Absent	Functional
prfA	Protein	Transcription	Functional	Functional	Functional	Functional
prfA2	Protein	Transcription	Functional	Functional	Functional	Putative
prfB	Protein	Transcription	Functional	Functional	Functional	Functional
prs	Protein	Metabolism	Functional	Functional	Functional	Functional
rho	Protein	Transcription	Absent	Absent	Absent	Functional
rplJ	Protein	Translation	Functional	Pseudogene	Functional	Functional
hypothetical_protein_1	Protein	not_yet_classified	Functional	Putative	Functional	Functional
hypothetical_protein_2	Protein	not_yet_classified	Absent	Functional	Absent	Absent
hypothetical_protein_3	Protein	not_yet_classified	Absent	Functional	Absent	Absent
hypothetical_protein_4	Protein	not_yet_classified	Absent	Functional	Absent	Absent
hypothetical_protein_5	Protein	not_yet_classified	Absent	Functional	Absent	Absent
hypothetical_protein_6	Protein	not_yet_classified	Absent	Functional	Absent	Absent
hypothetical_protein_7	Protein	not_yet_classified	Absent	Functional	Absent	Absent
hypothetical_protein_8	Protein	not_yet_classified	Functional	Absent	Absent	Absent
hypothetical_protein_9	Protein	not_yet_classified	Functional	Absent	Functional	Absent
hypothetical_protein_10	Protein	not_yet_classified	Functional	Absent	Absent	Absent
hypothetical_protein_11	Protein	not_yet_classified	Functional	Absent	Absent	Absent
hypothetical_protein_12	Protein	not_yet_classified	Functional	Absent	Functional	Absent
hypothetical_protein_13	Protein	not_yet_classified	Functional	Absent	Functional	Absent
hypothetical_protein_14	Protein	not_yet_classified	Absent	Absent	Absent	Functional
hypothetical_protein_15	Protein	not_yet_classified	Absent	Absent	Functional	Absent
hypothetical_protein_16	Protein	not_yet_classified	Absent	Absent	Functional	Absent
hypothetical_protein_17	Protein	not_yet_classified	Absent	Absent	Functional	Absent
hypothetical_protein_18	Protein	not_yet_classified	Absent	Absent	Functional	Absent
hypothetical_protein_19	Protein	not_yet_classified	Absent	Absent	Absent	Functional
hypothetical_protein_20	Protein	not_yet_classified	Putative	Absent	Putative	Functional
hypothetical_protein_21	Protein	not_yet_classified	Absent	Absent	Absent	Functional
hypothetical_protein_22	Protein	not_yet_classified	Functional	Functional	Functional	Functional
hypothetical_protein_23	Protein	not_yet_classified	Functional	Functional	Functional	Functional
hypothetical_protein_24	Protein	not_yet_classified	Functional	Functional	Putative	Functional
hypothetical_protein_25	Protein	not_yet_classified	Absent	Absent	Absent	Functional
hypothetical_protein_26	Protein	not_yet_classified	Absent	Absent	Absent	Functional
hypothetical_protein_27	Protein	not_yet_classified	Absent	Functional	Absent	Absent
hypothetical_protein_28	Protein	not_yet_classified	Absent	Functional	Absent	Absent
hypothetical_protein_29	Protein	not_yet_classified	Functional	Functional	Functional	Absent
clpP	Protein	protein folding and degradation	Functional	Functional	Functional	Functional
clpX	Protein	protein folding and degradation	Functional	Functional	Functional	Functional
dnaJ	Protein	protein folding and degradation	Functional	Functional	Functional	Functional
dnaK	Protein	protein folding and degradation	Functional	Functional	Functional	Functional
groEL	Protein	Protein folding and degradation	Functional	Functional	Functional	Functional
groS	Protein	Protein folding and degradation	Functional	Functional	Functional	Functional
grpE	Protein	protein folding and degradation	Functional	Functional	Functional	Functional
dnaB	Protein	Replication	Functional	Functional	Functional	Functional
dnaE	Protein	Replication	Functional	Functional	Functional	Functional
dnaG	Protein	Replication	Absent	Absent	Absent	Functional
dnaN	Protein	Replication	Functional	Absent	Absent	Functional
dnaQ	Protein	Replication	Functional	Functional	Functional	Functional
dnaX	Protein	Replication	Functional	Functional	Putative	Functional
rpoA	Protein	Transcription	Functional	Functional	Functional	Functional
rpoB	Protein	Transcription	Functional	Functional	Functional	Functional
rpoC	Protein	Transcription	Functional	Functional	Functional	Functional
rpoD	Protein	Transcription	Functional	Functional	Functional	Functional
def	Protein	Translation	Functional	Functional	Functional	Functional
fusA	Protein	Translation	Functional	Functional	Functional	Functional
infA	Protein	Translation	Functional	Functional	Functional	Functional
infB	Protein	Translation	Absent	Absent	Absent	Functional
infC	Protein	Translation	Functional	Putative	Functional	Functional
mnmG	Protein	Translation	Functional	Functional	Functional	Functional
rluA	Protein	translation	Functional	Functional	Pseudogene	Functional
rluA2	Protein	translation	Functional	Functional	Putative	Absent
rluD	Protein	translation	Absent	Functional	Absent	Functional
tufA	Protein	Translation	Functional	Functional	Functional	Functional
tilS	Protein	Translation - aminoacyl-tRNA synthetase	Functional	Functional	Functional	Functional
rmpJ	Protein	translation - ribosomal protein	Functional	Functional	Functional	Functional
rplA	Protein	translation - ribosomal protein	Functional	Functional	Functional	Functional
rplB	Protein	translation - ribosomal protein	Functional	Functional	Functional	Functional
rplC	Protein	translation - ribosomal protein	Functional	Functional	Functional	Functional
rplD	Protein	translation - ribosomal protein	Functional	Functional	Functional	Functional
rplE	Protein	translation - ribosomal protein	Functional	Functional	Functional	Functional
rplF	Protein	translation - ribosomal protein	Functional	Functional	Functional	Functional
rplK	Protein	translation - ribosomal protein	Functional	Functional	Functional	Functional
rplL	Protein	translation - ribosomal protein	Functional	Functional	Functional	Functional
rplM	Protein	translation - ribosomal protein	Functional	Functional	Functional	Functional
rplN	Protein	translation - ribosomal protein	Functional	Functional	Functional	Functional
rplO	Protein	translation - ribosomal protein	Functional	Functional	Functional	Functional
rplP	Protein	translation - ribosomal protein	Functional	Functional	Functional	Functional
rplQ	Protein	translation - ribosomal protein	Functional	Functional	Putative	Functional
rplR	Protein	translation - ribosomal protein	Functional	Functional	Functional	Functional
rplT	Protein	translation - ribosomal protein	Functional	Functional	Functional	Functional
rplV	Protein	translation - ribosomal protein	Functional	Functional	Functional	Functional
rplW	Protein	translation - ribosomal protein	Functional	Putative	Functional	Functional
rplX	Protein	translation - ribosomal protein	Absent	Absent	Absent	Functional
rplY	Protein	translation - ribosomal protein	Absent	Absent	Absent	Functional
rpmA	Protein	translation - ribosomal protein	Functional	Functional	Functional	Functional
rpmB	Protein	translation - ribosomal protein	Absent	Putative	Absent	Functional
rpmE	Protein	translation - ribosomal protein	Putative	Putative	Putative	Functional
rpmG	Protein	translation - ribosomal protein	Functional	Functional	Functional	Functional
rpmH	Protein	translation - ribosomal protein	Absent	Absent	Absent	Functional
rpsA	Protein	translation - ribosomal protein	Functional	Functional	Functional	Absent
rpsB	Protein	translation - ribosomal protein	Absent	Absent	Absent	Functional
rpsC	Protein	translation - ribosomal protein	Functional	Functional	Functional	Functional
rpsD	Protein	translation - ribosomal protein	Functional	Functional	Functional	Functional
rpsE	Protein	translation - ribosomal protein	Functional	Functional	Functional	Functional
rpsF	Protein	translation - ribosomal protein	Functional	Functional	Functional	Absent
rpsG	Protein	translation - ribosomal protein	Functional	Functional	Functional	Functional
rpsH	Protein	translation - ribosomal protein	Functional	Functional	Functional	Functional
rpsI	Protein	translation - ribosomal protein	Functional	Functional	Functional	Functional
rpsJ	Protein	translation - ribosomal protein	Functional	Functional	Functional	Functional
rpsK	Protein	translation - ribosomal protein	Functional	Functional	Functional	Functional
rpsL	Protein	translation - ribosomal protein	Functional	Functional	Functional	Functional
rpsM	Protein	translation - ribosomal protein	Functional	Functional	Functional	Functional
rpsN	Protein	translation - ribosomal protein	Functional	Functional	Functional	Functional
rpsO	Protein	translation - ribosomal protein	Absent	Absent	Absent	Functional
rpsP	Protein	translation - ribosomal protein	Functional	Functional	Functional	Functional
rpsQ	Protein	translation - ribosomal protein	Functional	Functional	Functional	Functional
rpsR	Protein	translation - ribosomal protein	Absent	Absent	Absent	Functional
rpsR2	Protein	translation - ribosomal protein	Functional	Functional	Functional	Absent
rpsS	Protein	translation - ribosomal protein	Functional	Functional	Functional	Functional
rsmA	Protein	translation - ribosomal protein	Putative	Functional	Putative	Functional
rsmD	Protein	translation - ribosomal protein	Functional	Functional	Functional	Functional
rsmH	Protein	translation - ribosomal protein	Putative	Putative	Putative	Functional
aspS	Protein	translation - tRNA ligase	Putative	Functional	Functional	Functional
gatA	Protein	translation - tRNA ligase	Absent	Absent	Absent	Functional
gatB	Protein	translation - tRNA ligase	Absent	Absent	Absent	Functional
glnS	Protein	translation - tRNA ligase	Absent	Absent	Absent	Functional
gltX	Protein	translation - tRNA ligase	Functional	Functional	Functional	Functional
ileS	Protein	translation - tRNA ligase	Functional	Functional	Functional	Functional
leuS	Protein	translation - tRNA ligase	Functional	Functional	Functional	Functional
mnmA	Protein	translation - tRNA ligase	Functional	Functional	Functional	Functional
mnmE	Protein	translation - tRNA ligase	Functional	Functional	Functional	Functional
pheS	Protein	translation - tRNA ligase	Absent	Absent	Absent	Functional
proS	Protein	translation - tRNA ligase	Absent	Absent	Absent	Functional
trpS	Protein	translation - tRNA ligase	Functional	Absent	Functional	Functional
tyrS	Protein	translation - tRNA ligase	Functional	Functional	Functional	Functional
16s_rRNA	rRNA	translation-rRNA	Functional	Functional	Functional	Functional
23s_rRNA	rRNA	translation-rRNA	Functional	Functional	Functional	Functional
5s_rRNA	rRNA	translation-rRNA	Functional	Functional	Functional	Functional
AAC	tRNA	translation-tRNA	Functional	Absent	Functional	Absent
AAG	tRNA	translation-tRNA	Functional	Functional	Functional	Functional
AAT	tRNA	translation-tRNA	Absent	Absent	Absent	Functional
ACG	tRNA	translation-tRNA	Absent	Absent	Absent	Functional
AGA	tRNA	translation-tRNA	Functional	Functional	Functional	Functional
CAA	tRNA	translation-tRNA	Functional	2	Functional	Absent
CAT	tRNA	translation-tRNA	Functional	Functional	Functional	Functional
CCA	tRNA	translation-tRNA	Functional	Absent	Functional	Functional
CGT	tRNA	translation-tRNA	Absent	Absent	Absent	Functional
CTT	tRNA	translation-tRNA	Absent	Absent	Absent	Functional
GAA	tRNA	translation-tRNA	Functional	Functional	Functional	Functional
GAT	tRNA	translation-tRNA	Functional	Functional	Functional	Absent
GCA	tRNA	translation-tRNA	Absent	Functional	Functional	Absent
GCC	tRNA	translation-tRNA	Functional	Functional	Functional	Absent
GCT	tRNA	translation-tRNA	Functional	Functional	Functional	Functional
GTA	tRNA	translation-tRNA	Functional	Functional	Functional	Functional
GTC	tRNA	translation-tRNA	Functional	Functional	Functional	Functional
GTG	tRNA	translation-tRNA	Functional	Functional	Functional	Functional
GTT	tRNA	translation-tRNA	Functional	Functional	Functional	Functional
TAC	tRNA	translation-tRNA	Functional	Functional	Functional	Functional
TAG	tRNA	translation-tRNA	Functional	Functional	Functional	Functional
TCC	tRNA	translation-tRNA	Functional	Functional	Absent	Functional
TCT	tRNA	translation-tRNA	Functional	Functional	Functional	Functional
TGA	tRNA	translation-tRNA	Functional	Functional	Functional	Functional
TGC	tRNA	translation-tRNA	Functional	Functional	Functional	Functional
TGG	tRNA	translation-tRNA	Functional	Functional	Functional	Functional
TGT	tRNA	translation-tRNA	Functional	Functional	Functional	Functional
TTC	tRNA	translation-tRNA	Absent	Functional	Absent	Absent
TTG	tRNA	translation-tRNA	Absent	Functional	Absent	Functional
TTT	tRNA	translation-tRNA	Functional	Functional	Functional	Functional

## Sheet: Table_S4D. Sod_Ars_contigs
#ID	Avg_fold	Contig_size	Read_GC	Taxonomy
CALKRU_000000010665	279	372257	0.5154	Sodalis
CALKRU_000000026819	261	340968	0.531	Sodalis
CALKRU_000000023821	208	329926	0.5247	Sodalis
CALKRU_000000036200	232	306229	0.5263	Sodalis
CALKRU_000000036730	238	120745	0.5312	Sodalis
CALKRU_000000012829	222	112559	0.5369	Sodalis
CALKRU_000000003351	258	109457	0.529	Sodalis
CALKRU_000000041625	206	66926	0.5188	Sodalis
CALKRU_000000018564	216	42836	0.5246	Sodalis
CALKRU_000000021636	261	41774	0.5419	Sodalis
CALKRU_000000037002	231	41039	0.5488	Sodalis
CALKRU_000000017164	219	40738	0.5355	Sodalis
CALKRU_000000022052	281	39829	0.5171	Sodalis
CALKRU_000000028360	275	26233	0.5027	Sodalis
CALKRU_000000011661	203	16176	0.5364	Sodalis
CALKRU_000000040817	262	15778	0.54	Sodalis
CALKRU_000000003087	211	8173	0.5402	Sodalis
CALKRU_000000012532	285	6165	0.5172	Sodalis
CALKRU_000000042800	425	3358	0.4997	Sodalis
CALKRU_000000044042	9.43	2861	0.35	Sodalis
CALKRU_000000008341	258	2044	0.4841	Sodalis
CALKRU_000000015893	35.1	1938	0.3606	Sodalis
CALKRU_000000027304	207	1934	0.5442	Sodalis
CALKRU_000000000579	3.63	1904	0.3867	Sodalis
CALKRU_000000042339	17.8	1823	0.2718	Sodalis
CALKRU_000000045272	233	1584	0.4963	Sodalis
CALKRU_000000017510	11.4	1582	0.4265	Sodalis
CALKRU_000000001836	7.54	1500	0.4084	Sodalis
CALKRU_000000020210	5.67	1408	0.4901	Sodalis
CALKRU_000000020977	240	1392	0.4505	Sodalis
CALKRU_000000020935	7.31	1382	0.3513	Sodalis
CALKRU_000000041892	276	1370	0.4948	Sodalis
CALKRU_000000005811	4.23	1365	0.3625	Sodalis
CALKRU_000000019469	22.6	1271	0.3541	Sodalis
CALKRU_000000024068	12.2	1249	0.319	Sodalis
CALKRU_000000005840	3.66	1209	0.3825	Sodalis
CALKRU_000000035411	7.83	1173	0.2723	Sodalis
CALKRU_000000032997	10.6	1112	0.3579	Sodalis
CALKRU_000000034026	4.12	1024	0.3992	Sodalis
CALKRU_000000037849	12.9	1017	0.3461	Sodalis
#ID	Avg_fold	Contig_size	Read_GC	Taxonomy
CALKRU_000000010963	79.5	81641	0.3542	Wolbachia
CALKRU_000000023573	33.5	62629	0.3457	Wolbachia
CALKRU_000000010117	33.9	58331	0.3497	Wolbachia
CALKRU_000000025526	34.2	55670	0.348	Wolbachia
CALKRU_000000024175	34.9	53254	0.345	Wolbachia
CALKRU_000000011210	35.4	52208	0.348	Wolbachia
CALKRU_000000023578	35.1	45517	0.3426	Wolbachia
CALKRU_000000046249	36.6	41988	0.3499	Wolbachia
CALKRU_000000008366	35.7	32866	0.3495	Wolbachia
CALKRU_000000022807	33.2	31375	0.3474	Wolbachia
CALKRU_000000017153	36.2	31182	0.3459	Wolbachia
CALKRU_000000038345	33.3	29695	0.3517	Wolbachia
CALKRU_000000005146	39.9	28673	0.3449	Wolbachia
CALKRU_000000025440	32.9	27772	0.343	Wolbachia
CALKRU_000000045873	31.7	25574	0.3522	Wolbachia
CALKRU_000000012759	34	25552	0.3522	Wolbachia
CALKRU_000000020738	36.1	23495	0.3395	Wolbachia
CALKRU_000000004102	35.8	21962	0.3504	Wolbachia
CALKRU_000000025201	55.1	21951	0.3402	Wolbachia
CALKRU_000000010720	33.4	21833	0.3348	Wolbachia
CALKRU_000000016286	31.3	21000	0.3457	Wolbachia
CALKRU_000000008254	32	20345	0.3339	Wolbachia
CALKRU_000000008753	31	20232	0.3386	Wolbachia
CALKRU_000000012310	32.3	20104	0.3444	Wolbachia
CALKRU_000000020037	33	17856	0.3465	Wolbachia
CALKRU_000000012081	36.1	17415	0.349	Wolbachia
CALKRU_000000019490	32.4	17393	0.341	Wolbachia
CALKRU_000000023919	32.3	16849	0.3494	Wolbachia
CALKRU_000000010146	47.6	16749	0.3535	Wolbachia
CALKRU_000000024158	99.1	16542	0.3489	Wolbachia
CALKRU_000000003001	43.3	15896	0.3325	Wolbachia
CALKRU_000000028814	33.4	15614	0.3496	Wolbachia
CALKRU_000000023808	32.4	15159	0.3429	Wolbachia
CALKRU_000000017202	33.8	14912	0.3362	Wolbachia
CALKRU_000000042229	31	14310	0.3378	Wolbachia
CALKRU_000000016039	73.7	12836	0.366	Wolbachia
CALKRU_000000006975	34.5	12327	0.3623	Wolbachia
CALKRU_000000023809	37	12058	0.3387	Wolbachia
CALKRU_000000046629	41.6	11999	0.3566	Wolbachia
CALKRU_000000010009	30.5	11725	0.3392	Wolbachia
CALKRU_000000018038	44.4	11140	0.3684	Wolbachia
CALKRU_000000032341	33.3	10679	0.3245	Wolbachia
CALKRU_000000002709	36.3	10123	0.3689	Wolbachia
CALKRU_000000015363	33.8	9851	0.3357	Wolbachia
CALKRU_000000038100	35.7	9485	0.3732	Wolbachia
CALKRU_000000018789	35	9484	0.3466	Wolbachia
CALKRU_000000011916	35.7	9301	0.3509	Wolbachia
CALKRU_000000022967	34.4	9199	0.3526	Wolbachia
CALKRU_000000028237	34.7	8930	0.3438	Wolbachia
CALKRU_000000018269	65.5	8708	0.3429	Wolbachia
CALKRU_000000033302	52.1	8510	0.361	Wolbachia
CALKRU_000000024139	35.5	8404	0.3424	Wolbachia
CALKRU_000000027057	34.3	8184	0.342	Wolbachia
CALKRU_000000020938	34.2	8060	0.3481	Wolbachia
CALKRU_000000016601	32.1	7961	0.347	Wolbachia
CALKRU_000000012398	52.3	7956	0.3589	Wolbachia
CALKRU_000000033846	32.4	7791	0.338	Wolbachia
CALKRU_000000045206	32.6	7791	0.3542	Wolbachia
CALKRU_000000041435	34.4	7253	0.3593	Wolbachia
CALKRU_000000010992	144	7145	0.3662	Wolbachia
CALKRU_000000022683	30.7	7123	0.3377	Wolbachia
CALKRU_000000008591	33.8	7084	0.3513	Wolbachia
CALKRU_000000043968	34.3	7076	0.346	Wolbachia
CALKRU_000000030151	30.8	7019	0.345	Wolbachia
CALKRU_000000000787	136	6979	0.3456	Wolbachia
CALKRU_000000042427	31	6816	0.3257	Wolbachia
CALKRU_000000033261	30.5	6797	0.334	Wolbachia
CALKRU_000000020767	42.4	6789	0.3527	Wolbachia
CALKRU_000000013299	32.3	6772	0.3368	Wolbachia
CALKRU_000000022117	36.3	6515	0.3336	Wolbachia
CALKRU_000000025777	38.6	6452	0.342	Wolbachia
CALKRU_000000010597	67.3	6354	0.3539	Wolbachia
CALKRU_000000003352	42.1	6279	0.3449	Wolbachia
CALKRU_000000046198	36.9	6165	0.3458	Wolbachia
CALKRU_000000001802	77.4	5983	0.3574	Wolbachia
CALKRU_000000000906	37.8	5667	0.3524	Wolbachia
CALKRU_000000029372	54.3	5382	0.3468	Wolbachia
CALKRU_000000018306	32.7	5297	0.3362	Wolbachia
CALKRU_000000019813	34.2	5240	0.3467	Wolbachia
CALKRU_000000006398	47.3	4945	0.345	Wolbachia
CALKRU_000000008931	34.6	4850	0.371	Wolbachia
CALKRU_000000028994	34.6	4393	0.3677	Wolbachia
CALKRU_000000001941	37.2	4255	0.3448	Wolbachia
CALKRU_000000019631	30.2	3965	0.3376	Wolbachia
CALKRU_000000018457	65	3822	0.36	Wolbachia
CALKRU_000000013876	26.2	3742	0.337	Wolbachia
CALKRU_000000016504	36.7	3587	0.3329	Wolbachia
CALKRU_000000025385	30.2	3281	0.3483	Wolbachia
CALKRU_000000005997	65.4	3242	0.3175	Wolbachia
CALKRU_000000014413	31.9	3217	0.3624	Wolbachia
CALKRU_000000045417	102	3205	0.3471	Wolbachia
CALKRU_000000024756	43.5	3158	0.3496	Wolbachia
CALKRU_000000006674	66	2988	0.3414	Wolbachia
CALKRU_000000011304	33.6	2969	0.3484	Wolbachia
CALKRU_000000016172	79.5	2965	0.3433	Wolbachia
CALKRU_000000000664	39.2	2933	0.3702	Wolbachia
CALKRU_000000037439	57.7	2457	0.3238	Wolbachia
CALKRU_000000040211	114	2417	0.3229	Wolbachia
CALKRU_000000013345	37.9	2284	0.3394	Wolbachia
CALKRU_000000046242	27.9	2124	0.3239	Wolbachia
CALKRU_000000008670	32.9	2121	0.344	Wolbachia
CALKRU_000000023846	4.48	2104	0.3432	Wolbachia
CALKRU_000000026940	58.7	2102	0.341	Wolbachia
CALKRU_000000028630	24	1979	0.3227	Wolbachia
CALKRU_000000016987	25.8	1967	0.3453	Wolbachia
CALKRU_000000037837	28.4	1919	0.3478	Wolbachia
CALKRU_000000000599	84	1887	0.3377	Wolbachia
CALKRU_000000024259	37.2	1871	0.3412	Wolbachia
CALKRU_000000038395	55.7	1798	0.3528	Wolbachia
CALKRU_000000010422	36.8	1749	0.3887	Wolbachia
CALKRU_000000005945	34.3	1610	0.3195	Wolbachia
CALKRU_000000026730	45.6	1571	0.3598	Wolbachia
CALKRU_000000008889	55	1499	0.3414	Wolbachia
CALKRU_000000017661	69.3	1425	0.3514	Wolbachia
CALKRU_000000037993	89.4	1316	0.3598	Wolbachia
CALKRU_000000036004	27.9	1273	0.3555	Wolbachia
CALKRU_000000043391	26	1271	0.3842	Wolbachia
CALKRU_000000013996	32.3	1268	0.339	Wolbachia
CALKRU_000000019006	64.7	1256	0.3682	Wolbachia
CALKRU_000000031630	51.6	1173	0.4143	Wolbachia
CALKRU_000000034313	56.9	1137	0.324	Wolbachia
CALKRU_000000006394	35.3	1123	0.3227	Wolbachia
CALKRU_000000015100	57.2	1098	0.3718	Wolbachia
CALKRU_000000012223	24.3	1091	0.3285	Wolbachia
CALKRU_000000000236	121	1068	0.3076	Wolbachia
CALKRU_000000020094	140	1008	0.3094	Wolbachia
#ID	Avg_fold	Contig_size	Read_GC	Taxonomy
DICMUL_000000119107	158.362	660203	0.3845	Sodalis
DICMUL_000000048598	133.964	311685	0.3956	Sodalis
DICMUL_000000022986	128.257	263318	0.3963	Sodalis
DICMUL_000000158139	132.961	202690	0.3998	Sodalis
DICMUL_000000204471	148.38	187836	0.3938	Sodalis
DICMUL_000000031072	128.332	116664	0.3894	Sodalis
DICMUL_000000129480	141.283	79479	0.3867	Sodalis
DICMUL_000000116829	137.475	55313	0.3842	Sodalis
DICMUL_000000012869	127.525	54059	0.4009	Sodalis
DICMUL_000000024390	142.998	54018	0.4072	Sodalis
DICMUL_000000033914	134.63	52740	0.4024	Sodalis
DICMUL_000000191578	137.794	39383	0.387	Sodalis
DICMUL_000000002855	132.673	23099	0.4476	Sodalis
DICMUL_000000145358	138.475	17345	0.3836	Sodalis
DICMUL_000000050441	127.83	13224	0.3464	Sodalis
DICMUL_000000002356	392.638	10942	0.3184	Sodalis
DICMUL_000000099879	125.702	6155	0.4027	Sodalis
DICMUL_000000098699	421.511	5849	0.3229	Sodalis
DICMUL_000000088942	144.351	5392	0.3653	Sodalis
DICMUL_000000064370	14.2191	5286	0.348	Sodalis
DICMUL_000000028573	130.982	4981	0.3822	Sodalis
DICMUL_000000169874	143.628	4973	0.4036	Sodalis
DICMUL_000000028153	140.44	4910	0.3522	Sodalis
DICMUL_000000099141	160.749	4849	0.3652	Sodalis
DICMUL_000000184165	138.908	4670	0.3894	Sodalis
DICMUL_000000116686	18.5783	4323	0.318	Sodalis
DICMUL_000000195950	130.165	3987	0.3585	Sodalis
DICMUL_000000117525	230.613	3971	0.3683	Sodalis
DICMUL_000000202256	162.089	3878	0.358	Sodalis
DICMUL_000000040953	13.7274	2542	0.2647	Sodalis
DICMUL_000000142942	162.298	2343	0.3792	Sodalis
DICMUL_000000011548	10.2562	2131	0.4337	Sodalis
DICMUL_000000161990	12.9501	2105	0.3682	Sodalis
DICMUL_000000115352	10.0283	1907	0.4398	Sodalis
DICMUL_000000033003	8.5789	1629	0.3071	Sodalis
DICMUL_000000078480	32.3961	1621	0.2245	Sodalis
DICMUL_000000042919	9.3429	1566	0.4055	Sodalis
DICMUL_000000170805	15.4344	1563	0.4029	Sodalis
DICMUL_000000133409	125.317	1558	0.4121	Sodalis
DICMUL_000000135012	6.1816	1531	0.2796	Sodalis
DICMUL_000000201769	14.9541	1525	0.2612	Sodalis
DICMUL_000000080051	11.2918	1518	0.3136	Sodalis
DICMUL_000000173981	7.0305	1477	0.3343	Sodalis
DICMUL_000000025842	13.6358	1436	0.3129	Sodalis
DICMUL_000000064636	13.5994	1413	0.2522	Sodalis
DICMUL_000000174851	5.606	1373	0.2662	Sodalis
DICMUL_000000119875	7.5041	1347	0.2551	Sodalis
DICMUL_000000159931	4.1922	1254	0.404	Sodalis
DICMUL_000000033461	5.1113	1177	0.2281	Sodalis
DICMUL_000000133157	7.9821	1115	0.276	Sodalis
DICMUL_000000188770	3.8681	1084	0.2869	Sodalis
