# Supplementary material for: Alternative Transmission Patterns in Independently Acquired Nutritional Cosymbionts of Dictyopharidae Planthoppers
Source: mBio. 2021 Aug 31;12(4):e01228-21. doi: 10.1128/mBio.01228-21 (PMC8406288; doi:10.1128/mBio.01228-21)
Supplement: TABLE S1 [file mbio.01228-21-st001.xlsx]

## Sheet: Table_ S1. Collection_details
Species	subfamiliy	Collection_site	Collection_date	Collector	Identified_by	Used_for_LM and TEM	Used_for_FISH	Used_for_amplicon_seq	Used_for_metagenome_seq
Dictyophara multireticulata	Dictyopharinae	Bulgaria, Polska Skakavica	18.07.2018	Adam Stroiński	Adam Stroiński	10 specimens	1 specimen	3 specimens	1 specimen
Dictyophara pannonica	Dictyopharinae	Bulgaria, Nove Selo	14.07.2018	Adam Stroiński	Adam Stroiński	7 specimens	2 specimens	3 specimens	-
Dictyophara europaea	Dictyopharinae	Poland, Bytom	04.08.2016	Marcin Walczak	Marcin Walczak	7 specimens	3 specimens	3 specimens	-
Callodictya krueperi	Dictyopharinae	Bulgaria, Melnik	20.07.2018	Adam Stroiński	Adam Stroiński	15 specimens	10 specimens	3 specimens	1 specimen
Ranissus scytha	Orgeriinae	Bulgaria, Polska Skakavica	18.07.2018	Adam Stroiński	Adam Stroiński	5 specimens	2 specimens	3 specimens	1 specimen
Ranissus edirneus	Orgeriinae	Bulgaria, Boboshevo	19.07.2018	Adam Stroiński	Adam Stroiński	10 specimens	2 specimens	3 specimens	-
Parorgerius platypus	Orgeriinae	Bulgaria, Boboshevo	19.07.2018	Adam Stroiński	Adam Stroiński	2 specimens	1 specimen	1 specimen	-
