# Supplementary material for: Alternative Transmission Patterns in Independently Acquired Nutritional Cosymbionts of Dictyopharidae Planthoppers
Source: mBio. 2021 Aug 31;12(4):e01228-21. doi: 10.1128/mBio.01228-21 (PMC8406288; doi:10.1128/mBio.01228-21)
Supplement: TABLE S2 [file mbio.01228-21-st002.xlsx]

## Sheet: Table_S2. Protocols
PCR reactions
Purpose	Primer name	Primer sequence (5'-3')	Target gene	PCR reaction setup	PCR programe	References
Amplicon sequencing	515F_P5	ACACTCTTTCCCTACACGACGCTCTTCCGATCT---GTGYCAGCMGCCGCGGTAA	16S rRNA gene of Eubacteria	PCR I: per reaction: 5 µl of Multiplex PCR Master Mix (Qiagen), 1 µl of each 16S rRNA primer (10 µM), 0.25 µl of each COI primer (10 µM), 1 µl of DNA, 1.5 µl of molecular-grade water	PCR I: 95C for 15 minutes; 27 cycles of 94C for 30 seconds, 50C for 90 seconds, 72C for 90 seconds; 72C for 10 minutes	Apprill et al., 2015; Parada et al., 2016
	806R_P7	GTGACTGGAGTTCAGACGTGTGCTCTTCCGATCT---GGACTACNVGGGTWTCTAAT
	COIBF3_P5	ACACTCTTTCCCTACACGACGCTCTTCCGATCT---CCHGAYATRGCHTTYCCHCG	COI gene of host insect			Elbrecht et al., 2019
	COIBR2_P7	GTGACTGGAGTTCAGACGTGTGCTCTTCCGATCT---TCDGGRTGNCCRAARAAYCA
	i5-indexing primer	AATGATACGGCGACCACCGAGATCTACACxxxxxxxxxxACACTCTTTCCCTAC	n/a	PCR II: per reaction: 5 µl of Multiplex PCR Master Mix (Qiagen), 1 µl of each 16S rRNA indexing primer (10 µM), 0.25 µl of each COI primer (10 µM), 1 µl of DNA, 1.5 µl of molecular-grade water	PCR II: 95C for 15 minutes; 27 cycles of 94C for 30 seconds, 50C for 90 seconds, 72C for 90 seconds; 72C for 10 minutes	AmpliSeq for Illumina Library Prep kit user manual
	i7-indexing primer	CAAGCAGAAGACGGCATACGAGATxxxxxxxxxxGTGACTGGAGTTCAG	n/a
Cloning of bacterial genes	27F	AGAGTTTGATCmTGGCTCAG	16S rRNA gene of Eubacteria	per reaction: 5 µl of 10X DreamTaq Buffer (includes 20 mM MgCl2) (Thermo Scientific), 0.225 µl of Dream Taq DNA polymerase (5U/µl) (Thermo Scientific), 0.375 µl of dNTP Mix (Thermo Scientific), 0.375 µl of each primer (10 µM), 1 µl of DNA, 10.65 µl of molecular-grade water	95C for 5 minutes; 34 cycles of 92C for 45 seconds, 50C for 45 seconds, 72C for 2 minutes; 72C for 10 minutes	Sandström et al. 2001
	1492R	GGTTACCTTGTTACGACTT
	pJET1.2F	CGACTCACTATAGGGAGAGCGGC	16S rRNA gene of Eubacteria - colony screening	per reaction: 7.5 µl of Dream Taq Green PCR Master Mix (Thermo Scientific), 0.375 µl of each primer (10 µM), 6.75 µl of molecular-grade water, sample picked from individual colony	95C for 3 minutes; 25 cycles of 94C for 30 seconds, 60C for 30 seconds, 72C for 1 minute 30 seconds; 72C for 3 minutes	CloneJet PCR kit user manual
	pJET1.2R	AAGAACATCGATTTTCCATGGCAG
Amplification of insect genes	Ful_18S_F	GAGAAACGGCTACCACATC	18S rRNA gene of host insect	per reaction: 10 µl of Dream Taq Green PCR Master Mix (Thermo Scientific), 0.5 µl of each primer (10 µM), 1 µl of DNA, 8 µl of molecular-grade water	94C for 3 minutes; 35 cycles of 94C for 30 seconds, 50C for 40 seconds, 72C for 1 minute 30 seconds; 72C for 5 minutes	Song and Liang, 2013
	Ful_18S_R	GTCCGAAGACCTCACTAAAT
	Ful_28S_F	AACAGCCGTTGCACAAGA	28S rRNA gene of host insect	per reaction: 10 µl of Dream Taq Green PCR Master Mix (Thermo Scientific), 0.5 µl of each primer (10 µM), 1 µl of DNA, 8 µl of molecular-grade water	94C for 3 minutes; 35 cycles of 94C for 30 seconds, 50C for 40 seconds, 72C for 1 minute 30 seconds; 72C for 5 minutes	Song and Liang, 2013
	Ful_28S_R	GGACACCTGCGTTATCATTT
	Ful_cytb_F	GTTCTACCTTGAGGTCAAATATC	CytB gene of host insect	per reaction: 10 µl of Dream Taq Green PCR Master Mix (Thermo Scientific), 0.5 µl of each primer (10 µM), 1 µl of DNA, 8 µl of molecular-grade water	94C for 3 minutes; 35 cycles of 94C for 30 seconds, 50C for 40 seconds, 72C for 1 minute 30 seconds; 72C for 5 minutes	Song and Liang, 2013
	Ful_cytb_R	TTCTACTGGTCGTGCTCCAATTCA
Sequences of adapters are marked in red.
xxxxxxxxxx - sequence of index
Fluorescence in situ hybridization (FISH)
Probe name	Probe sequence	Specificity	Fluorophore	Hybridization buffer	References
Sul664R	CCMCACATTCCAGYTACTCC	16S rRNA gene of Sulcia	AlexaFluor 488	1M Tris-HCl (pH 8.0) – 1 ml, 5M NaCl – 9 ml, 20% SDS – 20 µl, 30% formamide – 15 ml, water – 15 ml	Koga et al., 2013
Bet940R	TTAATCCACATCATCCACCG	16S rRNA gene of Vidania	Cy5		Demanèche et al. 2008
Sod1248R	TCCGCTGACTCTCGGGAGAT	16S rRNA gene of Sodalis	Cy3		Koga et al., 2013
Ars2	TCATGACCACAACCTCCAAA	16S rRNA gene of Arsenophonus	Cy3		Gottlieb et al. 2008
Restriction analysis
Reaction mixture	Reaction conditions
per reaction: 0.66 µl of 10x FastDigest Green Buffer (ThermoFisher Scientific), 5.66 µl of water, 0.3 µl of FastDigest MspI restriction enzyme, 4 µl of PCR product	digestion was performed for 8 minutes at 37C.
