# Supplementary material for: Alternative Transmission Patterns in Independently Acquired Nutritional Cosymbionts of Dictyopharidae Planthoppers
Source: mBio. 2021 Aug 31;12(4):e01228-21. doi: 10.1128/mBio.01228-21 (PMC8406288; doi:10.1128/mBio.01228-21)
Supplement: TABLE S5 [file mbio.01228-21-st005.xlsx]

## Sheet: Table_S5. Accession_numbers
Annotated genomes of planthopper symbionts
Host species	Genome	Bioproject	Biosample	NCBI accession number
Callodictya krueperii	Sulcia CALKRU	PRJNA685970	SAMN17767149	CP069645
	Vidania CALKRU	PRJNA685970	SAMN17767150	CP071411
Dictyophara multireticulata	Sulcia DICMUL	PRJNA685967	SAMN17767147	CP069423
	Vidania DICMUL	PRJNA685967	SAMN17767148	CP071410
Ranissus scytha	Sulcia RANSCY	PRJNA685971	SAMN17767151	CP069424
	Vidania RANSCY	PRJNA685971	SAMN17767152	CP071412
Reconstructed 16S rRNA gene sequences of planthopper symbionts
Host species	NCBI accesion number of 16S rRNA gene
	Sulcia	Vidania	Sodalis	Arsenophonus
Callodictya krueperi	MW540798	MW584440	MW540794	-
Dictyophara multireticulata	MW540800	MW584442	MW540795	-
Dictyophara pannonica	MW540801	MW584443	MW540796	-
Dictyophara europaea	MW540799	MW584441	-	MW584447
Ranissus scytha	MW540804	MW584446	-	MW584449
Ranissus edirneus	MW540803	MW584445	MW540797	-
Parorgerius platypus	MW540802	MW584444	-	MW584448
Amplicon sequencing datasets
Host species	NCBI accesion number of COI and 16S-V4 amplicon library
	Bioproject	Biosample
Callodictya krueperi 1	PRJNA685972	SAMN18405761
Callodictya krueperi 2	PRJNA685972	SAMN18405762
Callodictya krueperi 3	PRJNA685972	SAMN18405763
Dictyophara multireticulata 1	PRJNA685972	SAMN18405764
Dictyophara multireticulata 2	PRJNA685972	SAMN18405765
Dictyophara multireticulata 3	PRJNA685972	SAMN18405766
Dictyophara pannonica 1	PRJNA685972	SAMN18405767
Dictyophara pannonica 2	PRJNA685972	SAMN18405768
Dictyophara pannonica 3	PRJNA685972	SAMN18405769
Dictyophara europaea 1	PRJNA685972	SAMN18405770
Dictyophara europaea 2	PRJNA685972	SAMN18405771
Dictyophara europaea 3	PRJNA685972	SAMN18405772
Ranissus scytha 1	PRJNA685972	SAMN18405773
Ranissus scytha 2	PRJNA685972	SAMN18405774
Ranissus scytha 3	PRJNA685972	SAMN18405775
Ranissus edirneus 1	PRJNA685972	SAMN18405776
Ranissus edirneus 2	PRJNA685972	SAMN18405777
Ranissus edirneus 3	PRJNA685972	SAMN18405778
Parorgerius platypus	PRJNA685972	SAMN18405779
