# Supplementary material for: Alternative Transmission Patterns in Independently Acquired Nutritional Cosymbionts of Dictyopharidae Planthoppers
Source: mBio. 2021 Aug 31;12(4):e01228-21. doi: 10.1128/mBio.01228-21 (PMC8406288; doi:10.1128/mBio.01228-21)
Supplement: TABLE S6 [file mbio.01228-21-st006.xlsx]

## Sheet: Table_S6. Custom_database 
Custom database with genomes of insect symbionts
Genome	Accession number
Acyrthosiphon pisum_isolate AL4f_chromosome X	NC_042493.1
Acyrthosiphon pisum_isolate AL4f_chromosome A1	NC_042494.1
Acyrthosiphon pisum_isolate AL4f_chromosome A2	NC_042495.1
Acyrthosiphon pisum_isolate AL4f_chromosome A3	NC_042496.1
Acyrthosiphon pisum_mitochondrion_complete genome	NC_011594.1
Ophiocordyceps_MEIOPA_Mo6_4	unpublished
Arsenophonus_Nilaparvata	JRLH01000001
Arsenophonus nasoniae_plasmid_pArsFIN18	CP038630.1
Arsenophonus nasoniae_chromosome	CP038613.1
Arsenophonus nasoniae_plasmid_pArsFIN17	CP038629.1
Arsenophonus nasoniae_plasmid_pArsFIN15	CP038627.1
Arsenophonus nasoniae_plasmid_pArsFIN16	CP038628.1
Arsenophonus nasoniae_plasmid_pArsFIN14	CP038626.1
Arsenophonus nasoniae_plasmid_pArsFIN13	CP038625.1
Arsenophonus nasoniae_plasmid_pArsFIN12	CP038624.1
Arsenophonus nasoniae_plasmid_pArsFIN11	CP038623.1
Arsenophonus nasoniae_plasmid_pArsFIN10	CP038622.1
Arsenophonus nasoniae_plasmid_pArsFIN9	CP038621.1
Arsenophonus nasoniae_plasmid_pArsFIN8	CP038620.1
Arsenophonus nasoniae_plasmid_pArsFIN7	CP038619.1
Arsenophonus nasoniae_plasmid_pArsFIN6	CP038618.1
Arsenophonus_nasoniae_plasmid_pArsFIN5	CP038617.1
Arsenophonus nasoniae_plasmid_pArsFIN4	CP038616.1
Arsenophonus nasoniae_plasmid_pArsFIN3	CP038615.1
Arsenophonus nasoniae_plasmid_pArsFIN2	CP038614.1
Asaia bogorensis	NZ_AP014690
Baumannia_cicadellinicola	NC_007984
Burkholderia gladioli_chr1	NZ_CP009323
Burkholderia gladioli_chr2	NZ_CP009322
Burkholderia gladioli_plasmid_pl1	NZ_CP009321
Burkholderia gladioli_plasmid_pl2	NZ_CP009320
Burkholderia gladioli_plasmid_pl3	NZ_CP009319
Nasuia deltocephalinicola_ENCA	CP021173
Nasuia deltocephalinicola_PUNC	CP013211
Phytoplasma mali	NC_011047
Purcelliella pentastirinorum_OLIH	NZ_CP028374
Rickettsiella viridis_Ap-RA04	NZ_AP018005
Sulcia muelleri_SMTANJAP	CP029018
Sulcia muelleri_OLIH	NZ_CP028359
Vidania fulgoroideae_OLIH	CP028360
Zinderia insecticola_CARI	CP002161
Cardinium_cSfur	NZ_CP022339
Cellulosimicrobium cellulans_PSBB019	NZ_CP021383
Erwinia tasmaniensis_Et199_pET09	NC_010695
Erwinia tasmaniensis_Et199_plasmid_pET35	NC_010696
Erwinia tasmaniensis_Et1/99_plasmid_pET45	NC_010699
Erwinia tasmaniensis_Et1/99_plasmid_pET46	NC_010693
Erwinia tasmaniensis_Et1/99_plasmid_pET49	NC_010697
Erwinia tasmaniensis_Et1/99_Chr_NC_010694	NC_010694
Escherichia coli_O157H7_EDL933	AE005174
Hodgkinia_TETCRI	unpublished
Hodgkinia_TETULN	P008699.1
Hodgkinia_DICSEM	CP001226.1
Lactobacillus buchneri_CD034_plasmid_CD034-1	NC_016035
Lactobacillus buchneri_CD034_plasmid_pCD034-2	NC_016034
Lactobacillus buchneri_CD034_plasmid_pCD034-3	NC_018611
Lactobacillus buchneri_CD034	NC_018610
Nasuia_Macrosteles_laevis	unpublished
Sulcia_Macrosteles_laevis	unpublished
mito_Macrosteles_laevis	unpublished
Macrosteles quadrilineatus_mitochondrion	NC_034781
Nilaparvata lugens_mitochondrion	NC_021748
Opitutus terrae_PB90-1	NC_010571
Pantoea ananatis_LMG_5342	NC_016816
Pectobacterium carotovorum_PC1	NC_012917
Pseudomonas putida_NBRC_14164	NC_021505
Rickettsia bellii_str._RML_Mogi	LAOJ01000001
Serratia marcescens_subsp._marcescens_Db11	NZ_HG326223
Sodalis glossinidius_str._'morsitans'	AP008232
Sodalis glossinidius_str._'morsitans'_plasmid_pSG1	NC_007713
Sodalis glossinidius_str._'morsitans'_plasmid_pSG2	NC_007714
Sodalis glossinidius_str._'morsitans'_plasmid_pSG3	NC_007715
Sodalis praecaptivus_HS1_chr	NZ_CP006569
Sodalis praecaptivus__HS1_plasmid_pHS1	NZ_CP006570
Sphingomonas melonis_TY_plasmid	NZ_CP017579
Sphingomonas melonis_TY_chr	NZ_CP017578
Spiroplasma gladiatoris_TG-1_chr	NZ_CP038013
Wolbachia_Bemisia tabaci_strChina_1_chr	NZ_CP016430
Wolbachia_Cimex lectularius	NZ_AP013028
Wolbachia_Culex quinquefasciatus_Pel	NC_010981
Wolbachia_Drosophila melanogaster	AE017196
Wolbachia pipientis_wAlbB_chr	NZ_CP031221
